# Supplementary material for: Profiling of Small Noncoding RNAs During Bovine Conceptus Elongation Identifies Let-7 as a Candidate Regulator of Proliferation and Differentiation
Source: Animals (Basel). 2026 Apr 13;16(8):1181. doi: 10.3390/ani16081181 (PMC13114074; doi:10.3390/ani16081181)
Supplement: Supplementary file 1 [file animals-16-01181-s001.zip]

Archive with 10 entries (10 files):
- Supplemental Table 10 - Biological Process _OVvsFIL.xlsx
- Supplemental Table 1 - Summary superovulation results.xlsx
- Supplemental Table 2 - miRNA.xlsx
- Supplemental Table 3 - tRF.xlsx
- Supplemental Table 4 - miranda results.xlsx
- Supplemental Table 5 - Target genes of the DE miRNA between OV and TUB.xlsx
- Supplemental Table 6 - EnrichedPathways_KEGG_OVvsTUB.xlsx
- Supplemental Table 7 - Unique targets OV vs FIL.xlsx
- Supplemental Table 8 - EnrichedPatways KEGG_OVvsFIL.xlsx
- Supplemental Table 9 - Molecular Function_OVvsFIL.xlsx
