# Supplementary material for: Profiling of Small Noncoding RNAs During Bovine Conceptus Elongation Identifies Let-7 as a Candidate Regulator of Proliferation and Differentiation
Source: Animals (Basel). 2026 Apr 13;16(8):1181. doi: 10.3390/ani16081181 (PMC13114074; doi:10.3390/ani16081181)
Supplement: Supplementary file 1 [file animals-16-01181-s001.zip › Supplemental Table 10 - Biological Process _OVvsFIL.xlsx]

## Sheet: Supplemental Dataset 13_BP_OVvs
Enrichment FDR	nGenes	Pathway Genes	Fold Enrichment	Pathway	URL	Genes
0.0360509	134	2749	1.41133	GO:0006464 cellular protein modification process	http://amigo.geneontology.org/amigo/term/GO:0006464	VKORC1 UHRF1 STK4 ZDHHC20 ZDHHC16 UBE2J2 URM1 UBE2G2 GRK3 RANBP2 ITK BAK1 RET SLK TP53 MAP3K20 B3GNT7 AKT2 CDK13 FANCA THBS1 CDC34 POMT2 CDCA2 WDR82 PTPN7 AXL POMK TGM1 MAP3K11 MYLIP LMTK2 FBH1 PKMYT1 MGAT5B ADAM10 FGF2 FNTB HSP90AA1 EXTL1 KLHL18 PRMT1 UBA6 LEF1 FGFR3 LIF GRK5 NRBP2 EDN1 PHKG1 ABR SUPT6H RNF144B ING5 RNF20 RNFT1 MAPK13 CCL21 IKBKE TRAF2 MAP2K3 USP47 GALNT1 TRIM68 CDC14B FGR EDEM1…
0.0360509	134	2752	1.40963	GO:0036211 protein modification process	http://amigo.geneontology.org/amigo/term/GO:0036211	VKORC1 UHRF1 STK4 ZDHHC20 ZDHHC16 UBE2J2 URM1 UBE2G2 GRK3 RANBP2 ITK BAK1 RET SLK TP53 MAP3K20 B3GNT7 AKT2 CDK13 FANCA THBS1 CDC34 POMT2 CDCA2 WDR82 PTPN7 AXL POMK TGM1 MAP3K11 MYLIP LMTK2 FBH1 PKMYT1 MGAT5B ADAM10 FGF2 FNTB HSP90AA1 EXTL1 KLHL18 PRMT1 UBA6 LEF1 FGFR3 LIF GRK5 NRBP2 EDN1 PHKG1 ABR SUPT6H RNF144B ING5 RNF20 RNFT1 MAPK13 CCL21 IKBKE TRAF2 MAP2K3 USP47 GALNT1 TRIM68 CDC14B FGR EDEM1…
0.0366077	96	1802	1.5127	GO:0032879 regulation of localization	http://amigo.geneontology.org/amigo/term/GO:0032879	SLC30A3 ABI3 MRAP2 CD2AP BAK1 RET GIPC1 SLK MYO1C ATP2A2 AKT2 APBB3 MAP1B THBS1 STAM TOMT AXL STK4 MFGE8 RHBDF2 KCNH2 RDX RIC3 CCNE2 ADAM10 FGF2 HSP90AA1 CFTR LEF1 SIDT2 LIF C2 EDN1 NPTN ARFIP1 SUPT6H SCN5A GLIS2 CEP135 RNF20 CCL21 RAB7A IL1A IKBKE MAP2K3 FGR ABCG4 PLA2G3 HNF4A STX3 EDEM1 STIM1 LPCAT3 SRCIN1 GFAP GABRE PPP1R12A PRKD2 PML IL13 AMOT IL2RB ARHGAP1 SEMA6D PKN1 STX1A FRMD5 STK10 JUP A…
0.0374699	185	4365	1.29673	GO:0019538 protein metabolic process	http://amigo.geneontology.org/amigo/term/GO:0019538	VKORC1 UHRF1 STK4 ZDHHC20 ZDHHC16 SGTA UBE2J2 URM1 UBE2G2 GRK3 RANBP2 ITK BAK1 RET CPEB1 GIPC1 CAPN6 SLK TP53 MAP3K20 MRPL15 B3GNT7 AKT2 SAMD4A CDK13 RPL21 FANCA THBS1 CDC34 PITRM1 POMT2 CDCA2 WDR82 PTPN7 AXL RHBDF2 CAPN8 POMK TGM1 MAP3K11 MYLIP LMTK2 FBH1 RDX PKMYT1 MRPL49 MGAT5B ADAM10 FGF2 FNTB HSP90AA1 DAP EXTL1 KLHL18 PRMT1 UBA6 LEF1 FGFR3 LIF C2 GRK5 NRBP2 EDN1 PHKG1 TMPRSS13 ABR CYFIP2 SUP…
0.0374699	164	3725	1.32972	GO:0044267 cellular protein metabolic process	http://amigo.geneontology.org/amigo/term/GO:0044267	VKORC1 UHRF1 STK4 ZDHHC20 ZDHHC16 SGTA UBE2J2 URM1 UBE2G2 GRK3 RANBP2 ITK BAK1 RET CPEB1 GIPC1 SLK TP53 MAP3K20 MRPL15 B3GNT7 AKT2 SAMD4A CDK13 RPL21 FANCA THBS1 CDC34 POMT2 CDCA2 WDR82 PTPN7 AXL POMK TGM1 MAP3K11 MYLIP LMTK2 FBH1 PKMYT1 MRPL49 MGAT5B ADAM10 FGF2 FNTB HSP90AA1 DAP EXTL1 KLHL18 PRMT1 UBA6 LEF1 FGFR3 LIF GRK5 NRBP2 EDN1 PHKG1 ABR CYFIP2 SUPT6H RNF144B ING5 RNF20 RNFT1 MAPK13 CCL21 …
0.0458542	137	2909	1.36079	GO:0043412 macromolecule modification	http://amigo.geneontology.org/amigo/term/GO:0043412	VKORC1 UHRF1 STK4 ZDHHC20 ZDHHC16 UBE2J2 METTL1 URM1 UBE2G2 GRK3 RANBP2 ITK BAK1 RET SLK TP53 MAP3K20 B3GNT7 AKT2 CDK13 FANCA THBS1 CDC34 POMT2 CDCA2 WDR82 PTPN7 AXL POMK VIRMA TGM1 MAP3K11 MYLIP LMTK2 FBH1 PKMYT1 MGAT5B ADAM10 FGF2 FNTB APOBEC2 HSP90AA1 EXTL1 KLHL18 PRMT1 UBA6 LEF1 FGFR3 LIF GRK5 NRBP2 EDN1 PHKG1 ABR SUPT6H RNF144B ING5 RNF20 RNFT1 MAPK13 CCL21 IKBKE TRAF2 MAP2K3 USP47 GALNT1 TR…
0.0458542	3	3	26.1729	GO:0090402 oncogene-induced cell senescence	http://amigo.geneontology.org/amigo/term/GO:0090402	PML SPI1 HMGA2
