# Supplementary material for: Profiling of Small Noncoding RNAs During Bovine Conceptus Elongation Identifies Let-7 as a Candidate Regulator of Proliferation and Differentiation
Source: Animals (Basel). 2026 Apr 13;16(8):1181. doi: 10.3390/ani16081181 (PMC13114074; doi:10.3390/ani16081181)
Supplement: Supplementary file 1 [file animals-16-01181-s001.zip › Supplemental Table 1 - Summary superovulation results.xlsx]

## Sheet: miRNA
Supplemental Table 1. Summary of superovulation results
Donor	Sire	AI date	Flush Date	Conceptus age (days)	OV	TUB	FIL	Recovered	Sequenced
23	Gus	2022-11-14	2022-11-27	13	5	0	0	5	4
48	Gus	2022-11-08	2022-11-21	13	12	2	0	14	12
375	Super C	2022-10-20	2022-11-02	13	0	3	7	10	8
386	Gus	2022-11-15	2022-11-28	13	1	3	2	6	4
397	Gus	2022-11-07	2022-11-20	13	9	0	0	9	3
406	Gus	2022-11-08	2022-11-21	13	6	2	0	8	5
8028	Super C	2022-10-21	2022-11-03	13	2	0	0	2	1
9008	Super C	2022-10-21	2022-11-04	14	7	5	0	12	2
Donor	Sire	Sample	Stage	Pooled	Size (mm)
48	Gus	OS1	Ovoid	Yes	5 (all from 48)
23_48	Gus	OS2	Ovoid	Yes	4 (2 from 23 and 2 from 48)
48	Gus	OS3	Ovoid	Yes	2 (all from 48)
48_397	Gus	OS4	Ovoid	Yes	5 (2 from 48 and 3 from 397)
23_406	Gus&SuperC	OS5	Ovoid	Yes	4 (2 from 23 and 2 from 406)
406_386_8028	Gus&SuperC	OS6	Ovoid	Yes	5 (3 from 406, 1 from 386 and 1 from 8028)
375	SuperC	T10	Tubular	No	Single conceptus sequenced
48	Gus	TS12	Tubular	No	Single conceptus sequenced
386	Gus	TS13	Tubular	No	Single conceptus sequenced
9008	SuperC	TS14	Tubular	No	Single conceptus sequenced
9008	SuperC	TS7	Tubular	No	Single conceptus sequenced
375	SuperC	TS8	Tubular	No	Single conceptus sequenced
375	SuperC	TS9	Tubular	No	Single conceptus sequenced
375	SuperC	FS11	Filamentous	No	Single conceptus sequenced
375	SuperC	FS15	Filamentous	No	Single conceptus sequenced
375	SuperC	FS16	Filamentous	No	Single conceptus sequenced
375	SuperC	FS17	Filamentous	No	Single conceptus sequenced
375	SuperC	FS18	Filamentous	No	Single conceptus sequenced
386	Gus	FS19	Filamentous	No	Single conceptus sequenced
386	Gus	FS20	Filamentous	No	Single conceptus sequenced
