# Supplementary material for: Profiling of Small Noncoding RNAs During Bovine Conceptus Elongation Identifies Let-7 as a Candidate Regulator of Proliferation and Differentiation
Source: Animals (Basel). 2026 Apr 13;16(8):1181. doi: 10.3390/ani16081181 (PMC13114074; doi:10.3390/ani16081181)
Supplement: Supplementary file 1 [file animals-16-01181-s001.zip › Supplemental Table 2 - miRNA.xlsx]

## Sheet: new_Raw_Counts_miRNA
Supplemental table 2. miRNA counts
Sample	Stage	Donor	Sire	bta-let-7a-1_bta-let-7a-5p_TGAGGTAGTAGGTTGTATAGTT	bta-let-7a-2_bta-let-7a-5p_TGAGGTAGTAGGTTGTATAGTT	bta-let-7a-3_bta-let-7a-5p_TGAGGTAGTAGGTTGTATAGTT	bta-let-7b_bta-let-7b_TGAGGTAGTAGGTTGTGTGGTT	bta-let-7c_bta-let-7c_TGAGGTAGTAGGTTGTATGGTT	bta-let-7d_bta-let-7d_AGAGGTAGTAGGTTGCATAGTT	bta-let-7e_bta-let-7e_TGAGGTAGGAGGTTGTATAGT	bta-let-7f-1_bta-let-7f_TGAGGTAGTAGATTGTATAGTT	bta-let-7f-2_bta-let-7f_TGAGGTAGTAGATTGTATAGTT	bta-let-7g_bta-let-7g_TGAGGTAGTAGTTTGTACAGTT	bta-let-7i_bta-let-7i_TGAGGTAGTAGTTTGTGCTGTT	bta-miR-100_bta-miR-100_AACCCGTAGATCCGAACTTGTG	bta-miR-10161_bta-miR-10161-5p_GTGGAGTCAGACATACTGAGTGA	bta-miR-10162_bta-miR-10162-5p_TGGACAGGCCAAGCCGCTGTGCA	bta-miR-10166_bta-miR-10166-5p_GTGCAGCTGATCACAGACTGTG	bta-miR-10170_bta-miR-10170-5p_ACCGGCGCAGCGGCTGACCTGG	bta-miR-10172_bta-miR-10172-5p_AAGTACAGGATGCCCAATGAAT	bta-miR-10173_bta-miR-10173-5p_AGGAAGTGAGGAAGGAGCCAGA	bta-miR-10174_bta-miR-10174-5p_TGGGTTCCTGGCATGCTGATTT	bta-miR-10175_bta-miR-10175-5p_TGGAGAGAACAGGTGGCTTT	bta-miR-10176_bta-miR-10176-5p_AGGAGGAGAGAGCTGCAAGTT	bta-miR-10179_bta-miR-10179-5p_TCTGCAGGGTGGTAGGCTGTGG	bta-miR-10181_bta-miR-10181-5p_TGTGGGAAGGAGCTGTGCTGG	bta-miR-10182_bta-miR-10182-5p_CAGTCCGGTCCCGCGGTGTCTCCG	bta-miR-10183_bta-miR-10183-5p_CTCGCTGTGGGTCCGAGGCGGG	bta-miR-10185_bta-miR-10185-5p_GCGGAGGGAGCGAGCGAGCCGG	bta-miR-10225a_bta-miR-10225a_CCGAGCCTGACAGATCACACA	bta-miR-105a_bta-miR-105a_TCAAATGCTCAGACTCCTGTGGT	bta-miR-105b_bta-miR-105b_TCAAATGCTCAGACTCCTTGGT	bta-miR-106a_bta-miR-106a_AAAAGTGCTTACAGTGCAGGTA	bta-miR-106b_bta-miR-106b_TAAAGTGCTGACAGTGCAGAT	bta-miR-10a_bta-miR-10a_TACCCTGTAGATCCGAATTTGTG	bta-miR-10b_bta-miR-10b_TACCCTGTAGAACCGAATTTGTG	bta-miR-1185_bta-miR-1185_AGAGGATACCCTTTGTATGTT	bta-miR-11971_bta-miR-11971_TGAGGGGCAGAGAGTGAGAA	bta-miR-11972_bta-miR-11972_GGGGCGGGAGCGGCCGGGGTC	bta-miR-11975_bta-miR-11975_GGCGGCGGCGGCGCCGGGGC	bta-miR-11982_bta-miR-11982_TTCGGCGCCACCACCCTGCGGGT	bta-miR-11985_bta-miR-11985_CCCACCGCTCTCCTCCCGCC	bta-miR-11986_bta-miR-11986_TTGTCCAATGAGTTAGTCCTT	bta-miR-11986b_bta-miR-11986b_TTTTCCAATGAGTTAGTCCTTT	bta-miR-11986c_bta-miR-11986c_GAACTGAGTCCTTTGGAAAAGA	bta-miR-11989_bta-miR-11989_CCCAGGGATGTAGCTCCTAGTGC	bta-miR-11991_bta-miR-11991_ATGTTCTGTATCTTGATTGTA	bta-miR-11992_bta-miR-11992_TCCTAGGGGATTGACATAGTCTGT	bta-miR-11993_bta-miR-11993_GACCTGTGCGTGTACACTCATG
FS15	Filamentous	375	SuperC	1113	1109	1109	287	42	5	35	1066	1100	107	121	1	1	45	10	0	0	2	15	2	0	5	0	0	0	0	4	1	0	1128	35	638	2930	0	0	0	0	0	0	0	67	45	8	0	24	61
FS16	Filamentous	375	SuperC	4224	4223	4228	1178	198	35	198	4796	4833	354	377	0	0	80	8	0	0	0	22	0	3	0	5	4	0	0	11	0	0	1049	116	956	4196	1	0	0	0	0	0	0	115	65	15	0	48	108
FS17	Filamentous	375	SuperC	1294	1294	1294	1524	57	10	121	344	353	42	68	0	6	25	5	0	0	0	0	0	0	7	0	4	1	4	0	0	0	54	0	39	141	0	0	1	1	0	0	0	1	5	1	0	5	17
FS18	Filamentous	375	SuperC	1545	1544	1544	631	83	36	52	2471	2488	211	193	0	0	63	20	0	0	0	5	0	1	0	5	1	0	0	0	0	0	824	67	648	2738	11	0	0	0	0	0	0	110	90	9	1	45	73
FS19	Filamentous	386	Gus	2691	2690	2690	1186	142	20	225	1350	1380	177	262	0	0	66	7	0	0	0	10	0	4	4	4	0	0	4	0	0	0	872	53	5288	6995	14	0	0	0	0	0	0	26	48	31	0	29	43
FS20	Filamentous	386	Gus	3154	3148	3148	1081	156	29	280	3204	3228	297	459	0	0	131	18	0	0	0	24	0	0	0	0	3	0	0	4	0	0	1654	204	3704	12091	11	1	0	1	0	1	0	98	127	45	0	69	64
FS11	Filamentous	375	SuperC	2266	2265	2265	428	107	17	63	4147	4187	241	245	0	3	38	21	0	0	0	15	0	0	2	2	0	2	2	0	0	0	1054	132	838	2980	1	0	0	0	0	0	0	83	100	19	0	23	51
OS1	Ovoid	48	Gus	28860	28846	28874	25124	1350	285	2389	7640	7768	1138	1171	0	0	25	5	0	0	0	17	0	2	1	2	5	0	0	4	0	0	243	3	285	263	2	1	0	0	0	0	0	2	2	6	0	7	29
OS2	Ovoid	23_48	Gus	3283	3282	3284	9313	189	39	584	623	634	130	189	0	0	48	14	0	0	0	32	0	0	21	13	2	0	0	0	0	0	105	27	67	131	4	4	1	0	0	0	0	0	0	10	0	8	13
OS3	Ovoid	48	Gus	3753	3753	3753	3218	199	67	299	1369	1408	251	374	1	0	14	5	0	0	0	28	0	0	0	5	1	0	8	9	0	0	1086	38	1297	2911	6	0	0	0	2	0	2	17	57	8	0	37	41
OS4	Ovoid	48_397	Gus	3619	3620	3618	25122	255	77	666	184	197	128	161	0	0	23	0	0	0	0	19	0	7	0	5	0	0	2	0	0	0	69	2	27	24	0	0	0	0	0	0	0	2	7	1	0	0	0
OS5	Ovoid	23_406	Gus_and_SuperC	7491	7491	7507	22093	363	142	1042	1400	1443	522	223	0	0	21	0	0	0	0	29	0	0	6	0	1	0	0	0	0	0	318	17	487	820	0	2	0	0	0	0	0	1	1	2	0	11	7
OS6	Ovoid	406_386_8028	Gus_and_SuperC	4056	4053	4053	6957	201	79	373	543	559	259	230	0	0	12	0	0	0	0	8	0	1	0	4	1	0	0	0	0	2	74	9	81	48	0	0	0	0	0	0	0	0	0	6	0	1	3
TS13	Tubular	386	Gus	5689	5687	5688	2620	274	85	453	4992	5085	650	671	1	2	106	24	0	0	3	30	2	0	5	6	1	0	0	13	0	4	2173	253	4759	10394	7	1	0	0	0	0	0	92	198	45	0	106	126
TS10	Tubular	375	SuperC	2804	2808	2806	1486	125	52	189	2533	2590	418	336	0	0	57	24	0	0	0	16	0	4	0	9	3	0	0	5	1	0	1393	85	1435	4901	6	2	1	0	0	0	0	87	94	7	0	53	139
TS12	Tubular	48	Gus	700	700	700	610	38	12	62	156	156	25	83	0	0	17	0	0	0	0	5	0	2	0	1	2	3	0	1	0	0	320	15	548	647	0	0	0	0	0	0	0	2	4	5	0	3	17
TS14	Tubular	9008	SuperC	2958	2954	2955	1194	158	23	169	2631	2665	361	261	2	1	53	14	0	0	0	19	0	0	3	0	0	0	1	4	0	0	2212	176	1631	4862	10	0	0	0	0	0	0	89	73	16	0	58	78
TS7	Tubular	9008	SuperC	5003	5003	5004	1424	224	37	236	7970	8038	490	283	3	0	101	19	1	0	0	8	0	4	0	5	0	8	1	20	0	0	1539	156	1598	5754	11	0	0	0	0	0	0	118	162	20	0	47	110
TS8	Tubular	375	SuperC	2712	2711	2712	889	87	33	120	4198	4222	377	339	1	0	69	23	0	1	0	14	0	3	1	2	0	1	1	9	0	0	1748	168	1893	4635	5	0	0	0	0	0	0	130	118	14	0	65	78
TS9	Tubular	375	SuperC	3183	3180	3181	754	152	23	138	4097	4136	373	369	2	3	130	17	0	0	2	17	4	0	0	4	0	0	2	8	2	0	1880	165	1792	5553	3	0	0	0	0	0	0	184	121	15	0	72	104
[truncated: 409 more columns]
