# Supplementary material for: Profiling of Small Noncoding RNAs During Bovine Conceptus Elongation Identifies Let-7 as a Candidate Regulator of Proliferation and Differentiation
Source: Animals (Basel). 2026 Apr 13;16(8):1181. doi: 10.3390/ani16081181 (PMC13114074; doi:10.3390/ani16081181)
Supplement: Supplementary file 1 [file animals-16-01181-s001.zip › Supplemental Table 3 - tRF.xlsx]

## Sheet: Sheet1
Supplemental Table 3. tRF counts
tRF_ID	Sequence	tRF_type	Parental_tRNA	FS11	FS15	FS16	FS17	FS18	FS19	FS20	OS1	OS2	OS3	OS4	OS5	OS6	TS10	TS13	TS12	TS14	TS7	TS8	TS9
tRF-16-489B3RB	CTCGGTGGAACCTCCA	3'-tRF	GlnCTG_Chr_23_31135564-31135635_-_@60.75.16, GlnCTG_Chr_10_12743209-12743280_-_@60.75.16, GlnCTG_Chr_23_30037406-30037477_+_@60.75.16, GlnCTG_Chr_19_27761705-27761776_+_@60.75.16, GlnCTG_Chr_26_7301817-7301888_-_@60.75.16	272	350	500	61	337	426	489	44	28	792	1	8	6	751	809	626	601	856	762	1116
tRF-17-WS72092	TCTCGGTGGAACCTCCA	3'-tRF	GlnCTG_Chr_26_7301817-7301888_-_@59.75.17, GlnCTG_Chr_10_12743209-12743280_-_@59.75.17, GlnCTG_Chr_19_27761705-27761776_+_@59.75.17, GlnCTG_Chr_23_30037406-30037477_+_@59.75.17, GlnCTG_Chr_23_31135564-31135635_-_@59.75.17	318	288	597	53	305	472	636	63	14	474	6	41	2	822	852	394	461	847	760	1167
tRF-22-8EKSP1852	TCAATCCCCGGCACCTCCACCA	3'-tRF	AlaCGC_Chr_23_30090290-30090361_+_@54.75.22, AlaAGC_Chr_23_30284772-30284843_+_@54.75.22, AlaAGC_Chr_23_30085665-30085736_+_@54.75.22, AlaAGC_Chr_23_30077774-30077845_+_@54.75.22, AlaAGC_Chr_23_30148685-30148756_-_@54.75.22, AlaAGC_Chr_23_30141212-30141283_-_@54.75.22, AlaAGC_Chr_23_31025905-31025976_+_@54.75.22, AlaAGC_Chr_1_158044572-158044644_+_@55.76.22, AlaAGC_Chr_23_30154990-30155061_+_@54.…	83	52	58	58	50	103	179	7	1	125	11	116	4	208	228	112	201	253	124	172
tRF-19-2E489215	CAAATCTCGGTGGGACCTC	3'-tRF	GlnTTG_Chr_23_31689317-31689388_+_@55.73.19, GlnTTG_Chr_23_31688754-31688825_+_@55.73.19, GlnCTG_Chr_3_20993663-20993734_-_@55.73.19, GlnCTG_Chr_3_21037039-21037110_-_@55.73.19, GlnTTG_Chr_23_31009092-31009163_+_@55.73.19, GlnCTG_Chr_3_20980650-20980721_-_@55.73.19, GlnCTG_Chr_3_21312527-21312598_-_@55.73.19, GlnTTG_Chr_19_37377611-37377682_-_@55.73.19, GlnCTG_Chr_3_20952469-20952540_-_@55.73.19,…	13	21	19	0	4	9	9	0	0	19	0	8	0	36	16	0	48	28	23	55
tRF-19-L3K5J0JM	CGAGTCCCACCAGAGTCGC	3'-tRF	ArgTCT_Chr_11_98945442-98945532_-_@56.74.19, ArgTCT_Chr_15_82767225-82767310_+_@56.74.19	22	15	47	1	16	48	37	3	3	26	0	25	4	35	61	13	20	53	16	54
tRF-16-WS7209D	TCTCGGTGGAACCTCC	3'-tRF	GlnCTG_Chr_23_31135564-31135635_-_@59.74.16, GlnCTG_Chr_23_30037406-30037477_+_@59.74.16, GlnCTG_Chr_10_12743209-12743280_-_@59.74.16, GlnCTG_Chr_19_27761705-27761776_+_@59.74.16, GlnCTG_Chr_26_7301817-7301888_-_@59.74.16	8	12	3	0	9	31	26	11	8	31	7	21	11	23	21	9	22	18	20	57
tRF-19-LMKWEK11	CGATCCCCGTACGGGCCAC	3'-tRF	IleAAT_Chr_23_31291364-31291437_+_@57.75.19, IleAAT_Chr_19_27852162-27852235_-_@57.75.19, IleAAT_Chr_23_31277791-31277864_+_@57.75.19, IleAAT_Chr_23_31306987-31307060_-_@57.75.19, IleAAT_Chr_23_31041584-31041657_-_@57.75.19, IleAAT_Chr_23_31723652-31723725_+_@57.75.19, IleAAT_Chr_23_31254033-31254106_+_@57.75.19, IleAAT_Chr_23_31340083-31340156_+_@57.75.19, IleAAT_Chr_23_31555582-31555655_-_@57.7…	6	9	7	0	2	7	5	0	0	9	0	8	0	7	12	6	4	19	13	11
tRF-19-HRMF3RE2	ATCCCCGGCACCTCCACCA	3'-tRF	AlaAGC_Chr_23_30149586-30149657_+_@57.75.19, AlaAGC_Chr_23_30284772-30284843_+_@57.75.19, AlaAGC_Chr_23_30141212-30141283_-_@57.75.19, AlaAGC_Chr_23_30154990-30155061_+_@57.75.19, AlaAGC_Chr_1_158044572-158044644_+_@58.76.19, AlaAGC_Chr_23_31025905-31025976_+_@57.75.19, AlaAGC_Chr_23_30186336-30186407_-_@57.75.19, AlaCGC_Chr_23_30090290-30090361_+_@57.75.19, AlaAGC_Chr_23_30148685-30148756_-_@57.…	3	8	2	2	0	3	2	2	0	5	0	7	0	11	11	1	13	5	7	1
tRF-19-LE489215	CGAATCTCGGTGGGACCTC	3'-tRF	GlnCTG_Chr_3_22739543-22739614_+_@55.73.19, GlnTTG_Chr_1_157955337-157955408_-_@55.73.19, GlnTTG_Chr_23_30195428-30195499_-_@55.73.19	3	7	6	0	5	0	2	0	0	11	0	1	0	0	6	1	12	11	2	5
tRF-19-LIK898HR	CGACTCCCGGTGTGGGAAC	3'-tRF	GluTTC_Chr_12_15097784-15097855_-_@55.73.19, GluTTC_Chr_21_3228261-3228332_-_@55.73.19, GluTTC_Chr_2_128295086-128295157_-_@55.73.19	19	7	13	0	4	13	27	0	0	3	0	0	0	6	48	1	22	37	33	16
tRF-25-R9DR3J0926	GGTTCAATCCCCGGCACCTCCACCA	3'-tRF	AlaAGC_Chr_23_30149586-30149657_+_@51.75.25, AlaAGC_Chr_23_30284772-30284843_+_@51.75.25, AlaAGC_Chr_23_30141212-30141283_-_@51.75.25, AlaAGC_Chr_23_30154990-30155061_+_@51.75.25, AlaAGC_Chr_23_31025905-31025976_+_@51.75.25, AlaAGC_Chr_23_30186336-30186407_-_@51.75.25, AlaCGC_Chr_23_30090290-30090361_+_@51.75.25, AlaAGC_Chr_23_30148685-30148756_-_@51.75.25, AlaTGC_Chr_23_30107193-30107264_+_@51.7…	0	7	2	0	1	3	7	1	0	12	0	0	0	3	5	2	3	9	2	1
tRF-19-2EK8E01J	CAAATCCCGGACGAGCCCC	3'-tRF	ProTGG_Chr_25_2598642-2598713_+_@55.73.19, ProTGG_Chr_15_55651375-55651446_-_@55.73.19, ProAGG_Chr_25_2605484-2605555_-_@55.73.19, ProTGG_Chr_25_2630255-2630326_+_@55.73.19, ProTGG_Chr_NW_020190356.1_18510-18581_+_@55.73.19, ProAGG_Chr_23_31554422-31554493_-_@55.73.19, ProAGG_Chr_25_2624494-2624565_+_@55.73.19, ProTGG_Chr_10_26466567-26466638_-_@55.73.19, ProTGG_Chr_25_2625955-2626026_+_@55.73.19…	10	6	16	0	4	0	11	1	1	13	0	0	0	17	4	9	17	49	5	28
tRF-19-23489215	CAAGTCTCGGTGGGACCTC	3'-tRF	GlnCTG_Chr_23_31114008-31114079_+_@55.73.19	8	5	4	0	0	0	9	1	0	2	0	0	0	5	20	0	16	25	10	26
tRF-20-2EK8E0KR	CAAATCCCGGACGAGCCCCC	3'-tRF	ProTGG_Chr_25_2625955-2626026_+_@55.74.20, ProTGG_Chr_25_2630255-2630326_+_@55.74.20, ProTGG_Chr_NW_020190356.1_18510-18581_+_@55.74.20, ProTGG_Chr_10_26413416-26413487_-_@55.74.20, ProTGG_Chr_25_2628848-2628919_+_@55.74.20, ProAGG_Chr_25_2605484-2605555_-_@55.74.20, ProAGG_Chr_25_2626811-2626882_+_@55.74.20, ProAGG_Chr_10_26484896-26484967_+_@55.74.20, ProAGG_Chr_25_2621896-2621967_+_@55.74.20, …	0	5	0	0	0	0	1	0	0	8	0	0	0	0	0	0	0	0	0	0
tRF-20-WD8S746D	TCGACTCCCGGTGTGGGAAC	3'-tRF	GluTTC_Chr_2_128295086-128295157_-_@54.73.20, GluTTC_Chr_21_3228261-3228332_-_@54.73.20, GluTTC_Chr_12_15097784-15097855_-_@54.73.20	3	5	1	0	2	3	5	0	0	2	0	2	0	4	13	1	5	15	6	5
tRF-35-JB5Y13WB87W47V	CAGAAGATTGAGGGTTCGAATCCCTTCGTGGTTGC	3'-tRF	ArgTCG_Chr_23_31681248-31681320_-_@40.74.35, ArgTCG_Chr_23_30228672-30228744_+_@40.74.35, ArgTCG_Chr_1_157988436-157988508_+_@40.74.35	0	5	0	0	1	0	0	0	0	0	0	0	0	0	5	0	0	0	0	0
tRF-19-LE308HI1	CGAATCCGAGTCACGGCAC	3'-tRF	HisGTG_Chr_3_21049256-21049327_-_@55.73.19, HisGTG_Chr_8_29729058-29729129_+_@55.73.19, HisGTG_Chr_3_20898974-20899045_+_@55.73.19, HisGTG_Chr_10_65234844-65234915_-_@55.73.19, HisGTG_Chr_NW_020191468.1_8497-8568_+_@55.73.19, HisGTG_Chr_3_21218714-21218785_-_@55.73.19, HisGTG_Chr_3_21148775-21148846_+_@55.73.19, HisGTG_Chr_3_21063580-21063651_+_@55.73.19, HisGTG_Chr_3_21198328-21198399_+_@55.73.1…	2	4	9	0	4	0	4	0	0	5	0	6	0	6	7	1	3	20	11	4
tRF-23-R95MNMI3DM	GGTTCGAGTCCTGTCATGGTCGC	3'-tRF	ArgTCG_Chr_25_26621030-26621102_+_@52.74.23	0	4	0	0	0	0	0	0	0	0	0	0	0	0	0	0	0	0	0	0
tRF-24-76HRMF3RE2	GTTCAATCCCCGGCACCTCCACCA	3'-tRF	AlaTGC_Chr_23_30107193-30107264_+_@52.75.24, AlaAGC_Chr_23_30085665-30085736_+_@52.75.24, AlaAGC_Chr_23_31025905-31025976_+_@52.75.24, AlaAGC_Chr_23_30186336-30186407_-_@52.75.24, AlaCGC_Chr_23_30090290-30090361_+_@52.75.24, AlaAGC_Chr_23_30154990-30155061_+_@52.75.24, AlaAGC_Chr_23_30077774-30077845_+_@52.75.24, AlaAGC_Chr_23_30141212-30141283_-_@52.75.24, AlaAGC_Chr_23_30149586-30149657_+_@52.7…	0	4	0	1	0	6	2	6	0	9	4	9	0	4	4	10	0	2	7	9
tRF-32-5B620DU187DD5	GAGAAGGAGAACAACTAACCTCCCTAAGACTC	3'-tRF	ThrTGT_Chr_MT_15658-15726_+_@39.70.32	0	4	0	0	0	3	3	0	0	0	0	0	0	0	0	0	1	0	0	0
tRF-16-4RRWRBD	CTCCCGGTGTGGGAAC	3'-tRF	GluTTC_Chr_21_3228261-3228332_-_@58.73.16, GluTTC_Chr_12_15097784-15097855_-_@58.73.16, GluTTC_Chr_2_128295086-128295157_-_@58.73.16	0	3	2	0	2	0	7	0	0	6	0	0	0	1	9	1	7	8	9	1
tRF-16-8RSH66D	TCCCCGTACGGGCCAC	3'-tRF	IleAAT_Chr_23_31723652-31723725_+_@60.75.16, IleAAT_Chr_21_67103861-67103934_+_@60.75.16, IleAAT_Chr_23_31269709-31269782_-_@60.75.16, IleAAT_Chr_23_31306987-31307060_-_@60.75.16, IleAAT_Chr_23_31254033-31254106_+_@60.75.16, IleAAT_Chr_23_31039841-31039914_-_@60.75.16, IleAAT_Chr_23_31340083-31340156_+_@60.75.16, IleAAT_Chr_23_31041584-31041657_-_@60.75.16, IleAAT_Chr_23_31291364-31291437_+_@60.7…	3	3	5	0	0	3	0	0	1	0	0	0	0	2	1	0	1	4	2	6
tRF-16-HRYWRYD	ATCCCTTCGTGGTTGC	3'-tRF	ArgTCG_Chr_23_31681248-31681320_-_@59.74.16, ArgTCG_Chr_23_30228672-30228744_+_@59.74.16, ArgTCG_Chr_1_157988436-157988508_+_@59.74.16	0	3	0	0	2	0	0	0	0	0	0	0	0	0	0	0	0	0	0	0
tRF-19-2MK82711	CAATCCCCGGCACCTCCAC	3'-tRF	AlaAGC_Chr_23_30077774-30077845_+_@55.73.19, AlaAGC_Chr_23_30154990-30155061_+_@55.73.19, AlaAGC_Chr_23_30141212-30141283_-_@55.73.19, AlaAGC_Chr_23_30284772-30284843_+_@55.73.19, AlaAGC_Chr_23_30186336-30186407_-_@55.73.19, AlaAGC_Chr_23_31025905-31025976_+_@55.73.19, AlaAGC_Chr_23_30149586-30149657_+_@55.73.19, AlaAGC_Chr_23_30148685-30148756_-_@55.73.19, AlaAGC_Chr_1_158044572-158044644_+_@56.…	0	3	2	0	0	1	0	2	0	6	0	0	0	0	1	0	5	0	2	0
tRF-21-2MK827K1B	CAATCCCCGGCACCTCCACCA	3'-tRF	AlaAGC_Chr_23_30141212-30141283_-_@55.75.21, AlaAGC_Chr_23_30148685-30148756_-_@55.75.21, AlaAGC_Chr_23_30077774-30077845_+_@55.75.21, AlaAGC_Chr_23_30186336-30186407_-_@55.75.21, AlaAGC_Chr_23_30154990-30155061_+_@55.75.21, AlaAGC_Chr_23_30149586-30149657_+_@55.75.21, AlaTGC_Chr_23_30107193-30107264_+_@55.75.21, AlaAGC_Chr_23_30085665-30085736_+_@55.75.21, AlaCGC_Chr_23_30090290-30090361_+_@55.7…	1	3	3	0	0	7	11	11	3	12	0	1	0	12	24	26	29	24	3	13
tRF-33-OKZH99BMEMR3D1	GAAGGTTGCGTGTTCAAATCACGTCGGGGTCAC	3'-tRF	TrpCCA_Chr_19_27845886-27845957_-_@41.73.33, TrpCCA_Chr_23_31674969-31675040_+_@41.73.33, TrpCCA_Chr_25_36942390-36942461_-_@41.73.33, TrpCCA_Chr_19_27829637-27829708_+_@41.73.33, TrpCCA_Chr_23_31683731-31683802_+_@41.73.33	0	3	0	0	0	0	0	0	0	0	0	0	0	0	0	0	0	0	0	0
tRF-34-207WRNL3K5J0JM	CAAAGGTTGTGGGTTCGAGTCCCACCAGAGTCGC	3'-tRF	ArgTCT_Chr_15_82767225-82767310_+_@41.74.34, ArgTCT_Chr_11_98945442-98945532_-_@41.74.34	0	3	0	0	0	0	0	0	0	2	0	0	0	2	0	0	0	3	1	0
tRF-37-I6D3987S1R265MM	ATTCAAAGGTTGTGGGTTCGAGTCCCACCAGAGTCGC	3'-tRF	ArgTCT_Chr_15_82767225-82767310_+_@38.74.37, ArgTCT_Chr_11_98945442-98945532_-_@38.74.37	2	3	0	0	1	0	0	0	0	5	0	4	0	2	1	2	0	3	0	2
tRF-17-8SR9MFJ	TCCCGGGTTCCGGCACC	3'-tRF	PheGAA_Chr_X_124784095-124784167_+_@59.75.17, PheGAA_Chr_X_124785066-124785140_+_@61.77.17, PheGAA_Chr_X_124777354-124777426_+_@59.75.17, PheGAA_Chr_X_124776111-124776183_+_@59.75.17	1	2	0	0	0	0	0	1	0	0	0	0	0	2	2	0	0	1	0	0
tRF-17-HRMF3R1	ATCCCCGGCACCTCCAC	3'-tRF	AlaAGC_Chr_1_158044572-158044644_+_@58.74.17, AlaAGC_Chr_23_30284772-30284843_+_@57.73.17, AlaTGC_Chr_23_30107193-30107264_+_@57.73.17, AlaAGC_Chr_23_30085665-30085736_+_@57.73.17, AlaAGC_Chr_23_30141212-30141283_-_@57.73.17, AlaAGC_Chr_23_30148685-30148756_-_@57.73.17, AlaAGC_Chr_23_30077774-30077845_+_@57.73.17, AlaCGC_Chr_23_30090290-30090361_+_@57.73.17, AlaAGC_Chr_23_30149586-30149657_+_@57.…	0	2	0	0	0	4	0	0	0	0	1	1	0	0	0	0	2	0	0	0
tRF-19-L33W28JM	CGAGTCCTGTCACGGTCGC	3'-tRF	ArgTCG_Chr_25_26615804-26615876_+_@56.74.19	0	2	0	0	0	3	0	0	0	0	0	0	0	0	0	0	0	1	1	0
tRF-19-LJKP9B11	CGAGCCCCAGTGGAACCAC	3'-tRF	ValTAC_Chr_15_82766873-82766945_-_@56.74.19, ValTAC_Chr_X_124770762-124770834_+_@56.74.19	5	2	2	4	3	3	6	0	0	7	2	0	0	8	1	0	4	5	12	10
tRF-19-LMK8J711	CGATCCCCGGCATCTCCAC	3'-tRF	AlaTGC_Chr_23_30183915-30183986_+_@55.73.19, AlaCGC_Chr_23_30164841-30164912_+_@55.73.19, AlaTGC_Chr_23_30179834-30179905_-_@55.73.19, AlaCGC_Chr_6_37118306-37118377_-_@55.73.19, AlaCGC_Chr_23_31556129-31556200_-_@55.73.19, AlaTGC_Chr_23_30125517-30125588_-_@55.73.19, AlaTGC_Chr_17_50880741-50880812_+_@55.73.19, AlaTGC_Chr_7_40344975-40345046_+_@55.73.19	4	2	4	2	0	4	20	0	0	15	0	10	0	20	23	3	17	7	9	0
tRF-19-LNK8QJI1	CGATTCCCGGGCGGCGCAC	3'-tRF	GlyCCC_Chr_25_546202-546272_-_@54.72.19, GlyCCC_Chr_11_68555263-68555333_-_@54.72.19	0	2	1	0	2	0	0	0	0	1	0	4	0	1	0	0	1	1	3	5
tRF-31-QJ3KYU4RRWRBD	GCGGCCCGGGTTCGACTCCCGGTGTGGGAAC	3'-tRF	GluTTC_Chr_21_3228261-3228332_-_@43.73.31, GluTTC_Chr_12_15097784-15097855_-_@43.73.31	0	2	0	0	0	3	2	6	0	16	0	0	0	1	9	0	1	3	0	2
tRF-33-5K8PR9DM3W8KDM	GAGGGTCCAGGGTTCAAGTCCCTGTTCAGGCGC	3'-tRF	LysTTT_Chr_23_31089834-31089906_+_@42.74.33, LysTTT_Chr_23_31093113-31093185_-_@42.74.33, LysTTT_Chr_23_30111079-30111151_-_@42.74.33, LysTTT_Chr_1_157962896-157962968_-_@42.74.33, LysTTT_Chr_23_30202993-30203065_-_@42.74.33	0	2	0	0	0	0	0	0	0	1	0	0	0	0	3	0	0	1	0	0
tRF-33-OK8Y1951825KD1	GAAGGTCCTGAGTTCGAGCCTCAGAGAGGGCAC	3'-tRF	MetCAT_Chr_23_31426023-31426095_+_@42.74.33, MetCAT_Chr_23_31434704-31434776_-_@42.74.33, MetCAT_Chr_18_39648078-39648150_-_@42.74.33, MetCAT_Chr_23_31430739-31430811_+_@42.74.33	0	2	0	0	0	0	0	0	0	0	0	0	0	0	0	3	0	0	0	0
tRF-35-J25R938B86QKP9	CAGGAGATCCTGGGTTCAAATCCCAGCGGGGCCTC	3'-tRF	ThrAGT_Chr_23_31303618-31303691_-_@41.75.35, ThrAGT_Chr_23_31257404-31257477_+_@41.75.35	0	2	0	0	0	0	2	0	0	0	0	0	0	0	0	0	0	0	0	0
tRF-36-82FN5KYUSRYWRSD	TCAGAAGATTGAGGGTTCGAGTCCCTTCGTGGTCGC	3'-tRF	ArgCCG_Chr_23_30073361-30073433_-_@39.74.36, ArgTCG_Chr_19_56411984-56412056_+_@39.74.36, ArgCCG_Chr_23_30112292-30112364_+_@39.74.36, ArgCCG_Chr_25_2589149-2589221_+_@39.74.36	0	2	2	0	0	4	3	0	0	3	0	0	0	0	5	0	2	5	3	7
tRF-16-4RRQRBD	CTCCCGGTATGGGAAC	3'-tRF	GluTTC_Chr_12_11276302-11276373_-_@58.73.16, GluTTC_Chr_2_1313370-1313441_-_@58.73.16	2	1	0	0	0	0	0	1	0	1	0	0	0	1	1	0	1	3	0	2
tRF-16-H5S8R6D	ATCACGTCGGGGTCAC	3'-tRF	TrpCCA_Chr_25_36942390-36942461_-_@58.73.16, TrpCCA_Chr_19_27845886-27845957_-_@58.73.16, TrpCCA_Chr_20_41425516-41425587_-_@58.73.16, TrpCCA_Chr_23_31683731-31683802_+_@58.73.16, TrpCCA_Chr_19_27829637-27829708_+_@58.73.16, TrpCCA_Chr_23_31674969-31675040_+_@58.73.16, TrpCCA_Chr_5_62677335-62677406_+_@58.73.16	3	1	0	5	2	4	7	1	0	7	0	0	0	4	3	9	10	5	5	0
tRF-16-K87R65D	CCCGGGTTCCGGCACC	3'-tRF	PheGAA_Chr_X_124784095-124784167_+_@60.75.16, PheGAA_Chr_X_124776111-124776183_+_@60.75.16, PheGAA_Chr_X_124777354-124777426_+_@60.75.16, PheGAA_Chr_X_124785066-124785140_+_@62.77.16	1	1	1	1	3	2	5	0	0	1	0	0	0	7	1	1	1	6	8	10
tRF-16-YRRHQFD	TTCCCGGGCGGCGCAC	3'-tRF	GlyCCC_Chr_11_68555263-68555333_-_@57.72.16, GlyCCC_Chr_25_546202-546272_-_@57.72.16	0	1	0	1	0	0	0	0	0	1	0	0	0	3	2	1	0	0	0	2
tRF-17-1R969MM	AGTCCTGTCATGGTCGC	3'-tRF	ArgTCG_Chr_25_26621030-26621102_+_@58.74.17	0	1	0	0	0	0	0	0	0	0	0	0	0	0	0	0	0	0	0	0
tRF-17-HRM5R11	ATCCCCGTACGGGCCAC	3'-tRF	IleAAT_Chr_23_31041584-31041657_-_@59.75.17, IleAAT_Chr_23_31254033-31254106_+_@59.75.17, IleAAT_Chr_19_27852162-27852235_-_@59.75.17, IleAAT_Chr_21_67103861-67103934_+_@59.75.17, IleAAT_Chr_23_31289622-31289695_-_@59.75.17, IleAAT_Chr_23_31055460-31055533_-_@59.75.17, IleAAT_Chr_23_31277791-31277864_+_@59.75.17, IleAAT_Chr_23_31306987-31307060_-_@59.75.17, IleAAT_Chr_23_31723652-31723725_+_@59.7…	0	1	0	0	0	1	0	0	0	0	0	0	0	0	0	0	0	0	0	0
tRF-18-51K36DD1	GAGCCCCAGTGGAACCAC	3'-tRF	ValTAC_Chr_X_124770762-124770834_+_@57.74.18, ValTAC_Chr_15_82766873-82766945_-_@57.74.18	0	1	1	1	0	0	0	0	0	1	1	0	0	1	0	0	0	0	1	0
tRF-19-2E3KXR15	CAAATCCGGGTGCCCCCTC	3'-tRF	CysGCA_Chr_12_30287485-30287556_+_@55.73.19, CysGCA_Chr_4_112732476-112732547_+_@55.73.19, CysGCA_Chr_19_39453812-39453883_-_@55.73.19, CysGCA_Chr_28_5864091-5864162_+_@55.73.19, CysGCA_Chr_19_39659156-39659227_-_@55.73.19, CysGCA_Chr_4_112419516-112419587_-_@55.73.19, CysGCA_Chr_19_39448382-39448453_-_@55.73.19, CysGCA_Chr_4_112550397-112550468_-_@55.73.19, CysGCA_Chr_3_22722293-22722364_-_@55.7…	0	1	0	0	0	0	0	0	0	0	0	0	0	0	0	0	0	1	0	1
tRF-19-4RB9JOE1	CTCCCAACTCCATAAACAC	3'-tRF	PheGAA_Chr_MT_364-430_+_@50.68.19	0	1	0	1	0	0	3	0	0	0	0	2	0	0	2	1	0	3	0	5
tRF-19-512R121V	GAGCCCACCCAGGGACGCC	3'-tRF	AsnGTT_Chr_3_21219475-21219548_+_@58.76.19, AsnGTT_Chr_3_21087400-21087473_-_@58.76.19, AsnGTT_Chr_3_20981895-20981968_+_@58.76.19, AsnGTT_Chr_3_20994920-20994993_+_@58.76.19, AsnGTT_Chr_3_20905102-20905175_+_@58.76.19, AsnGTT_Chr_3_21197565-21197638_-_@58.76.19, AsnGTT_Chr_3_21340083-21340156_+_@58.76.19, AsnGTT_Chr_3_21316056-21316129_+_@58.76.19, AsnGTT_Chr_13_23344136-23344209_-_@58.76.19, As…	1	1	0	1	0	0	0	0	0	0	0	0	0	0	0	0	0	0	0	1
tRF-19-L33WJ8JM	CGAGTCCTGTCATGGTCGC	3'-tRF	ArgTCG_Chr_25_26621030-26621102_+_@56.74.19	0	1	0	0	0	0	0	0	0	4	0	0	0	1	5	0	1	0	0	1
tRF-19-L3KQNKJM	CGAGTCCCATCTGGGTCGC	3'-tRF	ArgCCG_Chr_19_48966332-48966404_+_@56.74.19	1	1	1	0	2	5	2	0	0	6	0	1	0	6	9	0	4	9	1	10
tRF-19-L3KZM8JM	CGAGTCCCTTCGTGGTCGC	3'-tRF	ArgCCG_Chr_25_2589149-2589221_+_@56.74.19, ArgTCG_Chr_19_56411984-56412056_+_@56.74.19, ArgCCG_Chr_23_30112292-30112364_+_@56.74.19, ArgCCG_Chr_23_30073361-30073433_-_@56.74.19	0	1	1	0	0	6	2	0	0	6	0	0	0	1	5	3	5	0	0	3
tRF-19-LEK5YYE1	CGAATCCCACTTCTGACAC	3'-tRF	LeuCAA_Chr_23_30037897-30038007_-_@67.85.19, LeuCAG_Chr_18_25307479-25307561_+_@66.84.19, LeuCAG_Chr_18_25307956-25308038_-_@66.84.19, LeuCAG_Chr_3_8025475-8025557_+_@66.84.19, LeuCAA_Chr_7_42660399-42660504_+_@67.85.19, LeuCAA_Chr_23_31084667-31084774_-_@67.85.19, LeuCAA_Chr_23_30067060-30067165_+_@67.85.19, LeuCAA_Chr_23_31082112-31082218_+_@67.85.19, LeuCAA_Chr_23_31099721-31099827_+_@67.85.19	2	1	2	0	6	1	6	0	0	9	0	1	0	8	4	3	3	4	6	7
tRF-19-LM3KYSI1	CGATCCCGGGTTCCGGCAC	3'-tRF	PheGAA_Chr_X_124776111-124776183_+_@56.74.19, PheGAA_Chr_X_124777354-124777426_+_@56.74.19, PheGAA_Chr_X_124784095-124784167_+_@56.74.19, PheGAA_Chr_X_124785066-124785140_+_@58.76.19	1	1	2	0	0	0	2	0	0	0	0	0	0	0	0	0	0	4	0	0
tRF-20-JQE73Y7D	CATATACTCTCCTTGGTGAC	3'-tRF	LysTTT_Chr_MT_8061-8127_+_@49.68.20	0	1	1	0	3	1	1	0	1	0	0	0	5	0	1	0	3	0	3	3
tRF-20-W087W4SV	TCGAGTCCCTTCGTGGTCGC	3'-tRF	ArgTCG_Chr_19_56411984-56412056_+_@55.74.20, ArgCCG_Chr_25_2589149-2589221_+_@55.74.20, ArgCCG_Chr_23_30073361-30073433_-_@55.74.20, ArgCCG_Chr_23_30112292-30112364_+_@55.74.20	1	1	0	0	0	2	6	0	0	3	0	0	0	0	0	0	0	0	0	0
tRF-20-W08Y84SV	TCGAGTCCTGTCATGGTCGC	3'-tRF	ArgTCG_Chr_25_26621030-26621102_+_@55.74.20	0	1	0	0	0	0	0	0	0	0	0	0	0	2	0	0	0	0	0	0
tRF-20-WB86N7O5	TCGAATCCCACTTCTGACAC	3'-tRF	LeuCAA_Chr_23_31084667-31084774_-_@66.85.20, LeuCAA_Chr_23_31099721-31099827_+_@66.85.20, LeuCAA_Chr_7_42660399-42660504_+_@66.85.20, LeuCAA_Chr_23_30037897-30038007_-_@66.85.20, LeuCAA_Chr_23_31082112-31082218_+_@66.85.20, LeuCAG_Chr_18_25307956-25308038_-_@65.84.20, LeuCAG_Chr_18_25307479-25307561_+_@65.84.20, LeuCAG_Chr_3_8025475-8025557_+_@65.84.20, LeuCAA_Chr_23_30067060-30067165_+_@66.85.20	1	1	0	0	2	2	0	0	0	4	0	0	0	0	7	1	0	6	3	5
tRF-20-WEKSPM85	TCGATCCCCGGCATCTCCAC	3'-tRF	AlaTGC_Chr_23_30183915-30183986_+_@54.73.20, AlaCGC_Chr_23_31556129-31556200_-_@54.73.20, AlaTGC_Chr_23_30125517-30125588_-_@54.73.20, AlaTGC_Chr_17_50880741-50880812_+_@54.73.20, AlaTGC_Chr_23_30179834-30179905_-_@54.73.20, AlaTGC_Chr_7_40344975-40345046_+_@54.73.20, AlaCGC_Chr_23_30164841-30164912_+_@54.73.20, AlaCGC_Chr_6_37118306-37118377_-_@54.73.20	2	1	0	2	0	8	6	0	6	15	10	0	1	0	2	4	2	5	4	4
tRF-21-KLU98ZRUD	CCATATACTCTCCTTGGTGAC	3'-tRF	LysTTT_Chr_MT_8061-8127_+_@48.68.21	0	1	0	0	0	0	2	0	0	0	0	0	0	0	0	0	0	2	0	0
tRF-22-7SERML921	GTTCGACTCCCGGTATGGGAAC	3'-tRF	GluTTC_Chr_12_11276302-11276373_-_@52.73.22, GluTTC_Chr_2_1313370-1313441_-_@52.73.22	0	1	0	0	0	0	0	6	0	25	0	0	0	0	0	0	0	0	4	0
tRF-22-WE8SPPX52	TCGATTCCCGGCCAGTGCACCA	3'-tRF	GlyCCC_Chr_6_110635525-110635595_-_@53.74.22	3	1	1	0	0	6	227	6	38	587	25	180	5	3	5	969	3	5	3	2
tRF-23-F6V5WRZ3DR	AGCCATATACTCTCCTTGGTGAC	3'-tRF	LysTTT_Chr_MT_8061-8127_+_@46.68.23	0	1	0	0	0	0	0	0	0	1	0	0	0	0	0	0	0	0	1	0
tRF-24-1NL33V2PJM	AGGTTCGAGTCCTGCCACAGTCGC	3'-tRF	ArgTCG_Chr_25_26615095-26615167_+_@51.74.24	0	1	0	0	0	0	0	0	0	0	0	0	0	0	0	0	0	0	0	0
tRF-24-7N2E2WMKJ1	GTGTTCAAATCACGTCGGGGTCAC	3'-tRF	TrpCCA_Chr_23_31674969-31675040_+_@50.73.24, TrpCCA_Chr_20_41425516-41425587_-_@50.73.24, TrpCCA_Chr_19_27829637-27829708_+_@50.73.24, TrpCCA_Chr_25_36942390-36942461_-_@50.73.24, TrpCCA_Chr_19_27845886-27845957_-_@50.73.24, TrpCCA_Chr_23_31683731-31683802_+_@50.73.24	0	1	0	0	0	0	4	0	0	0	0	0	0	0	0	0	0	0	0	0
tRF-24-RN23KYY8IM	GGGTTCAAGTCCCTGTTCGGGCGC	3'-tRF	LysTTT_Chr_23_30158659-30158731_+_@51.74.24, LysTTT_Chr_23_31054701-31054773_+_@51.74.24, LysTTT_Chr_23_30029666-30029738_-_@51.74.24, LysTTT_Chr_23_31557018-31557090_+_@51.74.24, LysTTT_Chr_16_2247970-2248042_+_@51.74.24, LysTTT_Chr_15_82772306-82772378_+_@51.74.24, LysTTT_Chr_15_82774048-82774120_-_@51.74.24, LysTTT_Chr_19_27761050-27761122_+_@51.74.24, LysTTT_Chr_16_2248304-2248376_-_@51.74.24	1	1	0	1	0	0	0	1	0	0	0	1	0	0	0	0	0	0	2	0
tRF-24-RNLJKP9B11	GGGTTCGAGCCCCAGTGGAACCAC	3'-tRF	ValTAC_Chr_X_124770762-124770834_+_@51.74.24, ValTAC_Chr_15_82766873-82766945_-_@51.74.24	0	1	0	0	0	0	0	0	0	1	0	0	0	1	0	0	1	0	0	0
tRF-29-S7RNLJKP9B11	GTCCTGGGTTCGAGCCCCAGTGGAACCAC	3'-tRF	ValTAC_Chr_X_124770762-124770834_+_@46.74.29, ValTAC_Chr_15_82766873-82766945_-_@46.74.29	0	1	0	0	2	0	0	0	0	1	0	0	0	0	0	0	1	0	0	0
tRF-30-RY93W086K2SV	GGTTGTGGGTTCGAGTCCCACCAGAGTCGC	3'-tRF	ArgTCT_Chr_15_82767225-82767310_+_@45.74.30, ArgTCT_Chr_11_98945442-98945532_-_@45.74.30	0	1	0	0	0	0	0	0	0	1	0	0	0	0	1	0	0	1	0	2
tRF-31-1MNKYUPR18B6D	AGGTCCTGGGTTCGAGCCCCAGTGGAACCAC	3'-tRF	ValTAC_Chr_15_82766873-82766945_-_@44.74.31, ValTAC_Chr_X_124770762-124770834_+_@44.74.31	0	1	1	0	0	0	1	0	0	3	0	0	0	1	1	0	3	0	0	1
tRF-31-F05B2IB7KXFID	AGAAGGAGAACAACTAACCTCCCTAAGACTC	3'-tRF	ThrTGT_Chr_MT_15658-15726_+_@40.70.31	0	1	0	0	0	0	0	0	0	0	0	0	0	0	0	0	0	0	0	0
tRF-36-7PFN50KLU98ZRUD	GTTAGAGATTGAGAGCCATATACTCTCCTTGGTGAC	3'-tRF	LysTTT_Chr_MT_8061-8127_+_@33.68.36	0	1	0	0	0	0	0	0	0	0	0	0	0	0	0	0	0	0	0	0
tRF-36-P21MNKYUPR18B6D	GCAGAAGGTCCTGGGTTCGAGCCCCAGTGGAACCAC	3'-tRF	ValTAC_Chr_X_124770762-124770834_+_@39.74.36, ValTAC_Chr_15_82766873-82766945_-_@39.74.36	0	1	0	0	0	0	1	0	0	0	0	0	0	0	0	0	2	1	0	0
tRF-46-P9K492ORRNLNK8K3P1B	GCCTCCCATGTGGGAGACCCGGGTTCGATTCCCGGCCAGTGCACCA	3'-tRF	GlyCCC_Chr_6_110635525-110635595_-_@29.74.46	0	1	0	0	0	0	0	0	0	0	0	0	0	0	0	0	0	0	0	0
tRF-47-ND8PHPD3XW76D6MSRM1	CTGACTCCAGATCAGAAGGTTGCGTGTTCAAATCACGTCGGGGTCAC	3'-tRF	TrpCCA_Chr_19_27845886-27845957_-_@27.73.47, TrpCCA_Chr_23_31674969-31675040_+_@27.73.47, TrpCCA_Chr_25_36942390-36942461_-_@27.73.47, TrpCCA_Chr_19_27829637-27829708_+_@27.73.47, TrpCCA_Chr_23_31683731-31683802_+_@27.73.47	0	1	0	0	0	0	0	0	0	0	0	0	0	0	0	0	0	0	0	0
tRF-16-890HRFD	TCCTCACACGGGGCAC	3'-tRF	MetCAT_Chr_14_16621733-16621805_+_@59.74.16	0	0	0	0	0	0	0	0	0	0	0	0	0	2	0	0	0	0	0	0
tRF-16-HRF867D	ATCCCAGCGGGGCCTC	3'-tRF	ThrAGT_Chr_23_30127047-30127120_-_@60.75.16, ThrCGT_Chr_23_30176833-30176906_+_@60.75.16, ThrAGT_Chr_23_31303618-31303691_-_@60.75.16, ThrAGT_Chr_23_31046447-31046520_+_@60.75.16, ThrAGT_Chr_23_31577997-31578070_+_@60.75.16, ThrAGT_Chr_23_31257404-31257477_+_@60.75.16, ThrAGT_Chr_23_31342707-31342780_-_@60.75.16	1	0	1	0	0	0	4	0	0	0	0	0	0	0	0	0	0	0	0	0
tRF-16-HSRVK7D	ATCCGGGTGCCCCCTC	3'-tRF	CysGCA_Chr_4_112521632-112521703_+_@58.73.16, CysGCA_Chr_19_39448382-39448453_-_@58.73.16, CysGCA_Chr_4_112555282-112555353_-_@58.73.16, CysGCA_Chr_19_39451752-39451823_+_@58.73.16, CysGCA_Chr_3_22722293-22722364_-_@58.73.16, CysGCA_Chr_4_112732476-112732547_+_@58.73.16, CysGCA_Chr_19_39659890-39659961_-_@58.73.16, CysGCA_Chr_19_39453812-39453883_-_@58.73.16, CysGCA_Chr_28_5864091-5864162_+_@58.7…	0	0	1	0	0	0	2	0	0	8	0	0	0	1	3	0	2	0	2	5
tRF-16-KD8QBFD	CCAACTCCATAAACAC	3'-tRF	PheGAA_Chr_MT_364-430_+_@53.68.16	0	0	0	0	0	0	3	0	0	0	0	1	0	4	1	0	1	0	1	1
tRF-16-S7PVRSD	GTCCTGCCGCGGTCGC	3'-tRF	ArgTCG_Chr_21_20804881-20804953_+_@59.74.16	1	0	0	0	1	5	5	1	0	4	0	0	0	0	1	0	1	2	1	1
tRF-16-S7S5RSD	GTCCTGTCACGGTCGC	3'-tRF	ArgTCG_Chr_25_26615804-26615876_+_@59.74.16	0	0	0	0	0	0	3	0	0	1	0	0	0	0	1	1	1	0	0	0
tRF-16-S9R8O7D	GTCTCGGTGGGACCTC	3'-tRF	GlnCTG_Chr_23_31114008-31114079_+_@58.73.16	0	0	0	0	0	0	0	0	1	0	0	0	0	1	0	0	0	0	0	0
tRF-16-SRYWRSD	GTCCCTTCGTGGTCGC	3'-tRF	ArgCCG_Chr_25_2589149-2589221_+_@59.74.16, ArgCCG_Chr_23_30073361-30073433_-_@59.74.16, ArgTCG_Chr_19_56411984-56412056_+_@59.74.16, ArgCCG_Chr_23_30112292-30112364_+_@59.74.16	2	0	1	0	1	1	6	1	8	8	0	5	0	5	2	5	3	3	2	2
tRF-17-1R96MMM	AGTCCTGTCACGGTCGC	3'-tRF	ArgTCG_Chr_25_26615804-26615876_+_@58.74.17	0	0	0	0	0	0	0	0	0	0	0	0	0	0	0	0	0	0	1	0
tRF-17-1RNS9MM	AGTCCCTTCGTGGTCGC	3'-tRF	ArgTCG_Chr_19_56411984-56412056_+_@58.74.17, ArgCCG_Chr_23_30073361-30073433_-_@58.74.17, ArgCCG_Chr_25_2589149-2589221_+_@58.74.17, ArgCCG_Chr_23_30112292-30112364_+_@58.74.17	0	0	0	0	0	1	0	0	0	0	0	0	0	1	0	0	0	0	0	0
tRF-17-D6MSRM1	AATCACGTCGGGGTCAC	3'-tRF	TrpCCA_Chr_19_27829637-27829708_+_@57.73.17, TrpCCA_Chr_25_36942390-36942461_-_@57.73.17, TrpCCA_Chr_5_62677335-62677406_+_@57.73.17, TrpCCA_Chr_20_41425516-41425587_-_@57.73.17, TrpCCA_Chr_19_27845886-27845957_-_@57.73.17, TrpCCA_Chr_23_31683731-31683802_+_@57.73.17, TrpCCA_Chr_23_31674969-31675040_+_@57.73.17	0	0	0	0	0	0	0	1	0	1	0	1	1	0	0	0	0	0	0	0
tRF-17-D7M4615	AATCTCGGTGGGACCTC	3'-tRF	GlnCTG_Chr_3_21037039-21037110_-_@57.73.17, GlnCTG_Chr_3_21312527-21312598_-_@57.73.17, GlnTTG_Chr_1_157955337-157955408_-_@57.73.17, GlnTTG_Chr_23_30195428-30195499_-_@57.73.17, GlnCTG_Chr_3_20993663-20993734_-_@57.73.17, GlnTTG_Chr_23_31009092-31009163_+_@57.73.17, GlnTTG_Chr_23_31689317-31689388_+_@57.73.17, GlnTTG_Chr_19_37377611-37377682_-_@57.73.17, GlnTTG_Chr_23_31688754-31688825_+_@57.73.…	0	0	0	0	0	0	1	0	0	0	1	0	0	0	0	1	0	0	0	0
tRF-17-ERM4921	ACTCCCGGTGTGGGAAC	3'-tRF	GluTTC_Chr_12_15097784-15097855_-_@57.73.17, GluTTC_Chr_2_128295086-128295157_-_@57.73.17, GluTTC_Chr_21_3228261-3228332_-_@57.73.17	1	0	2	0	0	0	2	0	1	2	1	0	0	0	0	0	4	0	3	0
tRF-17-ERML921	ACTCCCGGTATGGGAAC	3'-tRF	GluTTC_Chr_2_1313370-1313441_-_@57.73.17, GluTTC_Chr_12_11276302-11276373_-_@57.73.17	0	0	1	0	0	0	0	0	0	1	0	0	0	0	0	0	0	2	0	0
tRF-17-FRJ4O11	AGCCCCAGTGGAACCAC	3'-tRF	ValTAC_Chr_X_124770762-124770834_+_@58.74.17, ValTAC_Chr_15_82766873-82766945_-_@58.74.17	0	0	0	0	0	0	0	0	0	1	0	1	0	0	2	0	1	0	1	1
tRF-17-HI47941	ATACTCTCCTTGGTGAC	3'-tRF	LysTTT_Chr_MT_8061-8127_+_@52.68.17	0	0	0	0	1	0	2	0	0	0	0	0	0	2	0	0	0	0	1	1
tRF-17-HRJL3R1	ATCCCCAGTACCTCCAC	3'-tRF	AlaAGC_Chr_26_26484439-26484510_-_@57.73.17, AlaAGC_Chr_18_53719297-53719368_-_@57.73.17, AlaAGC_Chr_19_55851349-55851420_-_@57.73.17	0	0	0	0	0	0	0	0	0	0	0	0	0	0	0	1	0	0	0	0
tRF-17-HRMFWR1	ATCCCCGGCATCTCCAC	3'-tRF	AlaCGC_Chr_23_30164841-30164912_+_@57.73.17, AlaTGC_Chr_23_30183915-30183986_+_@57.73.17, AlaTGC_Chr_17_50880741-50880812_+_@57.73.17, AlaTGC_Chr_17_50873932-50874003_-_@57.73.17, AlaTGC_Chr_6_91709768-91709839_+_@57.73.17, AlaTGC_Chr_7_40344975-40345046_+_@57.73.17, AlaCGC_Chr_23_31556129-31556200_-_@57.73.17, AlaTGC_Chr_23_30179834-30179905_-_@57.73.17, AlaCGC_Chr_6_37118306-37118377_-_@57.73.1…	0	0	0	0	0	2	0	0	1	2	1	0	0	1	1	0	0	1	1	1
tRF-17-I1LQ3R1	ATGCCCGCATCCTCCAC	3'-tRF	AlaAGC_Chr_14_30458994-30459066_+_@58.74.17, AlaAGC_Chr_11_72585279-72585351_-_@58.74.17	0	0	0	0	0	1	0	0	0	0	0	0	0	0	0	0	0	0	0	0
tRF-17-IRMJ6V1	ATTCCCGGGCGGCGCAC	3'-tRF	GlyCCC_Chr_11_68555263-68555333_-_@56.72.17, GlyCCC_Chr_25_546202-546272_-_@56.72.17	0	0	0	0	0	0	0	0	0	0	0	0	0	0	0	0	1	0	0	0
tRF-17-KO46UD1	CCCAACTCCATAAACAC	3'-tRF	PheGAA_Chr_MT_364-430_+_@52.68.17	0	0	0	0	1	4	2	1	0	2	0	0	0	1	0	1	1	3	3	2
tRF-18-593JJ4D1	GATTCCCGGCCAGTGCAC	3'-tRF	GlyCCC_Chr_6_110635525-110635595_-_@55.72.18	0	0	0	0	0	0	0	0	0	0	0	0	0	0	0	1	0	0	0	0
tRF-18-593KMHD1	GATTCCCGGGCGGCGCAC	3'-tRF	GlyCCC_Chr_25_546202-546272_-_@55.72.18, GlyCCC_Chr_11_68555263-68555333_-_@55.72.18	0	0	0	0	0	0	0	0	0	1	0	0	0	0	0	0	0	0	0	0
tRF-18-5MKM93DM	GAGTCCCATCTGGGTCGC	3'-tRF	ArgCCG_Chr_19_48966332-48966404_+_@57.74.18	0	0	1	0	0	0	0	0	0	0	0	1	0	0	0	0	0	1	0	0
tRF-18-5MN1Q3DM	GAGTCCTGCCGCGGTCGC	3'-tRF	ArgTCG_Chr_21_20804881-20804953_+_@57.74.18	0	0	0	0	0	0	0	0	0	0	0	0	0	0	1	0	0	0	0	0
tRF-18-5MNME3DM	GAGTCCTGTCACGGTCGC	3'-tRF	ArgTCG_Chr_25_26615804-26615876_+_@57.74.18	0	0	0	0	0	1	0	0	0	0	0	0	0	0	0	0	0	1	0	0
tRF-18-5MNMI3DM	GAGTCCTGTCATGGTCGC	3'-tRF	ArgTCG_Chr_25_26621030-26621102_+_@57.74.18	0	0	0	0	0	0	0	0	0	1	0	0	0	0	0	0	0	0	0	0
tRF-18-5R3JH9D1	GATCCCCGGCATCTCCAC	3'-tRF	AlaTGC_Chr_23_30125517-30125588_-_@56.73.18, AlaTGC_Chr_23_30183915-30183986_+_@56.73.18, AlaCGC_Chr_23_30164841-30164912_+_@56.73.18, AlaCGC_Chr_23_31556129-31556200_-_@56.73.18, AlaTGC_Chr_17_50880741-50880812_+_@56.73.18, AlaCGC_Chr_6_37118306-37118377_-_@56.73.18, AlaTGC_Chr_23_30179834-30179905_-_@56.73.18, AlaTGC_Chr_7_40344975-40345046_+_@56.73.18	0	0	1	0	0	0	0	0	0	0	0	0	0	0	0	1	0	0	0	0
tRF-18-5R3LMJD1	GATCCCCGTACGGGCCAC	3'-tRF	IleAAT_Chr_23_31269709-31269782_-_@58.75.18, IleAAT_Chr_23_31289622-31289695_-_@58.75.18, IleAAT_Chr_19_27852162-27852235_-_@58.75.18, IleAAT_Chr_21_67103861-67103934_+_@58.75.18, IleAAT_Chr_23_31291364-31291437_+_@58.75.18, IleAAT_Chr_23_31254033-31254106_+_@58.75.18, IleAAT_Chr_23_31340083-31340156_+_@58.75.18, IleAAT_Chr_23_31555582-31555655_-_@58.75.18, IleAAT_Chr_23_31723652-31723725_+_@58.7…	0	0	0	0	0	1	1	0	0	0	0	0	0	2	0	0	1	1	1	0
tRF-18-5RM388D1	GATCCCGGGTTCCGGCAC	3'-tRF	PheGAA_Chr_X_124776111-124776183_+_@57.74.18, PheGAA_Chr_X_124777354-124777426_+_@57.74.18, PheGAA_Chr_X_124784095-124784167_+_@57.74.18, PheGAA_Chr_X_124785066-124785140_+_@59.76.18	0	0	1	0	0	0	0	0	0	0	0	0	0	0	0	1	0	0	0	0
tRF-18-5V3F89D1	GATGCCCGCATCCTCCAC	3'-tRF	AlaAGC_Chr_11_72585279-72585351_-_@57.74.18, AlaAGC_Chr_14_30458994-30459066_+_@57.74.18	0	0	0	0	0	0	0	0	0	0	0	3	0	0	0	0	0	0	0	0
tRF-18-86ERHBD1	TCCCAACTCCATAAACAC	3'-tRF	PheGAA_Chr_MT_364-430_+_@51.68.18	0	0	0	0	3	0	1	0	0	0	0	0	0	0	0	2	2	0	2	1
tRF-18-BM32LJDJ	AAATCCCGGACGAGCCCC	3'-tRF	ProTGG_Chr_25_2630255-2630326_+_@56.73.18, ProTGG_Chr_NW_020190356.1_18510-18581_+_@56.73.18, ProCGG_Chr_25_2614114-2614185_+_@56.73.18, ProTGG_Chr_25_2623641-2623712_+_@56.73.18, ProAGG_Chr_25_2634588-2634659_+_@56.73.18, ProAGG_Chr_15_55651097-55651168_+_@56.73.18, ProCGG_Chr_3_1004082-1004153_-_@56.73.18, ProTGG_Chr_10_26413416-26413487_-_@56.73.18, ProTGG_Chr_15_55651375-55651446_-_@56.73.18,…	1	0	0	0	0	0	0	0	0	0	0	0	0	3	0	0	0	0	1	0
tRF-18-BMEMR3D1	AAATCACGTCGGGGTCAC	3'-tRF	TrpCCA_Chr_25_36942390-36942461_-_@56.73.18, TrpCCA_Chr_23_31683731-31683802_+_@56.73.18, TrpCCA_Chr_20_41425516-41425587_-_@56.73.18, TrpCCA_Chr_19_27829637-27829708_+_@56.73.18, TrpCCA_Chr_19_27845886-27845957_-_@56.73.18, TrpCCA_Chr_23_31674969-31675040_+_@56.73.18	0	0	1	0	0	0	0	0	1	2	0	0	0	0	0	0	0	0	0	0
tRF-18-BMKJRJD5	AAATCCCAGCGGGGCCTC	3'-tRF	ThrAGT_Chr_23_31303618-31303691_-_@58.75.18, ThrAGT_Chr_23_31257404-31257477_+_@58.75.18	0	0	1	0	0	0	0	0	0	0	0	0	0	0	0	0	0	0	0	0
tRF-18-BMW3RDD5	AAATCTCGGTGGGACCTC	3'-tRF	GlnTTG_Chr_19_37377611-37377682_-_@56.73.18, GlnCTG_Chr_3_20993663-20993734_-_@56.73.18, GlnCTG_Chr_3_20980650-20980721_-_@56.73.18, GlnTTG_Chr_23_31009092-31009163_+_@56.73.18, GlnCTG_Chr_3_21312527-21312598_-_@56.73.18, GlnTTG_Chr_23_31689317-31689388_+_@56.73.18, GlnCTG_Chr_3_21037039-21037110_-_@56.73.18, GlnTTG_Chr_23_31688754-31688825_+_@56.73.18, GlnCTG_Chr_23_31013002-31013073_+_@56.73.18…	0	0	0	0	0	1	0	0	0	1	1	1	0	1	1	0	0	2	0	1
tRF-18-DR3J09D1	AATCCCCGGCACCTCCAC	3'-tRF	AlaAGC_Chr_23_30149586-30149657_+_@56.73.18, AlaAGC_Chr_23_30284772-30284843_+_@56.73.18, AlaAGC_Chr_23_30141212-30141283_-_@56.73.18, AlaAGC_Chr_23_30154990-30155061_+_@56.73.18, AlaAGC_Chr_1_158044572-158044644_+_@57.74.18, AlaAGC_Chr_23_31025905-31025976_+_@56.73.18, AlaAGC_Chr_23_30186336-30186407_-_@56.73.18, AlaCGC_Chr_23_30090290-30090361_+_@56.73.18, AlaAGC_Chr_23_30148685-30148756_-_@56.…	0	0	0	0	0	0	0	0	0	1	0	1	0	0	0	0	3	0	0	0
tRF-18-DR3JH9D1	AATCCCCGGCATCTCCAC	3'-tRF	AlaTGC_Chr_17_50873932-50874003_-_@56.73.18, AlaTGC_Chr_6_91709768-91709839_+_@56.73.18, AlaTGC_Chr_3_107039873-107039944_-_@56.73.18, AlaCGC_Chr_2_39839750-39839821_-_@56.73.18	1	0	1	0	0	0	1	0	0	1	0	0	0	0	0	0	0	0	1	0
tRF-18-HRJL3RV	ATCCCCAGTACCTCCACC	3'-tRF	AlaAGC_Chr_19_55851349-55851420_-_@57.74.18, AlaAGC_Chr_18_53719297-53719368_-_@57.74.18, AlaAGC_Chr_26_26484439-26484510_-_@57.74.18	0	0	0	0	0	0	0	0	0	0	0	0	0	0	0	0	2	1	0	0
tRF-18-HRMF3RV	ATCCCCGGCACCTCCACC	3'-tRF	AlaAGC_Chr_23_30148685-30148756_-_@57.74.18, AlaAGC_Chr_23_30085665-30085736_+_@57.74.18, AlaAGC_Chr_23_30284772-30284843_+_@57.74.18, AlaCGC_Chr_23_30090290-30090361_+_@57.74.18, AlaAGC_Chr_23_31025905-31025976_+_@57.74.18, AlaTGC_Chr_23_30107193-30107264_+_@57.74.18, AlaAGC_Chr_23_30186336-30186407_-_@57.74.18, AlaAGC_Chr_23_30149586-30149657_+_@57.74.18, AlaAGC_Chr_1_158044572-158044644_+_@58.…	0	0	1	0	0	0	0	0	0	5	0	0	0	2	0	0	2	3	0	0
tRF-18-IRM11VV	ATTCCCGGCCAGTGCACC	3'-tRF	GlyCCC_Chr_6_110635525-110635595_-_@56.73.18	0	0	0	0	0	0	0	0	0	1	0	0	0	0	0	2	0	0	0	0
tRF-18-O9337KR	GACTCCCGGTGTGGGAAC	3'-tRF	GluTTC_Chr_21_3228261-3228332_-_@56.73.18, GluTTC_Chr_12_15097784-15097855_-_@56.73.18, GluTTC_Chr_2_128295086-128295157_-_@56.73.18	0	0	0	0	0	0	2	0	0	1	0	1	0	1	1	0	0	4	0	0
tRF-18-O933IKR	GACTCCCGGTATGGGAAC	3'-tRF	GluTTC_Chr_2_1313370-1313441_-_@56.73.18, GluTTC_Chr_12_11276302-11276373_-_@56.73.18	0	0	0	0	0	1	0	0	0	1	0	0	0	0	2	0	1	0	0	2
tRF-18-OMK1QVD1	GAATCCCACCGCTGCCAC	3'-tRF	LeuAAG_Chr_25_19969191-19969272_+_@66.83.18, LeuAAG_Chr_23_30293279-30293360_+_@66.83.18, LeuAAG_Chr_23_30136146-30136227_+_@66.83.18, LeuTAG_Chr_19_27762208-27762289_-_@66.83.18, LeuAAG_Chr_10_26438831-26438912_+_@66.83.18, LeuTAG_Chr_25_19870711-19870792_-_@66.83.18, LeuAAG_Chr_10_26483921-26484002_-_@66.83.18, LeuTAG_Chr_10_26437164-26437245_+_@66.83.18, LeuAAG_Chr_7_40319416-40319497_+_@66.83…	0	0	0	0	0	0	0	0	0	1	0	0	0	0	0	0	0	0	0	0
tRF-18-OMK3RJD5	GAATCCCAGTGGGGCCTC	3'-tRF	ThrTGT_Chr_23_30297298-30297371_+_@58.75.18, ThrTGT_Chr_1_158057151-158057224_+_@58.75.18	0	0	0	0	0	0	0	0	0	0	0	0	0	0	1	0	0	0	0	0
tRF-18-OML328D1	GAATCCGAGTCACGGCAC	3'-tRF	HisGTG_Chr_3_21049256-21049327_-_@56.73.18, HisGTG_Chr_8_29729058-29729129_+_@56.73.18, HisGTG_Chr_3_20898974-20899045_+_@56.73.18, HisGTG_Chr_10_65234844-65234915_-_@56.73.18, HisGTG_Chr_NW_020191468.1_8497-8568_+_@56.73.18, HisGTG_Chr_3_21218714-21218785_-_@56.73.18, HisGTG_Chr_3_21148775-21148846_+_@56.73.18, HisGTG_Chr_3_21063580-21063651_+_@56.73.18, HisGTG_Chr_3_21198328-21198399_+_@56.73.1…	0	0	0	0	0	0	0	0	0	1	0	0	0	1	1	0	0	1	0	0
tRF-18-OMW3RDD5	GAATCTCGGTGGGACCTC	3'-tRF	GlnTTG_Chr_1_157955337-157955408_-_@56.73.18, GlnCTG_Chr_3_22739543-22739614_+_@56.73.18, GlnTTG_Chr_23_30195428-30195499_-_@56.73.18	0	0	0	0	0	0	0	0	0	1	0	0	0	0	0	0	0	0	1	0
tRF-18-S9R8B7D2	GTCTCGGTGGAACCTCCA	3'-tRF	GlnCTG_Chr_26_7301817-7301888_-_@58.75.18	0	0	0	0	0	0	0	0	0	1	4	0	0	0	3	0	0	0	1	0
tRF-18-V5WRZ3DR	TATACTCTCCTTGGTGAC	3'-tRF	LysTTT_Chr_MT_8061-8127_+_@51.68.18	0	0	0	0	0	1	0	0	0	0	0	0	0	0	1	0	0	0	0	0
tRF-19-17M4O1J2	AGTCTCGGTGGAACCTCCA	3'-tRF	GlnCTG_Chr_26_7301817-7301888_-_@57.75.19	0	0	0	0	0	0	0	0	0	0	0	0	0	0	0	1	0	0	0	0
tRF-19-23489B15	CAAGTCTCGGTGGAACCTC	3'-tRF	GlnCTG_Chr_26_7301817-7301888_-_@55.73.19	0	0	0	0	0	0	0	0	0	0	0	0	0	0	0	0	1	0	0	0
tRF-19-2E2WMKJ1	CAAATCACGTCGGGGTCAC	3'-tRF	TrpCCA_Chr_25_36942390-36942461_-_@55.73.19, TrpCCA_Chr_23_31683731-31683802_+_@55.73.19, TrpCCA_Chr_19_27845886-27845957_-_@55.73.19, TrpCCA_Chr_23_31674969-31675040_+_@55.73.19, TrpCCA_Chr_19_27829637-27829708_+_@55.73.19, TrpCCA_Chr_20_41425516-41425587_-_@55.73.19	1	0	0	0	0	1	1	0	0	3	0	0	0	0	1	0	4	0	0	2
tRF-19-2EKKXR15	CAAATCCAGGTGCCCCCTC	3'-tRF	CysGCA_Chr_4_112385836-112385907_+_@55.73.19, CysGCA_Chr_4_112523019-112523090_+_@55.73.19, CysGCA_Chr_4_112387136-112387207_+_@55.73.19, CysGCA_Chr_4_112519368-112519439_+_@55.73.19, CysGCA_Chr_4_112407284-112407355_-_@55.73.19, CysGCA_Chr_4_112536022-112536093_+_@55.73.19, CysGCA_Chr_4_112728957-112729028_-_@55.73.19, CysGCA_Chr_4_112559068-112559139_+_@55.73.19	0	0	0	0	0	2	0	0	0	0	0	0	0	0	0	0	0	0	0	0
tRF-19-2EKPMK15	CAAATCCCAGCGGGGCCTC	3'-tRF	ThrAGT_Chr_23_31257404-31257477_+_@57.75.19, ThrAGT_Chr_23_31303618-31303691_-_@57.75.19	0	0	3	0	0	0	0	0	0	0	0	0	0	0	1	0	0	0	0	0
tRF-19-2MK8J711	CAATCCCCGGCATCTCCAC	3'-tRF	AlaTGC_Chr_6_91709768-91709839_+_@55.73.19, AlaTGC_Chr_3_107039873-107039944_-_@55.73.19, AlaTGC_Chr_17_50873932-50874003_-_@55.73.19, AlaCGC_Chr_2_39839750-39839821_-_@55.73.19	0	0	1	0	1	2	1	1	0	2	0	2	0	1	4	1	2	3	3	5
tRF-19-2MKP2711	CAATCCCCAGCACCTCCAC	3'-tRF	AlaAGC_Chr_23_30116515-30116586_+_@55.73.19	0	0	0	0	0	0	0	0	0	4	0	0	0	0	1	0	0	0	0	0
tRF-19-2MKPJ711	CAATCCCCAGCATCTCCAC	3'-tRF	AlaTGC_Chr_6_106074031-106074102_-_@55.73.19	0	0	0	0	0	0	0	0	0	0	0	0	0	0	0	0	1	1	0	0
tRF-19-BM32LJ1J	AAATCCCGGACGAGCCCCC	3'-tRF	ProCGG_Chr_3_1004082-1004153_-_@56.74.19, ProTGG_Chr_25_2628848-2628919_+_@56.74.19, ProCGG_Chr_25_2614114-2614185_+_@56.74.19, ProTGG_Chr_NW_020190356.1_18510-18581_+_@56.74.19, ProTGG_Chr_10_26413416-26413487_-_@56.74.19, ProAGG_Chr_23_31554422-31554493_-_@56.74.19, ProAGG_Chr_3_1003350-1003421_+_@56.74.19, ProTGG_Chr_15_55651375-55651446_-_@56.74.19, ProTGG_Chr_25_2598642-2598713_+_@56.74.19, …	0	0	0	0	0	0	0	0	0	0	1	0	0	0	0	0	1	0	0	0
tRF-19-DR3J09FV	AATCCCCGGCACCTCCACC	3'-tRF	AlaAGC_Chr_23_30149586-30149657_+_@56.74.19, AlaAGC_Chr_23_30284772-30284843_+_@56.74.19, AlaAGC_Chr_23_30141212-30141283_-_@56.74.19, AlaAGC_Chr_23_30154990-30155061_+_@56.74.19, AlaAGC_Chr_1_158044572-158044644_+_@57.75.19, AlaAGC_Chr_23_31025905-31025976_+_@56.74.19, AlaAGC_Chr_23_30186336-30186407_-_@56.74.19, AlaCGC_Chr_23_30090290-30090361_+_@56.74.19, AlaAGC_Chr_23_30148685-30148756_-_@56.…	0	0	0	0	0	0	0	0	0	1	0	0	0	0	0	0	0	0	0	0
tRF-19-HL49N8JR	ATATACTCTCCTTGGTGAC	3'-tRF	LysTTT_Chr_MT_8061-8127_+_@50.68.19	0	0	0	0	0	1	0	0	0	0	0	0	0	0	0	0	1	0	0	0
tRF-19-IRM11VE2	ATTCCCGGCCAGTGCACCA	3'-tRF	GlyCCC_Chr_6_110635525-110635595_-_@56.74.19	0	0	0	0	0	0	0	1	0	15	1	3	0	0	0	7	0	0	0	0
tRF-19-L33VL8JM	CGAGTCCTGCCGCGGTCGC	3'-tRF	ArgTCG_Chr_21_20804881-20804953_+_@56.74.19	0	0	0	0	0	0	0	0	0	0	0	0	0	0	0	0	3	3	0	0
tRF-19-L3KVJ0JM	CGAGTCCCGCCAGAGTCGC	3'-tRF	ArgTCT_Chr_23_31106890-31106977_-_@56.74.19	0	0	1	0	2	3	0	0	0	7	0	0	0	4	2	0	7	0	4	0
tRF-19-L4KVH711	CGATGCCCGCATCCTCCAC	3'-tRF	AlaAGC_Chr_11_72585279-72585351_-_@56.74.19, AlaAGC_Chr_14_30458994-30459066_+_@56.74.19	0	0	0	0	1	3	0	0	0	1	0	0	0	1	0	0	1	0	1	0
tRF-19-LEKP9K15	CGAATCCCAGTGGGGCCTC	3'-tRF	ThrTGT_Chr_1_158057151-158057224_+_@57.75.19, ThrTGT_Chr_23_30297298-30297371_+_@57.75.19	0	0	0	0	0	0	0	0	0	2	0	0	0	0	0	0	0	1	0	0
tRF-19-LEKPM415	CGAATCCCAGCGGTGCCTC	3'-tRF	ThrAGT_Chr_19_27777989-27778062_-_@57.75.19, ThrAGT_Chr_19_27830446-27830519_+_@57.75.19, ThrAGT_Chr_19_27851226-27851299_-_@57.75.19, ThrAGT_Chr_18_43596311-43596384_+_@57.75.19	4	0	4	0	0	2	3	0	0	0	0	0	0	1	6	1	3	9	1	0
tRF-19-LEKZM8KM	CGAATCCCTTCGTGGTTGC	3'-tRF	ArgTCG_Chr_1_157988436-157988508_+_@56.74.19, ArgTCG_Chr_23_30228672-30228744_+_@56.74.19, ArgTCG_Chr_23_31681248-31681320_-_@56.74.19	0	0	0	0	0	0	0	0	0	1	0	0	0	0	0	0	0	0	0	0
tRF-19-LIK8V8HR	CGACTCCCGGTATGGGAAC	3'-tRF	GluTTC_Chr_2_1313370-1313441_-_@55.73.19, GluTTC_Chr_12_11276302-11276373_-_@55.73.19	6	0	12	0	0	1	7	1	0	1	0	0	0	1	5	1	17	30	5	5
tRF-19-LJ4PFKI1	CGAGCCTCAGAGAGGGCAC	3'-tRF	MetCAT_Chr_23_31426023-31426095_+_@56.74.19, MetCAT_Chr_18_39648078-39648150_-_@56.74.19, MetCAT_Chr_23_31434704-31434776_-_@56.74.19, MetCAT_Chr_23_31430739-31430811_+_@56.74.19	0	0	0	0	0	0	0	0	0	0	0	0	0	0	0	0	0	0	0	1
tRF-19-LJK1JKE5	CGAGCCCACCCAGGGACTC	3'-tRF	AsnGTT_Chr_3_21058620-21058693_-_@57.75.19, AsnGTT_Chr_3_21025040-21025113_-_@57.75.19	0	0	0	0	0	0	2	0	0	0	0	0	0	0	0	0	0	0	0	0
tRF-19-LJK1JKEM	CGAGCCCACCCAGGGACGC	3'-tRF	AsnGTT_Chr_7_43807816-43807889_+_@57.75.19, AsnGTT_Chr_19_39343153-39343226_-_@57.75.19, AsnGTT_Chr_3_21114744-21114817_-_@57.75.19, AsnGTT_Chr_3_20898247-20898320_-_@57.75.19, AsnGTT_Chr_3_21087400-21087473_-_@57.75.19, AsnGTT_Chr_3_21340083-21340156_+_@57.75.19, AsnGTT_Chr_3_20905102-20905175_+_@57.75.19, AsnGTT_Chr_3_20981895-20981968_+_@57.75.19, AsnGTT_Chr_3_21316056-21316129_+_@57.75.19, As…	3	0	0	0	0	0	1	0	0	0	0	0	0	1	0	0	0	3	2	0
tRF-19-LNK8K3I1	CGATTCCCGGCCAGTGCAC	3'-tRF	GlyCCC_Chr_6_110635525-110635595_-_@54.72.19	0	0	0	0	0	0	0	0	0	1	0	1	0	1	0	0	0	0	0	0
tRF-20-23489B3R	CAAGTCTCGGTGGAACCTCC	3'-tRF	GlnCTG_Chr_26_7301817-7301888_-_@55.74.20	0	0	0	0	0	0	0	0	0	0	0	0	0	0	0	0	1	0	0	0
tRF-20-2EKKXR3R	CAAATCCAGGTGCCCCCTCC	3'-tRF	CysGCA_Chr_4_112387136-112387207_+_@55.74.20, CysGCA_Chr_4_112385836-112385907_+_@55.74.20, CysGCA_Chr_4_112728957-112729028_-_@55.74.20, CysGCA_Chr_4_112559068-112559139_+_@55.74.20, CysGCA_Chr_4_112536022-112536093_+_@55.74.20, CysGCA_Chr_4_112519368-112519439_+_@55.74.20, CysGCA_Chr_4_112407284-112407355_-_@55.74.20, CysGCA_Chr_4_112523019-112523090_+_@55.74.20	0	0	0	0	0	0	0	0	0	0	0	0	0	0	1	0	0	0	0	0
tRF-20-2MK827K1	CAATCCCCGGCACCTCCACC	3'-tRF	AlaTGC_Chr_23_30107193-30107264_+_@55.74.20, AlaAGC_Chr_23_30186336-30186407_-_@55.74.20, AlaCGC_Chr_23_30090290-30090361_+_@55.74.20, AlaAGC_Chr_23_30149586-30149657_+_@55.74.20, AlaAGC_Chr_23_30154990-30155061_+_@55.74.20, AlaAGC_Chr_23_30284772-30284843_+_@55.74.20, AlaAGC_Chr_23_30085665-30085736_+_@55.74.20, AlaAGC_Chr_1_158044572-158044644_+_@56.75.20, AlaAGC_Chr_23_30077774-30077845_+_@55.…	2	0	2	1	0	0	0	0	1	4	0	0	0	4	14	0	8	8	4	3
tRF-20-593JJ426	GATTCCCGGCCAGTGCACCA	3'-tRF	GlyCCC_Chr_6_110635525-110635595_-_@55.74.20	0	0	0	0	0	0	1	0	0	7	0	2	0	0	0	23	0	0	0	0
tRF-20-8B8871K9	TCAAATCCGGGTGCCCCCTC	3'-tRF	CysGCA_Chr_12_30287485-30287556_+_@54.73.20, CysGCA_Chr_4_112732476-112732547_+_@54.73.20, CysGCA_Chr_19_39453812-39453883_-_@54.73.20, CysGCA_Chr_28_5864091-5864162_+_@54.73.20, CysGCA_Chr_19_39659156-39659227_-_@54.73.20, CysGCA_Chr_4_112419516-112419587_-_@54.73.20, CysGCA_Chr_19_39448382-39448453_-_@54.73.20, CysGCA_Chr_4_112550397-112550468_-_@54.73.20, CysGCA_Chr_3_22722293-22722364_-_@54.7…	0	0	0	0	0	0	0	0	0	0	0	0	0	0	0	0	4	0	0	1
tRF-20-8B8HWKS5	TCAAATCACGTCGGGGTCAC	3'-tRF	TrpCCA_Chr_23_31674969-31675040_+_@54.73.20, TrpCCA_Chr_20_41425516-41425587_-_@54.73.20, TrpCCA_Chr_19_27829637-27829708_+_@54.73.20, TrpCCA_Chr_25_36942390-36942461_-_@54.73.20, TrpCCA_Chr_19_27845886-27845957_-_@54.73.20, TrpCCA_Chr_23_31683731-31683802_+_@54.73.20	0	0	0	0	0	0	1	0	0	0	0	0	0	0	0	0	0	0	0	0
tRF-20-8B8SOUPR	TCAAATCCCGGACGAGCCCC	3'-tRF	ProAGG_Chr_25_2621896-2621967_+_@54.73.20, ProAGG_Chr_25_2634588-2634659_+_@54.73.20, ProCGG_Chr_3_1004082-1004153_-_@54.73.20, ProAGG_Chr_10_26482156-26482227_+_@54.73.20, ProTGG_Chr_10_26413416-26413487_-_@54.73.20, ProCGG_Chr_23_31380820-31380891_-_@54.73.20, ProTGG_Chr_25_2625955-2626026_+_@54.73.20, ProAGG_Chr_25_2631597-2631668_+_@54.73.20, ProTGG_Chr_25_2630255-2630326_+_@54.73.20, ProTGG_…	2	0	1	0	0	0	3	1	0	0	0	0	0	0	0	1	2	2	0	0
tRF-20-8BWS7K09	TCAAATCTCGGTGGGACCTC	3'-tRF	GlnCTG_Chr_3_20993663-20993734_-_@54.73.20, GlnCTG_Chr_23_31013002-31013073_+_@54.73.20, GlnCTG_Chr_3_21037039-21037110_-_@54.73.20, GlnCTG_Chr_3_21312527-21312598_-_@54.73.20, GlnCTG_Chr_3_20952469-20952540_-_@54.73.20, GlnTTG_Chr_23_31009092-31009163_+_@54.73.20, GlnTTG_Chr_23_31688754-31688825_+_@54.73.20, GlnTTG_Chr_23_31689317-31689388_+_@54.73.20, GlnCTG_Chr_3_20980650-20980721_-_@54.73.20,…	1	0	1	1	0	1	3	1	1	1	0	1	0	2	1	0	6	1	1	1
tRF-20-8EK6P185	TCAATCCCCAGCACCTCCAC	3'-tRF	AlaAGC_Chr_23_30116515-30116586_+_@54.73.20	0	0	1	1	0	0	0	0	0	0	0	0	0	0	1	1	1	1	0	5
tRF-20-8EKSP185	TCAATCCCCGGCACCTCCAC	3'-tRF	AlaAGC_Chr_23_30154990-30155061_+_@54.73.20, AlaAGC_Chr_23_30149586-30149657_+_@54.73.20, AlaAGC_Chr_23_30148685-30148756_-_@54.73.20, AlaAGC_Chr_1_158044572-158044644_+_@55.74.20, AlaAGC_Chr_23_30077774-30077845_+_@54.73.20, AlaCGC_Chr_23_30090290-30090361_+_@54.73.20, AlaAGC_Chr_23_30085665-30085736_+_@54.73.20, AlaAGC_Chr_23_30284772-30284843_+_@54.73.20, AlaTGC_Chr_23_30107193-30107264_+_@54.…	1	0	1	0	0	1	0	0	0	4	0	2	0	0	0	0	0	1	0	0
tRF-20-8EKSPM85	TCAATCCCCGGCATCTCCAC	3'-tRF	AlaTGC_Chr_3_107039873-107039944_-_@54.73.20, AlaTGC_Chr_17_50873932-50874003_-_@54.73.20, AlaCGC_Chr_2_39839750-39839821_-_@54.73.20, AlaTGC_Chr_6_91709768-91709839_+_@54.73.20	0	0	0	0	0	4	2	0	0	0	0	0	0	0	1	0	2	1	0	0
tRF-20-DR3J0926	AATCCCCGGCACCTCCACCA	3'-tRF	AlaAGC_Chr_23_30077774-30077845_+_@56.75.20, AlaAGC_Chr_23_30154990-30155061_+_@56.75.20, AlaAGC_Chr_23_30141212-30141283_-_@56.75.20, AlaAGC_Chr_23_30284772-30284843_+_@56.75.20, AlaAGC_Chr_23_30186336-30186407_-_@56.75.20, AlaAGC_Chr_23_31025905-31025976_+_@56.75.20, AlaAGC_Chr_23_30149586-30149657_+_@56.75.20, AlaAGC_Chr_23_30148685-30148756_-_@56.75.20, AlaAGC_Chr_1_158044572-158044644_+_@57.…	1	0	2	1	0	2	1	2	0	5	0	21	0	1	3	1	5	8	2	3
tRF-20-LEKPM43R	CGAATCCCAGCGGTGCCTCC	3'-tRF	ThrAGT_Chr_19_27777989-27778062_-_@57.76.20, ThrAGT_Chr_19_27830446-27830519_+_@57.76.20, ThrAGT_Chr_18_43596311-43596384_+_@57.76.20, ThrAGT_Chr_19_27851226-27851299_-_@57.76.20	0	0	0	0	1	0	0	0	0	0	0	0	0	0	0	0	0	0	0	0
tRF-20-LJK1JKE1	CGAGCCCACCCAGGGACGCC	3'-tRF	AsnGTT_Chr_3_21318781-21318854_+_@57.76.20, AsnGTT_Chr_3_21197565-21197638_-_@57.76.20, AsnGTT_Chr_3_20994920-20994993_+_@57.76.20, AsnGTT_Chr_19_39343153-39343226_-_@57.76.20, AsnGTT_Chr_3_21114744-21114817_-_@57.76.20, AsnGTT_Chr_3_20905102-20905175_+_@57.76.20, AsnGTT_Chr_13_23344136-23344209_-_@57.76.20, AsnGTT_Chr_3_20898247-20898320_-_@57.76.20, AsnGTT_Chr_3_20872402-20872475_-_@57.76.20, A…	3	0	6	0	0	4	0	0	0	1	0	1	0	0	2	5	13	3	3	4
tRF-20-LM3KYSP1	CGATCCCGGGTTCCGGCACC	3'-tRF	PheGAA_Chr_X_124784095-124784167_+_@56.75.20, PheGAA_Chr_X_124776111-124776183_+_@56.75.20, PheGAA_Chr_X_124785066-124785140_+_@58.77.20, PheGAA_Chr_X_124777354-124777426_+_@56.75.20	2	0	0	0	0	1	6	0	0	0	0	0	0	5	0	0	0	0	1	0
tRF-20-LNK8K3P1	CGATTCCCGGCCAGTGCACC	3'-tRF	GlyCCC_Chr_6_110635525-110635595_-_@54.73.20	0	0	0	0	0	0	0	0	0	0	0	0	0	0	0	0	0	1	0	0
tRF-20-W086K2SV	TCGAGTCCCACCAGAGTCGC	3'-tRF	ArgTCT_Chr_11_98945442-98945532_-_@55.74.20, ArgTCT_Chr_15_82767225-82767310_+_@55.74.20	0	0	0	0	0	0	0	0	0	0	0	0	0	0	0	3	0	0	0	0
tRF-20-W08Y3HSV	TCGAGTCCTGCCGCGGTCGC	3'-tRF	ArgTCG_Chr_21_20804881-20804953_+_@55.74.20	0	0	0	0	0	0	0	0	0	0	0	3	0	0	0	0	0	0	0	0
tRF-20-W08Y8HSV	TCGAGTCCTGTCACGGTCGC	3'-tRF	ArgTCG_Chr_25_26615804-26615876_+_@55.74.20	0	0	0	0	0	1	0	0	0	0	0	0	0	0	0	0	1	3	0	0
tRF-20-W0K5KKOV	TCGAGCCCACCCAGGGACGC	3'-tRF	AsnGTT_Chr_7_43807816-43807889_+_@56.75.20, AsnGTT_Chr_12_30174217-30174290_+_@56.75.20, AsnGTT_Chr_3_21087400-21087473_-_@56.75.20, AsnGTT_Chr_3_20981895-20981968_+_@56.75.20, AsnGTT_Chr_3_20872402-20872475_-_@56.75.20, AsnGTT_Chr_3_21318781-21318854_+_@56.75.20, AsnGTT_Chr_3_21271703-21271776_-_@56.75.20, AsnGTT_Chr_3_21316056-21316129_+_@56.75.20, AsnGTT_Chr_3_20898247-20898320_-_@56.75.20, As…	0	0	0	0	0	0	1	0	0	1	0	0	0	0	0	0	0	1	0	1
tRF-20-W0K67205	TCGAGCCCCAGTGGAACCAC	3'-tRF	ValTAC_Chr_15_82766873-82766945_-_@55.74.20, ValTAC_Chr_X_124770762-124770834_+_@55.74.20	0	0	2	0	0	1	4	0	1	2	1	1	4	0	1	5	2	1	3	1
tRF-20-WB863IP5	TCGAATCCCACCGCTGCCAC	3'-tRF	LeuAAG_Chr_25_19969191-19969272_+_@64.83.20, LeuTAG_Chr_10_26437164-26437245_+_@64.83.20, LeuAAG_Chr_23_30032800-30032881_+_@64.83.20, LeuTAG_Chr_19_27762208-27762289_-_@64.83.20, LeuAAG_Chr_10_26438831-26438912_+_@64.83.20, LeuAAG_Chr_23_30293279-30293360_+_@64.83.20, LeuAAG_Chr_7_40319416-40319497_+_@64.83.20, LeuAAG_Chr_23_30011393-30011474_-_@64.83.20, LeuTAG_Chr_25_19870711-19870792_-_@64.83…	0	0	1	0	0	0	0	0	0	0	0	0	0	2	2	0	0	0	2	1
tRF-20-WB86Q3P9	TCGAATCCCAGCGGTGCCTC	3'-tRF	ThrAGT_Chr_19_27777989-27778062_-_@56.75.20, ThrAGT_Chr_19_27851226-27851299_-_@56.75.20, ThrAGT_Chr_19_27830446-27830519_+_@56.75.20, ThrAGT_Chr_18_43596311-43596384_+_@56.75.20	0	0	0	0	0	0	2	0	0	0	0	0	0	0	0	0	0	0	0	0
tRF-20-WB8US565	TCGAATCCGAGTCACGGCAC	3'-tRF	HisGTG_Chr_NW_020191468.1_8497-8568_+_@54.73.20, HisGTG_Chr_10_65234844-65234915_-_@54.73.20, HisGTG_Chr_3_21049256-21049327_-_@54.73.20, HisGTG_Chr_3_21276035-21276106_-_@54.73.20, HisGTG_Chr_3_21063580-21063651_+_@54.73.20, HisGTG_Chr_10_65237111-65237182_+_@54.73.20, HisGTG_Chr_3_20873154-20873225_+_@54.73.20, HisGTG_Chr_3_21015831-21015902_-_@54.73.20, HisGTG_Chr_3_21198328-21198399_+_@54.73.…	0	0	1	0	0	0	0	0	0	0	0	0	0	1	0	0	1	0	0	0
tRF-20-WBWS7K09	TCGAATCTCGGTGGGACCTC	3'-tRF	GlnTTG_Chr_1_157955337-157955408_-_@54.73.20, GlnTTG_Chr_23_30195428-30195499_-_@54.73.20, GlnCTG_Chr_3_22739543-22739614_+_@54.73.20	0	0	0	0	0	0	0	0	0	1	0	0	1	1	0	0	0	2	0	0
tRF-20-WD8SS46D	TCGACTCCCGGTATGGGAAC	3'-tRF	GluTTC_Chr_2_1313370-1313441_-_@54.73.20, GluTTC_Chr_12_11276302-11276373_-_@54.73.20	1	0	0	0	0	1	4	0	0	2	1	0	0	2	10	0	6	8	1	4
tRF-20-WE8SPPX5	TCGATTCCCGGCCAGTGCAC	3'-tRF	GlyCCC_Chr_6_110635525-110635595_-_@53.72.20	0	0	0	0	0	0	4	0	0	6	0	1	0	0	0	5	0	0	0	0
tRF-20-WR2IKLB5	TCTCCCAACTCCATAAACAC	3'-tRF	PheGAA_Chr_MT_364-430_+_@49.68.20	0	0	0	0	0	0	0	0	0	0	0	1	0	0	0	0	3	1	0	0
tRF-21-8B8SOUPRD	TCAAATCCCGGACGAGCCCCC	3'-tRF	ProTGG_Chr_25_2630255-2630326_+_@54.74.21, ProTGG_Chr_NW_020190356.1_18510-18581_+_@54.74.21, ProCGG_Chr_25_2614114-2614185_+_@54.74.21, ProTGG_Chr_25_2623641-2623712_+_@54.74.21, ProAGG_Chr_25_2634588-2634659_+_@54.74.21, ProAGG_Chr_15_55651097-55651168_+_@54.74.21, ProCGG_Chr_3_1004082-1004153_-_@54.74.21, ProTGG_Chr_10_26413416-26413487_-_@54.74.21, ProTGG_Chr_15_55651375-55651446_-_@54.74.21,…	2	0	1	1	0	0	0	0	0	1	0	1	0	1	0	1	2	3	0	0
tRF-21-8EK6S185D	TCAATCCCCAGTACCTCCACC	3'-tRF	AlaAGC_Chr_18_53719297-53719368_-_@54.74.21, AlaAGC_Chr_26_26484439-26484510_-_@54.74.21, AlaAGC_Chr_19_55851349-55851420_-_@54.74.21	1	0	1	0	0	0	1	0	0	0	0	0	0	0	0	0	0	0	0	0
tRF-21-8EKSP185D	TCAATCCCCGGCACCTCCACC	3'-tRF	AlaAGC_Chr_23_30154990-30155061_+_@54.74.21, AlaAGC_Chr_23_30149586-30149657_+_@54.74.21, AlaAGC_Chr_23_30148685-30148756_-_@54.74.21, AlaAGC_Chr_1_158044572-158044644_+_@55.75.21, AlaAGC_Chr_23_30077774-30077845_+_@54.74.21, AlaCGC_Chr_23_30090290-30090361_+_@54.74.21, AlaAGC_Chr_23_30085665-30085736_+_@54.74.21, AlaAGC_Chr_23_30284772-30284843_+_@54.74.21, AlaTGC_Chr_23_30107193-30107264_+_@54.…	3	0	2	1	5	2	5	0	0	1	0	5	1	5	10	1	6	9	2	6
tRF-21-HUXRPM46D	ATCGATGCCCGCATCCTCCAC	3'-tRF	AlaAGC_Chr_11_72585279-72585351_-_@54.74.21, AlaAGC_Chr_14_30458994-30459066_+_@54.74.21	0	0	0	0	0	0	0	0	0	0	0	1	0	0	0	0	0	0	0	0
tRF-21-LNK8K3P1B	CGATTCCCGGCCAGTGCACCA	3'-tRF	GlyCCC_Chr_6_110635525-110635595_-_@54.74.21	0	0	0	0	0	0	8	7	2	36	8	9	4	0	0	64	0	0	0	0
tRF-21-S9KD8QBFD	GTCTCCCAACTCCATAAACAC	3'-tRF	PheGAA_Chr_MT_364-430_+_@48.68.21	0	0	0	0	0	0	0	2	0	1	0	2	0	0	0	0	0	6	0	3
tRF-21-W0K5KKOVD	TCGAGCCCACCCAGGGACGCC	3'-tRF	AsnGTT_Chr_3_21038302-21038375_+_@56.76.21, AsnGTT_Chr_3_20898247-20898320_-_@56.76.21, AsnGTT_Chr_3_21219475-21219548_+_@56.76.21, AsnGTT_Chr_3_21197565-21197638_-_@56.76.21, AsnGTT_Chr_3_20905102-20905175_+_@56.76.21, AsnGTT_Chr_12_30174217-30174290_+_@56.76.21, AsnGTT_Chr_3_21316056-21316129_+_@56.76.21, AsnGTT_Chr_3_20872402-20872475_-_@56.76.21, AsnGTT_Chr_3_20994920-20994993_+_@56.76.21, As…	0	0	0	0	0	0	0	0	0	1	0	0	0	0	0	0	1	0	0	1
tRF-21-WB86Q3P9D	TCGAATCCCAGCGGTGCCTCC	3'-tRF	ThrAGT_Chr_18_43596311-43596384_+_@56.76.21, ThrAGT_Chr_19_27851226-27851299_-_@56.76.21, ThrAGT_Chr_19_27777989-27778062_-_@56.76.21, ThrAGT_Chr_19_27830446-27830519_+_@56.76.21	0	0	0	0	0	0	0	0	0	1	0	0	0	1	0	0	0	0	0	0
tRF-21-WE8SPPX5D	TCGATTCCCGGCCAGTGCACC	3'-tRF	GlyCCC_Chr_6_110635525-110635595_-_@53.73.21	0	0	0	0	0	0	6	4	1	10	0	4	1	0	0	19	0	0	0	0
tRF-21-WEK87R65D	TCGATCCCGGGTTCCGGCACC	3'-tRF	PheGAA_Chr_X_124776111-124776183_+_@55.75.21, PheGAA_Chr_X_124777354-124777426_+_@55.75.21, PheGAA_Chr_X_124784095-124784167_+_@55.75.21, PheGAA_Chr_X_124785066-124785140_+_@57.77.21	0	0	0	0	0	0	0	0	0	0	0	0	0	0	0	0	1	0	0	0
tRF-21-YO8R6Q46D	TTCAATCCCCGGCATCTCCAC	3'-tRF	AlaTGC_Chr_6_91709768-91709839_+_@53.73.21, AlaTGC_Chr_3_107039873-107039944_-_@53.73.21, AlaTGC_Chr_17_50873932-50874003_-_@53.73.21, AlaCGC_Chr_2_39839750-39839821_-_@53.73.21	0	0	0	0	0	0	0	0	0	1	0	0	0	0	0	0	0	0	0	0
tRF-21-YOH5S8R6D	TTCAAATCACGTCGGGGTCAC	3'-tRF	TrpCCA_Chr_19_27845886-27845957_-_@53.73.21, TrpCCA_Chr_23_31683731-31683802_+_@53.73.21, TrpCCA_Chr_19_27829637-27829708_+_@53.73.21, TrpCCA_Chr_23_31674969-31675040_+_@53.73.21, TrpCCA_Chr_25_36942390-36942461_-_@53.73.21, TrpCCA_Chr_20_41425516-41425587_-_@53.73.21	0	0	0	0	0	0	0	0	0	0	0	0	0	1	0	0	0	0	0	0
tRF-21-YOH9R8O7D	TTCAAATCTCGGTGGGACCTC	3'-tRF	GlnTTG_Chr_23_31689317-31689388_+_@53.73.21, GlnCTG_Chr_3_20952469-20952540_-_@53.73.21, GlnCTG_Chr_3_21037039-21037110_-_@53.73.21, GlnCTG_Chr_3_21312527-21312598_-_@53.73.21, GlnTTG_Chr_23_31009092-31009163_+_@53.73.21, GlnTTG_Chr_19_37377611-37377682_-_@53.73.21, GlnCTG_Chr_23_31013002-31013073_+_@53.73.21, GlnTTG_Chr_23_31688754-31688825_+_@53.73.21, GlnCTG_Chr_3_20993663-20993734_-_@53.73.21…	0	0	0	0	0	0	1	0	1	0	0	1	1	0	0	0	0	0	0	0
tRF-21-YOHR6HFRD	TTCAAATCCCGGACGAGCCCC	3'-tRF	ProTGG_Chr_10_26413416-26413487_-_@53.73.21, ProCGG_Chr_23_31380820-31380891_-_@53.73.21, ProTGG_Chr_15_55651375-55651446_-_@53.73.21, ProAGG_Chr_15_55651097-55651168_+_@53.73.21, ProTGG_Chr_25_2628848-2628919_+_@53.73.21, ProAGG_Chr_4_92756488-92756559_+_@53.73.21, ProTGG_Chr_25_2630255-2630326_+_@53.73.21, ProAGG_Chr_23_31554422-31554493_-_@53.73.21, ProAGG_Chr_10_26482156-26482227_+_@53.73.21,…	0	0	0	0	0	0	0	0	0	1	0	0	0	0	0	0	0	0	0	1
tRF-21-YU4RRQRBD	TTCGACTCCCGGTATGGGAAC	3'-tRF	GluTTC_Chr_2_1313370-1313441_-_@53.73.21, GluTTC_Chr_12_11276302-11276373_-_@53.73.21	0	0	0	0	0	0	0	0	0	1	0	0	0	0	1	0	0	1	0	0
tRF-21-YU4RRWRBD	TTCGACTCCCGGTGTGGGAAC	3'-tRF	GluTTC_Chr_12_15097784-15097855_-_@53.73.21, GluTTC_Chr_2_128295086-128295157_-_@53.73.21, GluTTC_Chr_21_3228261-3228332_-_@53.73.21	0	0	0	0	0	0	0	4	0	1	0	0	0	0	0	0	1	0	0	0
tRF-21-YU8R6Q46D	TTCGATCCCCGGCATCTCCAC	3'-tRF	AlaTGC_Chr_23_30125517-30125588_-_@53.73.21, AlaCGC_Chr_23_31556129-31556200_-_@53.73.21, AlaTGC_Chr_23_30183915-30183986_+_@53.73.21, AlaTGC_Chr_7_40344975-40345046_+_@53.73.21, AlaTGC_Chr_17_50880741-50880812_+_@53.73.21, AlaTGC_Chr_23_30179834-30179905_-_@53.73.21, AlaCGC_Chr_6_37118306-37118377_-_@53.73.21, AlaCGC_Chr_23_30164841-30164912_+_@53.73.21	0	0	0	0	0	0	0	0	0	0	0	0	0	0	0	0	5	3	1	0
tRF-21-YUHRE9XFD	TTCGAATCCCACTTCTGACAC	3'-tRF	LeuCAA_Chr_23_31084667-31084774_-_@65.85.21, LeuCAA_Chr_7_42660399-42660504_+_@65.85.21, LeuCAA_Chr_23_31082112-31082218_+_@65.85.21, LeuCAG_Chr_18_25307956-25308038_-_@64.84.21, LeuCAA_Chr_23_30037897-30038007_-_@65.85.21, LeuCAA_Chr_23_30067060-30067165_+_@65.85.21, LeuCAG_Chr_3_8025475-8025557_+_@64.84.21, LeuCAG_Chr_18_25307479-25307561_+_@64.84.21, LeuCAA_Chr_23_31099721-31099827_+_@65.85.21	0	0	0	0	0	1	0	0	0	0	0	0	0	0	0	0	0	0	0	0
tRF-21-YUPR18B6D	TTCGAGCCCCAGTGGAACCAC	3'-tRF	ValTAC_Chr_15_82766873-82766945_-_@54.74.21, ValTAC_Chr_X_124770762-124770834_+_@54.74.21	0	0	0	0	0	0	0	0	6	2	1	1	2	0	0	0	1	7	1	0
tRF-21-YUSRYWRSD	TTCGAGTCCCTTCGTGGTCGC	3'-tRF	ArgCCG_Chr_23_30073361-30073433_-_@54.74.21, ArgCCG_Chr_25_2589149-2589221_+_@54.74.21, ArgTCG_Chr_19_56411984-56412056_+_@54.74.21, ArgCCG_Chr_23_30112292-30112364_+_@54.74.21	0	0	0	0	0	0	0	0	1	0	0	0	0	0	0	0	0	0	0	0
tRF-22-5SI1LQ3R1	GATCGATGCCCGCATCCTCCAC	3'-tRF	AlaAGC_Chr_14_30458994-30459066_+_@53.74.22, AlaAGC_Chr_11_72585279-72585351_-_@53.74.22	0	0	0	0	0	0	0	1	0	0	0	0	0	0	0	0	0	0	0	0
tRF-22-7617M4615	GTTCAAGTCTCGGTGGGACCTC	3'-tRF	GlnCTG_Chr_23_31114008-31114079_+_@52.73.22	1	0	0	0	0	0	0	0	0	0	0	0	0	0	0	0	0	0	0	0
tRF-22-761RNNMJM	GTTCAAGTCCCTGTTCGGGCGC	3'-tRF	LysTTT_Chr_23_31054701-31054773_+_@53.74.22, LysTTT_Chr_23_30029666-30029738_-_@53.74.22, LysTTT_Chr_15_82774048-82774120_-_@53.74.22, LysTTT_Chr_19_27761050-27761122_+_@53.74.22, LysTTT_Chr_15_82772306-82772378_+_@53.74.22, LysTTT_Chr_16_2248304-2248376_-_@53.74.22, LysTTT_Chr_16_2247970-2248042_+_@53.74.22, LysTTT_Chr_23_31557018-31557090_+_@53.74.22, LysTTT_Chr_23_30158659-30158731_+_@53.74.22	0	0	0	0	0	0	0	0	0	0	0	0	0	1	0	0	0	1	0	0
tRF-22-76D6MSRM1	GTTCAAATCACGTCGGGGTCAC	3'-tRF	TrpCCA_Chr_19_27845886-27845957_-_@52.73.22, TrpCCA_Chr_23_31683731-31683802_+_@52.73.22, TrpCCA_Chr_19_27829637-27829708_+_@52.73.22, TrpCCA_Chr_23_31674969-31675040_+_@52.73.22, TrpCCA_Chr_25_36942390-36942461_-_@52.73.22, TrpCCA_Chr_20_41425516-41425587_-_@52.73.22	0	0	0	0	0	0	0	2	0	1	0	12	12	1	0	0	0	0	0	0
tRF-22-76D7M4615	GTTCAAATCTCGGTGGGACCTC	3'-tRF	GlnTTG_Chr_19_37377611-37377682_-_@52.73.22, GlnTTG_Chr_23_31009092-31009163_+_@52.73.22, GlnCTG_Chr_3_20980650-20980721_-_@52.73.22, GlnCTG_Chr_3_21037039-21037110_-_@52.73.22, GlnCTG_Chr_3_20952469-20952540_-_@52.73.22, GlnTTG_Chr_23_31688754-31688825_+_@52.73.22, GlnCTG_Chr_23_31013002-31013073_+_@52.73.22, GlnTTG_Chr_23_31689317-31689388_+_@52.73.22, GlnCTG_Chr_3_21312527-21312598_-_@52.73.22…	0	0	0	0	0	0	4	9	20	20	6	24	18	0	0	0	0	0	0	1
tRF-22-76DRMD51J	GTTCAAATCCCGGACGAGCCCC	3'-tRF	ProCGG_Chr_25_2614114-2614185_+_@52.73.22, ProAGG_Chr_25_2631597-2631668_+_@52.73.22, ProAGG_Chr_10_26482156-26482227_+_@52.73.22, ProAGG_Chr_3_1003350-1003421_+_@52.73.22, ProAGG_Chr_25_2624494-2624565_+_@52.73.22, ProAGG_Chr_15_55651097-55651168_+_@52.73.22, ProTGG_Chr_25_2623641-2623712_+_@52.73.22, ProCGG_Chr_23_31380820-31380891_-_@52.73.22, ProTGG_Chr_15_55651375-55651446_-_@52.73.22, ProTG…	0	0	2	0	0	0	0	3	1	13	3	16	0	0	0	1	0	0	0	0
tRF-22-76DRR4KR5	GTTCAAATCCGGGTGCCCCCTC	3'-tRF	CysGCA_Chr_4_112550397-112550468_-_@52.73.22, CysGCA_Chr_12_30287485-30287556_+_@52.73.22, CysGCA_Chr_19_39451752-39451823_+_@52.73.22, CysGCA_Chr_19_39448382-39448453_-_@52.73.22, CysGCA_Chr_19_39453812-39453883_-_@52.73.22, CysGCA_Chr_19_39659156-39659227_-_@52.73.22, CysGCA_Chr_3_22722293-22722364_-_@52.73.22, CysGCA_Chr_19_39659890-39659961_-_@52.73.22, CysGCA_Chr_28_5864091-5864162_+_@52.73.…	0	0	0	0	0	0	0	0	0	3	0	0	0	1	0	0	0	0	0	0
tRF-22-76DRX90JM	GTTCAAATCCTGCTCACAGCGC	3'-tRF	SerCGA_Chr_23_31329477-31329558_-_@62.83.22	0	0	0	0	0	0	0	0	0	1	0	0	0	0	0	0	0	0	0	0
tRF-22-76HRMF3R1	GTTCAATCCCCGGCACCTCCAC	3'-tRF	AlaAGC_Chr_23_30186336-30186407_-_@52.73.22, AlaAGC_Chr_23_30141212-30141283_-_@52.73.22, AlaCGC_Chr_23_30090290-30090361_+_@52.73.22, AlaAGC_Chr_23_30149586-30149657_+_@52.73.22, AlaAGC_Chr_23_31025905-31025976_+_@52.73.22, AlaAGC_Chr_23_30148685-30148756_-_@52.73.22, AlaAGC_Chr_23_30085665-30085736_+_@52.73.22, AlaTGC_Chr_23_30107193-30107264_+_@52.73.22, AlaAGC_Chr_23_30284772-30284843_+_@52.7…	0	0	0	0	0	0	0	1	4	4	26	24	7	0	0	0	0	0	0	0
tRF-22-76HRMFWR1	GTTCAATCCCCGGCATCTCCAC	3'-tRF	AlaTGC_Chr_17_50873932-50874003_-_@52.73.22, AlaTGC_Chr_3_107039873-107039944_-_@52.73.22, AlaCGC_Chr_2_39839750-39839821_-_@52.73.22, AlaTGC_Chr_6_91709768-91709839_+_@52.73.22	0	0	0	0	0	0	0	1	4	6	0	3	10	1	0	2	0	0	0	0
tRF-22-7S1R265MM	GTTCGAGTCCCACCAGAGTCGC	3'-tRF	ArgTCT_Chr_15_82767225-82767310_+_@53.74.22, ArgTCT_Chr_11_98945442-98945532_-_@53.74.22	0	0	0	0	0	0	0	0	0	0	0	0	0	0	0	0	0	0	1	0
tRF-22-7S1R96MMM	GTTCGAGTCCTGTCACGGTCGC	3'-tRF	ArgTCG_Chr_25_26615804-26615876_+_@53.74.22	0	0	0	0	0	0	0	0	0	2	0	0	0	0	0	0	0	0	0	0
tRF-22-7S1RNS9MM	GTTCGAGTCCCTTCGTGGTCGC	3'-tRF	ArgCCG_Chr_23_30073361-30073433_-_@53.74.22, ArgCCG_Chr_23_30112292-30112364_+_@53.74.22, ArgTCG_Chr_19_56411984-56412056_+_@53.74.22, ArgCCG_Chr_25_2589149-2589221_+_@53.74.22	0	0	1	0	0	0	0	3	0	0	0	0	0	0	0	0	0	1	0	0
tRF-22-7SD7M4615	GTTCGAATCTCGGTGGGACCTC	3'-tRF	GlnCTG_Chr_3_22739543-22739614_+_@52.73.22, GlnTTG_Chr_1_157955337-157955408_-_@52.73.22, GlnTTG_Chr_23_30195428-30195499_-_@52.73.22	0	0	0	0	0	0	0	1	0	0	0	0	7	0	0	0	0	0	0	0
tRF-22-7SDR2SN11	GTTCGAATCCCACCGCTGCCAC	3'-tRF	LeuAAG_Chr_25_19969191-19969272_+_@62.83.22, LeuAAG_Chr_23_30293279-30293360_+_@62.83.22, LeuAAG_Chr_23_30136146-30136227_+_@62.83.22, LeuTAG_Chr_19_27762208-27762289_-_@62.83.22, LeuAAG_Chr_10_26438831-26438912_+_@62.83.22, LeuTAG_Chr_25_19870711-19870792_-_@62.83.22, LeuAAG_Chr_10_26483921-26484002_-_@62.83.22, LeuTAG_Chr_10_26437164-26437245_+_@62.83.22, LeuAAG_Chr_7_40319416-40319497_+_@62.83…	0	0	0	0	0	0	0	0	0	6	0	0	0	0	0	0	0	0	0	0
tRF-22-7SDR2ZND1	GTTCGAATCCCACTTCTGACAC	3'-tRF	LeuCAG_Chr_18_25307479-25307561_+_@63.84.22, LeuCAA_Chr_23_30037897-30038007_-_@64.85.22, LeuCAG_Chr_18_25307956-25308038_-_@63.84.22, LeuCAA_Chr_23_31099721-31099827_+_@64.85.22, LeuCAA_Chr_23_31082112-31082218_+_@64.85.22, LeuCAA_Chr_23_31084667-31084774_-_@64.85.22, LeuCAA_Chr_7_42660399-42660504_+_@64.85.22, LeuCAG_Chr_3_8025475-8025557_+_@63.84.22, LeuCAA_Chr_23_30067060-30067165_+_@64.85.22	0	0	0	0	0	2	0	0	0	1	0	0	4	0	2	0	0	1	0	0
tRF-22-7SDR5MEJ1	GTTCGAATCCGAGTCACGGCAC	3'-tRF	HisGTG_Chr_NW_020191468.1_8497-8568_+_@52.73.22, HisGTG_Chr_3_21348793-21348864_-_@52.73.22, HisGTG_Chr_3_21148775-21148846_+_@52.73.22, HisGTG_Chr_3_21049256-21049327_-_@52.73.22, HisGTG_Chr_3_21063580-21063651_+_@52.73.22, HisGTG_Chr_10_65235579-65235650_+_@52.73.22, HisGTG_Chr_3_21218714-21218785_-_@52.73.22, HisGTG_Chr_10_65234844-65234915_-_@52.73.22, HisGTG_Chr_3_21227690-21227761_-_@52.73.…	0	0	0	0	0	0	0	0	0	0	0	0	0	0	0	0	0	1	0	0
tRF-22-7SDRJH715	GTTCGAATCCCAGCGGTGCCTC	3'-tRF	ThrAGT_Chr_19_27830446-27830519_+_@54.75.22, ThrAGT_Chr_18_43596311-43596384_+_@54.75.22, ThrAGT_Chr_19_27777989-27778062_-_@54.75.22, ThrAGT_Chr_19_27851226-27851299_-_@54.75.22	0	0	0	0	0	0	0	0	0	0	0	2	0	1	0	1	0	0	0	0
tRF-22-7SERM4921	GTTCGACTCCCGGTGTGGGAAC	3'-tRF	GluTTC_Chr_12_15097784-15097855_-_@52.73.22, GluTTC_Chr_21_3228261-3228332_-_@52.73.22, GluTTC_Chr_2_128295086-128295157_-_@52.73.22	0	0	0	0	2	1	4	11	6	68	16	20	3	3	0	7	0	0	1	0
tRF-22-7SFRJ4O11	GTTCGAGCCCCAGTGGAACCAC	3'-tRF	ValTAC_Chr_X_124770762-124770834_+_@53.74.22, ValTAC_Chr_15_82766873-82766945_-_@53.74.22	0	0	0	4	0	1	2	6	9	65	49	67	31	0	2	9	0	0	2	1
tRF-22-7SHRMFWR1	GTTCGATCCCCGGCATCTCCAC	3'-tRF	AlaTGC_Chr_7_40344975-40345046_+_@52.73.22, AlaTGC_Chr_23_30125517-30125588_-_@52.73.22, AlaTGC_Chr_23_30179834-30179905_-_@52.73.22, AlaTGC_Chr_23_30183915-30183986_+_@52.73.22, AlaCGC_Chr_23_30164841-30164912_+_@52.73.22, AlaTGC_Chr_17_50880741-50880812_+_@52.73.22, AlaCGC_Chr_23_31556129-31556200_-_@52.73.22, AlaCGC_Chr_6_37118306-37118377_-_@52.73.22	0	0	0	0	0	3	2	3	5	12	42	26	1	1	4	2	0	2	2	1
tRF-22-7SIRM11V1	GTTCGATTCCCGGCCAGTGCAC	3'-tRF	GlyCCC_Chr_6_110635525-110635595_-_@51.72.22	0	0	0	0	0	0	4	0	0	0	0	0	0	0	0	0	0	0	0	0
tRF-22-7SIRMJ6V1	GTTCGATTCCCGGGCGGCGCAC	3'-tRF	GlyCCC_Chr_25_546202-546272_-_@51.72.22, GlyCCC_Chr_11_68555263-68555333_-_@51.72.22	0	0	0	0	0	0	0	0	0	2	0	0	0	0	0	0	0	0	0	0
tRF-22-80WS72092	TCAAGTCTCGGTGGAACCTCCA	3'-tRF	GlnCTG_Chr_26_7301817-7301888_-_@54.75.22	0	0	0	0	1	0	1	0	0	0	0	0	0	1	0	0	0	0	0	0
tRF-22-PQHI47941	GCCATATACTCTCCTTGGTGAC	3'-tRF	LysTTT_Chr_MT_8061-8127_+_@47.68.22	0	0	0	0	0	1	2	0	0	0	0	0	0	0	0	0	0	0	0	0
tRF-22-YOHR6HFRJ	TTCAAATCCCGGACGAGCCCCC	3'-tRF	ProCGG_Chr_3_1004082-1004153_-_@53.74.22, ProTGG_Chr_25_2628848-2628919_+_@53.74.22, ProCGG_Chr_25_2614114-2614185_+_@53.74.22, ProTGG_Chr_NW_020190356.1_18510-18581_+_@53.74.22, ProTGG_Chr_10_26413416-26413487_-_@53.74.22, ProAGG_Chr_23_31554422-31554493_-_@53.74.22, ProAGG_Chr_3_1003350-1003421_+_@53.74.22, ProTGG_Chr_15_55651375-55651446_-_@53.74.22, ProTGG_Chr_25_2598642-2598713_+_@53.74.22, …	0	0	0	0	0	0	0	0	0	1	2	0	0	0	0	0	0	0	0	0
tRF-22-YUHRF8X7J	TTCGAATCCCAGCGGTGCCTCC	3'-tRF	ThrAGT_Chr_19_27830446-27830519_+_@55.76.22, ThrAGT_Chr_18_43596311-43596384_+_@55.76.22, ThrAGT_Chr_19_27777989-27778062_-_@55.76.22, ThrAGT_Chr_19_27851226-27851299_-_@55.76.22	0	0	0	0	0	0	0	0	0	0	1	0	0	0	0	0	0	0	0	0
tRF-23-19BMW3RDD5	AGTTCAAATCTCGGTGGGACCTC	3'-tRF	GlnTTG_Chr_23_31009092-31009163_+_@51.73.23, GlnCTG_Chr_3_21037039-21037110_-_@51.73.23, GlnCTG_Chr_3_21312527-21312598_-_@51.73.23, GlnCTG_Chr_3_20952469-20952540_-_@51.73.23, GlnTTG_Chr_19_37377611-37377682_-_@51.73.23, GlnCTG_Chr_3_20993663-20993734_-_@51.73.23, GlnTTG_Chr_23_31688754-31688825_+_@51.73.23, GlnCTG_Chr_23_31013002-31013073_+_@51.73.23, GlnTTG_Chr_23_31689317-31689388_+_@51.73.23…	0	0	0	0	0	0	0	0	0	0	3	2	0	0	0	0	0	0	0	0
tRF-23-19OMW3RDD5	AGTTCGAATCTCGGTGGGACCTC	3'-tRF	GlnTTG_Chr_23_30195428-30195499_-_@51.73.23, GlnCTG_Chr_3_22739543-22739614_+_@51.73.23, GlnTTG_Chr_1_157955337-157955408_-_@51.73.23	0	0	0	0	0	0	2	0	0	0	0	0	2	0	0	0	0	0	0	0
tRF-23-5M86ERHBD1	GAGTCTCCCAACTCCATAAACAC	3'-tRF	PheGAA_Chr_MT_364-430_+_@46.68.23	0	0	1	0	0	0	0	0	0	0	0	0	0	1	0	0	0	0	0	0
tRF-23-761RNNMJDV	GTTCAAGTCCCTGTTCGGGCGCC	3'-tRF	LysTTT_Chr_19_27761050-27761122_+_@53.75.23, LysTTT_Chr_16_2248304-2248376_-_@53.75.23, LysTTT_Chr_23_31054701-31054773_+_@53.75.23, LysTTT_Chr_16_2247970-2248042_+_@53.75.23, LysTTT_Chr_15_82774048-82774120_-_@53.75.23, LysTTT_Chr_23_30158659-30158731_+_@53.75.23, LysTTT_Chr_15_82772306-82772378_+_@53.75.23, LysTTT_Chr_23_30029666-30029738_-_@53.75.23, LysTTT_Chr_23_31557018-31557090_+_@53.75.23	1	0	0	0	0	0	0	0	0	0	0	0	0	0	0	0	0	0	0	0
tRF-23-76DR14KR0J	GTTCAAATCCAGGTGCCCCCTCC	3'-tRF	CysGCA_Chr_4_112523019-112523090_+_@52.74.23, CysGCA_Chr_4_112387136-112387207_+_@52.74.23, CysGCA_Chr_4_112385836-112385907_+_@52.74.23, CysGCA_Chr_4_112559068-112559139_+_@52.74.23, CysGCA_Chr_4_112728957-112729028_-_@52.74.23, CysGCA_Chr_4_112407284-112407355_-_@52.74.23, CysGCA_Chr_4_112519368-112519439_+_@52.74.23, CysGCA_Chr_4_112536022-112536093_+_@52.74.23	0	0	0	0	0	0	0	2	0	0	0	0	0	0	0	0	0	0	0	0
tRF-23-76DRMD51DJ	GTTCAAATCCCGGACGAGCCCCC	3'-tRF	ProCGG_Chr_25_2614114-2614185_+_@52.74.23, ProTGG_Chr_10_26413416-26413487_-_@52.74.23, ProAGG_Chr_23_31554422-31554493_-_@52.74.23, ProCGG_Chr_23_31380820-31380891_-_@52.74.23, ProAGG_Chr_10_26482156-26482227_+_@52.74.23, ProTGG_Chr_25_2630255-2630326_+_@52.74.23, ProAGG_Chr_25_2601567-2601638_+_@52.74.23, ProTGG_Chr_15_55651375-55651446_-_@52.74.23, ProTGG_Chr_10_26466567-26466638_-_@52.74.23, …	0	0	0	0	0	0	0	0	0	5	26	2	0	0	0	0	0	1	0	0
tRF-23-76HRMF3RV	GTTCAATCCCCGGCACCTCCACC	3'-tRF	AlaAGC_Chr_23_30148685-30148756_-_@52.74.23, AlaAGC_Chr_23_30284772-30284843_+_@52.74.23, AlaAGC_Chr_23_30077774-30077845_+_@52.74.23, AlaAGC_Chr_23_31025905-31025976_+_@52.74.23, AlaAGC_Chr_23_30149586-30149657_+_@52.74.23, AlaCGC_Chr_23_30090290-30090361_+_@52.74.23, AlaAGC_Chr_23_30141212-30141283_-_@52.74.23, AlaTGC_Chr_23_30107193-30107264_+_@52.74.23, AlaAGC_Chr_23_30085665-30085736_+_@52.7…	0	0	0	0	0	0	0	0	0	6	26	12	2	1	0	0	0	0	0	1
tRF-23-7SDRJH710J	GTTCGAATCCCAGCGGTGCCTCC	3'-tRF	ThrAGT_Chr_19_27830446-27830519_+_@54.76.23, ThrAGT_Chr_18_43596311-43596384_+_@54.76.23, ThrAGT_Chr_19_27777989-27778062_-_@54.76.23, ThrAGT_Chr_19_27851226-27851299_-_@54.76.23	0	0	0	0	0	0	0	0	0	6	5	0	3	0	0	2	0	0	0	0
tRF-23-7SHRRN3JV	GTTCGATCCCGGGTTCCGGCACC	3'-tRF	PheGAA_Chr_X_124776111-124776183_+_@53.75.23, PheGAA_Chr_X_124777354-124777426_+_@53.75.23, PheGAA_Chr_X_124784095-124784167_+_@53.75.23, PheGAA_Chr_X_124785066-124785140_+_@55.77.23	0	0	0	0	0	0	0	0	0	0	0	0	0	0	0	1	0	0	0	0
tRF-23-99BMEMR3D1	TGTTCAAATCACGTCGGGGTCAC	3'-tRF	TrpCCA_Chr_25_36942390-36942461_-_@51.73.23, TrpCCA_Chr_19_27845886-27845957_-_@51.73.23, TrpCCA_Chr_20_41425516-41425587_-_@51.73.23, TrpCCA_Chr_23_31683731-31683802_+_@51.73.23, TrpCCA_Chr_19_27829637-27829708_+_@51.73.23, TrpCCA_Chr_23_31674969-31675040_+_@51.73.23	0	0	1	0	0	1	0	4	0	0	0	3	1	1	0	1	0	0	0	0
tRF-23-R951K36DD1	GGTTCGAGCCCCAGTGGAACCAC	3'-tRF	ValTAC_Chr_X_124770762-124770834_+_@52.74.23, ValTAC_Chr_15_82766873-82766945_-_@52.74.23	0	0	0	0	0	0	0	0	0	0	0	0	0	0	0	0	1	0	0	0
tRF-23-R95M31F3DM	GGTTCGAGTCCCGCCAGAGTCGC	3'-tRF	ArgTCT_Chr_23_31106890-31106977_-_@52.74.23	0	0	0	0	0	0	2	0	0	0	0	0	0	0	0	0	0	0	0	0
tRF-23-R95M3973DM	GGTTCGAGTCCCTTCGTGGTCGC	3'-tRF	ArgTCG_Chr_19_56411984-56412056_+_@52.74.23, ArgCCG_Chr_25_2589149-2589221_+_@52.74.23, ArgCCG_Chr_23_30112292-30112364_+_@52.74.23, ArgCCG_Chr_23_30073361-30073433_-_@52.74.23	0	0	0	0	1	0	0	0	0	0	0	1	0	0	0	0	0	1	0	0
tRF-23-R95MK1F3DM	GGTTCGAGTCCCACCAGAGTCGC	3'-tRF	ArgTCT_Chr_11_98945442-98945532_-_@52.74.23, ArgTCT_Chr_15_82767225-82767310_+_@52.74.23	0	0	0	0	0	0	0	0	0	0	0	1	0	0	0	0	0	0	0	0
tRF-23-R95R3JH9D1	GGTTCGATCCCCGGCATCTCCAC	3'-tRF	AlaCGC_Chr_23_31556129-31556200_-_@51.73.23, AlaTGC_Chr_23_30179834-30179905_-_@51.73.23, AlaTGC_Chr_23_30183915-30183986_+_@51.73.23, AlaTGC_Chr_7_40344975-40345046_+_@51.73.23, AlaCGC_Chr_6_37118306-37118377_-_@51.73.23, AlaTGC_Chr_17_50880741-50880812_+_@51.73.23, AlaTGC_Chr_23_30125517-30125588_-_@51.73.23, AlaCGC_Chr_23_30164841-30164912_+_@51.73.23	0	0	1	6	0	0	7	2	0	1	0	0	2	2	2	0	0	0	6	0
tRF-23-R9BM32LJDJ	GGTTCAAATCCCGGACGAGCCCC	3'-tRF	ProAGG_Chr_25_2634588-2634659_+_@51.73.23, ProCGG_Chr_23_31380820-31380891_-_@51.73.23, ProAGG_Chr_25_2624494-2624565_+_@51.73.23, ProAGG_Chr_25_2621896-2621967_+_@51.73.23, ProTGG_Chr_10_26413416-26413487_-_@51.73.23, ProCGG_Chr_19_27847742-27847813_-_@51.73.23, ProTGG_Chr_15_55651375-55651446_-_@51.73.23, ProAGG_Chr_10_26484896-26484967_+_@51.73.23, ProTGG_Chr_25_2623641-2623712_+_@51.73.23, Pr…	0	0	0	0	0	1	0	0	0	5	0	0	0	0	2	0	0	0	0	0
tRF-23-R9DM3WWKDM	GGTTCAAGTCCCTGTTCGGGCGC	3'-tRF	LysTTT_Chr_23_30158659-30158731_+_@52.74.23, LysTTT_Chr_23_31054701-31054773_+_@52.74.23, LysTTT_Chr_23_30029666-30029738_-_@52.74.23, LysTTT_Chr_23_31557018-31557090_+_@52.74.23, LysTTT_Chr_16_2247970-2248042_+_@52.74.23, LysTTT_Chr_15_82772306-82772378_+_@52.74.23, LysTTT_Chr_15_82774048-82774120_-_@52.74.23, LysTTT_Chr_19_27761050-27761122_+_@52.74.23, LysTTT_Chr_16_2248304-2248376_-_@52.74.23	0	0	0	0	0	0	0	0	0	0	0	0	0	0	0	0	0	0	1	0
tRF-23-R9DR3JH9D1	GGTTCAATCCCCGGCATCTCCAC	3'-tRF	AlaTGC_Chr_17_50873932-50874003_-_@51.73.23, AlaCGC_Chr_2_39839750-39839821_-_@51.73.23, AlaTGC_Chr_6_91709768-91709839_+_@51.73.23, AlaTGC_Chr_3_107039873-107039944_-_@51.73.23	0	0	0	0	0	0	0	0	0	0	0	0	0	0	0	0	0	1	0	0
tRF-23-R9O9337KR	GGTTCGACTCCCGGTGTGGGAAC	3'-tRF	GluTTC_Chr_2_128295086-128295157_-_@51.73.23, GluTTC_Chr_12_15097784-15097855_-_@51.73.23, GluTTC_Chr_21_3228261-3228332_-_@51.73.23	0	0	0	0	0	0	0	0	0	13	1	3	1	0	0	0	0	0	2	0
tRF-23-R9O933IKR	GGTTCGACTCCCGGTATGGGAAC	3'-tRF	GluTTC_Chr_2_1313370-1313441_-_@51.73.23, GluTTC_Chr_12_11276302-11276373_-_@51.73.23	0	0	0	0	0	1	0	0	0	0	0	0	0	1	0	1	0	0	0	0
tRF-23-R9OMKIWUD1	GGTTCGAATCCCACTTCTGACAC	3'-tRF	LeuCAG_Chr_18_25307479-25307561_+_@62.84.23, LeuCAA_Chr_23_30037897-30038007_-_@63.85.23, LeuCAA_Chr_23_31099721-31099827_+_@63.85.23, LeuCAA_Chr_23_31082112-31082218_+_@63.85.23, LeuCAG_Chr_3_8025475-8025557_+_@62.84.23, LeuCAA_Chr_7_42660399-42660504_+_@63.85.23, LeuCAA_Chr_23_30067060-30067165_+_@63.85.23, LeuCAG_Chr_18_25307956-25308038_-_@62.84.23, LeuCAA_Chr_23_31084667-31084774_-_@63.85.23	0	0	1	0	0	0	0	0	0	0	0	0	0	0	0	0	0	0	0	0
tRF-23-R9OML328D1	GGTTCGAATCCGAGTCACGGCAC	3'-tRF	HisGTG_Chr_3_20898974-20899045_+_@51.73.23, HisGTG_Chr_NW_020191468.1_8497-8568_+_@51.73.23, HisGTG_Chr_3_21218714-21218785_-_@51.73.23, HisGTG_Chr_3_21015831-21015902_-_@51.73.23, HisGTG_Chr_8_29729058-29729129_+_@51.73.23, HisGTG_Chr_10_65235579-65235650_+_@51.73.23, HisGTG_Chr_3_21049256-21049327_-_@51.73.23, HisGTG_Chr_3_21276035-21276106_-_@51.73.23, HisGTG_Chr_3_21063580-21063651_+_@51.73.2…	0	0	0	0	0	0	1	0	0	5	0	0	0	0	0	0	0	0	0	0
tRF-23-YO8R6546D2	TTCAATCCCCGGCACCTCCACCA	3'-tRF	AlaAGC_Chr_23_30149586-30149657_+_@53.75.23, AlaAGC_Chr_23_30284772-30284843_+_@53.75.23, AlaAGC_Chr_23_30141212-30141283_-_@53.75.23, AlaAGC_Chr_23_30154990-30155061_+_@53.75.23, AlaAGC_Chr_1_158044572-158044644_+_@54.76.23, AlaAGC_Chr_23_31025905-31025976_+_@53.75.23, AlaAGC_Chr_23_30186336-30186407_-_@53.75.23, AlaCGC_Chr_23_30090290-30090361_+_@53.75.23, AlaAGC_Chr_23_30148685-30148756_-_@53.…	0	0	0	0	0	0	0	0	0	8	0	0	0	0	0	8	0	3	0	2
tRF-23-YUYR667FD2	TTCGATTCCCGGCCAGTGCACCA	3'-tRF	GlyCCC_Chr_6_110635525-110635595_-_@52.74.23	0	0	0	0	0	0	0	0	0	0	0	0	0	0	0	2	0	0	0	0
tRF-24-1NL33WJ8JM	AGGTTCGAGTCCTGTCATGGTCGC	3'-tRF	ArgTCG_Chr_25_26621030-26621102_+_@51.74.24	0	0	0	0	2	0	0	0	0	0	0	0	0	0	0	0	0	0	0	0
tRF-24-51HL49N8JR	GAGCCATATACTCTCCTTGGTGAC	3'-tRF	LysTTT_Chr_MT_8061-8127_+_@45.68.24	0	0	0	0	0	0	2	0	0	0	0	0	0	0	0	0	0	0	0	0
tRF-24-7SIRM11VE2	GTTCGATTCCCGGCCAGTGCACCA	3'-tRF	GlyCCC_Chr_6_110635525-110635595_-_@51.74.24	0	0	0	0	0	0	0	0	0	3	0	2	0	0	0	3	0	0	0	0
tRF-24-MNLE308HI1	CGGTTCGAATCCGAGTCACGGCAC	3'-tRF	HisGTG_Chr_3_20898974-20899045_+_@50.73.24, HisGTG_Chr_NW_020191468.1_8497-8568_+_@50.73.24, HisGTG_Chr_3_21218714-21218785_-_@50.73.24, HisGTG_Chr_3_21015831-21015902_-_@50.73.24, HisGTG_Chr_8_29729058-29729129_+_@50.73.24, HisGTG_Chr_10_65235579-65235650_+_@50.73.24, HisGTG_Chr_3_21049256-21049327_-_@50.73.24, HisGTG_Chr_3_21276035-21276106_-_@50.73.24, HisGTG_Chr_3_21063580-21063651_+_@50.73.2…	0	0	0	0	0	0	0	0	0	3	0	0	0	0	0	0	0	0	0	0
tRF-24-R9BM32LJ1J	GGTTCAAATCCCGGACGAGCCCCC	3'-tRF	ProCGG_Chr_25_2614114-2614185_+_@51.74.24, ProTGG_Chr_10_26413416-26413487_-_@51.74.24, ProAGG_Chr_23_31554422-31554493_-_@51.74.24, ProCGG_Chr_23_31380820-31380891_-_@51.74.24, ProAGG_Chr_10_26482156-26482227_+_@51.74.24, ProTGG_Chr_25_2630255-2630326_+_@51.74.24, ProAGG_Chr_25_2601567-2601638_+_@51.74.24, ProTGG_Chr_15_55651375-55651446_-_@51.74.24, ProTGG_Chr_10_26466567-26466638_-_@51.74.24, …	0	0	0	0	0	0	0	0	0	1	0	0	0	0	0	0	0	1	0	0
tRF-24-R9DM3WWK1V	GGTTCAAGTCCCTGTTCGGGCGCC	3'-tRF	LysTTT_Chr_23_30158659-30158731_+_@52.75.24, LysTTT_Chr_23_31054701-31054773_+_@52.75.24, LysTTT_Chr_23_30029666-30029738_-_@52.75.24, LysTTT_Chr_23_31557018-31557090_+_@52.75.24, LysTTT_Chr_16_2247970-2248042_+_@52.75.24, LysTTT_Chr_15_82772306-82772378_+_@52.75.24, LysTTT_Chr_15_82774048-82774120_-_@52.75.24, LysTTT_Chr_19_27761050-27761122_+_@52.75.24, LysTTT_Chr_16_2248304-2248376_-_@52.75.24	1	0	0	0	0	0	0	0	0	0	0	0	0	0	0	0	0	0	1	0
tRF-24-R9DR3J09FV	GGTTCAATCCCCGGCACCTCCACC	3'-tRF	AlaAGC_Chr_23_30149586-30149657_+_@51.74.24, AlaAGC_Chr_23_30284772-30284843_+_@51.74.24, AlaAGC_Chr_23_30141212-30141283_-_@51.74.24, AlaAGC_Chr_23_30154990-30155061_+_@51.74.24, AlaAGC_Chr_23_31025905-31025976_+_@51.74.24, AlaAGC_Chr_23_30186336-30186407_-_@51.74.24, AlaCGC_Chr_23_30090290-30090361_+_@51.74.24, AlaAGC_Chr_23_30148685-30148756_-_@51.74.24, AlaTGC_Chr_23_30107193-30107264_+_@51.7…	0	0	0	0	0	0	0	0	0	6	0	0	0	0	0	0	0	0	0	1
tRF-24-RN2EKPMK15	GGGTTCAAATCCCAGCGGGGCCTC	3'-tRF	ThrAGT_Chr_23_31303618-31303691_-_@52.75.24, ThrAGT_Chr_23_31257404-31257477_+_@52.75.24	0	0	0	0	0	0	1	0	0	0	0	0	0	0	0	0	0	0	0	0
tRF-24-RN2MK82711	GGGTTCAATCCCCGGCACCTCCAC	3'-tRF	AlaCGC_Chr_23_30090290-30090361_+_@50.73.24, AlaAGC_Chr_23_30284772-30284843_+_@50.73.24, AlaAGC_Chr_23_30085665-30085736_+_@50.73.24, AlaAGC_Chr_23_30077774-30077845_+_@50.73.24, AlaAGC_Chr_23_30148685-30148756_-_@50.73.24, AlaAGC_Chr_23_30141212-30141283_-_@50.73.24, AlaAGC_Chr_23_31025905-31025976_+_@50.73.24, AlaAGC_Chr_23_30154990-30155061_+_@50.73.24, AlaTGC_Chr_23_30107193-30107264_+_@50.7…	0	0	0	0	0	0	0	0	0	0	0	0	0	0	0	0	0	3	0	0
tRF-24-RNL3K5J0JM	GGGTTCGAGTCCCACCAGAGTCGC	3'-tRF	ArgTCT_Chr_15_82767225-82767310_+_@51.74.24, ArgTCT_Chr_11_98945442-98945532_-_@51.74.24	0	0	0	0	0	0	0	0	0	0	0	0	0	0	0	0	0	1	0	0
tRF-24-RNL3KQNKJM	GGGTTCGAGTCCCATCTGGGTCGC	3'-tRF	ArgCCG_Chr_19_48966332-48966404_+_@51.74.24	0	0	0	0	0	0	1	0	0	0	0	0	0	0	0	0	0	0	0	0
tRF-24-RNL3KZM8JM	GGGTTCGAGTCCCTTCGTGGTCGC	3'-tRF	ArgTCG_Chr_19_56411984-56412056_+_@51.74.24, ArgCCG_Chr_23_30073361-30073433_-_@51.74.24, ArgCCG_Chr_25_2589149-2589221_+_@51.74.24, ArgCCG_Chr_23_30112292-30112364_+_@51.74.24	0	0	0	0	0	2	0	0	0	1	0	0	0	0	1	0	0	1	0	0
tRF-24-RNLDK5YY21	GGGTTCGAACCCCACTTCTGGTAC	3'-tRF	LeuTAA_Chr_15_82767678-82767760_+_@61.84.24	0	0	0	0	0	0	0	0	0	0	0	1	0	0	0	0	0	0	0	0
tRF-24-RNLIK898HR	GGGTTCGACTCCCGGTGTGGGAAC	3'-tRF	GluTTC_Chr_12_15097784-15097855_-_@50.73.24, GluTTC_Chr_2_128295086-128295157_-_@50.73.24, GluTTC_Chr_21_3228261-3228332_-_@50.73.24	0	0	0	0	0	0	0	0	0	1	0	0	0	0	0	1	0	0	0	0
tRF-24-RNLIK8V8HR	GGGTTCGACTCCCGGTATGGGAAC	3'-tRF	GluTTC_Chr_12_11276302-11276373_-_@50.73.24, GluTTC_Chr_2_1313370-1313441_-_@50.73.24	0	0	0	0	0	0	0	1	0	0	0	0	0	0	0	0	0	0	0	0
tRF-24-RNLJK578IM	GGGTTCGAGCCCCACGTTGGGCGC	3'-tRF	LysCTT_Chr_25_2597623-2597695_-_@51.74.24, LysCTT_Chr_10_70547066-70547138_-_@51.74.24, LysCTT_Chr_25_2607789-2607861_+_@51.74.24, LysCTT_Chr_25_2627614-2627686_+_@51.74.24, LysCTT_Chr_7_40345515-40345587_+_@51.74.24, LysCTT_Chr_7_40357611-40357683_-_@51.74.24, LysCTT_Chr_23_31553102-31553174_-_@51.74.24, LysCTT_Chr_25_2609233-2609305_-_@51.74.24, LysCTT_Chr_25_2622397-2622469_+_@51.74.24, LysCTT…	0	0	0	0	0	0	0	0	0	0	0	0	0	1	0	0	0	0	0	0
tRF-24-RNLMK8J711	GGGTTCGATCCCCGGCATCTCCAC	3'-tRF	AlaCGC_Chr_23_31556129-31556200_-_@50.73.24, AlaTGC_Chr_23_30125517-30125588_-_@50.73.24, AlaCGC_Chr_23_30164841-30164912_+_@50.73.24, AlaTGC_Chr_23_30183915-30183986_+_@50.73.24, AlaCGC_Chr_6_37118306-37118377_-_@50.73.24, AlaTGC_Chr_7_40344975-40345046_+_@50.73.24, AlaTGC_Chr_17_50880741-50880812_+_@50.73.24, AlaTGC_Chr_23_30179834-30179905_-_@50.73.24	0	0	0	0	0	1	0	0	0	0	0	0	0	0	0	0	0	0	0	0
tRF-24-X34RB9JOE1	TGAGTCTCCCAACTCCATAAACAC	3'-tRF	PheGAA_Chr_MT_364-430_+_@45.68.24	0	0	0	0	0	1	0	0	0	1	0	0	0	0	0	1	0	0	0	0
tRF-25-13W087W4SV	AGGGTTCGAGTCCCTTCGTGGTCGC	3'-tRF	ArgTCG_Chr_19_56411984-56412056_+_@50.74.25, ArgCCG_Chr_23_30073361-30073433_-_@50.74.25, ArgCCG_Chr_25_2589149-2589221_+_@50.74.25, ArgCCG_Chr_23_30112292-30112364_+_@50.74.25	0	0	0	0	0	1	0	0	0	0	0	0	0	0	0	0	0	0	0	0
tRF-25-93W086K2SV	TGGGTTCGAGTCCCACCAGAGTCGC	3'-tRF	ArgTCT_Chr_11_98945442-98945532_-_@50.74.25, ArgTCT_Chr_15_82767225-82767310_+_@50.74.25	0	0	0	0	0	5	0	0	0	0	0	0	0	0	0	0	0	0	0	0
tRF-25-93W0K67205	TGGGTTCGAGCCCCAGTGGAACCAC	3'-tRF	ValTAC_Chr_15_82766873-82766945_-_@50.74.25, ValTAC_Chr_X_124770762-124770834_+_@50.74.25	0	0	0	0	0	0	1	0	0	0	0	0	0	0	0	0	0	0	0	0
tRF-25-9W8B8HWKS5	TGTGTTCAAATCACGTCGGGGTCAC	3'-tRF	TrpCCA_Chr_20_41425516-41425587_-_@49.73.25	0	0	0	1	0	0	0	0	0	0	0	0	0	0	0	0	0	0	0	0
tRF-25-M38EKSP185	CGGGTTCAATCCCCGGCACCTCCAC	3'-tRF	AlaAGC_Chr_23_30284772-30284843_+_@49.73.25, AlaTGC_Chr_23_30107193-30107264_+_@49.73.25, AlaAGC_Chr_23_30085665-30085736_+_@49.73.25, AlaAGC_Chr_23_30141212-30141283_-_@49.73.25, AlaAGC_Chr_23_30148685-30148756_-_@49.73.25, AlaAGC_Chr_23_30077774-30077845_+_@49.73.25, AlaCGC_Chr_23_30090290-30090361_+_@49.73.25, AlaAGC_Chr_23_30149586-30149657_+_@49.73.25, AlaAGC_Chr_23_31025905-31025976_+_@49.7…	0	0	0	0	0	1	0	0	0	0	0	0	0	0	0	0	0	0	0	0
tRF-25-M3WD8S746D	CGGGTTCGACTCCCGGTGTGGGAAC	3'-tRF	GluTTC_Chr_12_15097784-15097855_-_@49.73.25, GluTTC_Chr_2_128295086-128295157_-_@49.73.25, GluTTC_Chr_21_3228261-3228332_-_@49.73.25	0	0	0	0	0	0	0	0	0	2	0	0	0	0	0	0	0	0	0	0
tRF-25-M3WE8SPPX5	CGGGTTCGATTCCCGGCCAGTGCAC	3'-tRF	GlyCCC_Chr_6_110635525-110635595_-_@48.72.25	0	0	0	0	0	0	0	0	0	1	0	0	0	0	0	0	0	0	0	0
tRF-25-M3WEKSPM85	CGGGTTCGATCCCCGGCATCTCCAC	3'-tRF	AlaCGC_Chr_23_31556129-31556200_-_@49.73.25, AlaTGC_Chr_23_30179834-30179905_-_@49.73.25, AlaTGC_Chr_23_30183915-30183986_+_@49.73.25, AlaTGC_Chr_7_40344975-40345046_+_@49.73.25, AlaCGC_Chr_6_37118306-37118377_-_@49.73.25, AlaTGC_Chr_17_50880741-50880812_+_@49.73.25, AlaTGC_Chr_23_30125517-30125588_-_@49.73.25, AlaCGC_Chr_23_30164841-30164912_+_@49.73.25	0	0	0	0	0	1	0	0	0	0	0	0	0	1	2	0	0	0	0	0
tRF-25-M3WEKSU8P5	CGGGTTCGATCCCCGTACGGGCCAC	3'-tRF	IleAAT_Chr_19_27852162-27852235_-_@51.75.25, IleAAT_Chr_23_31555582-31555655_-_@51.75.25, IleAAT_Chr_23_31055460-31055533_-_@51.75.25, IleAAT_Chr_21_67103861-67103934_+_@51.75.25, IleAAT_Chr_23_31289622-31289695_-_@51.75.25, IleAAT_Chr_23_31039841-31039914_-_@51.75.25, IleAAT_Chr_23_31306987-31307060_-_@51.75.25, IleAAT_Chr_23_31291364-31291437_+_@51.75.25, IleAAT_Chr_23_31277791-31277864_+_@51.7…	0	0	0	0	0	0	0	0	0	0	0	0	0	0	0	0	1	0	0	0
tRF-25-MW8B8HWKS5	CGTGTTCAAATCACGTCGGGGTCAC	3'-tRF	TrpCCA_Chr_23_31674969-31675040_+_@49.73.25, TrpCCA_Chr_23_31683731-31683802_+_@49.73.25, TrpCCA_Chr_25_36942390-36942461_-_@49.73.25, TrpCCA_Chr_19_27829637-27829708_+_@49.73.25, TrpCCA_Chr_19_27845886-27845957_-_@49.73.25	0	0	0	0	0	0	0	0	0	0	0	0	0	2	0	3	0	0	0	0
tRF-25-RN23KYY8Q1	GGGTTCAAGTCCCTGTTCGGGCGCC	3'-tRF	LysTTT_Chr_23_30029666-30029738_-_@51.75.25, LysTTT_Chr_23_31054701-31054773_+_@51.75.25, LysTTT_Chr_15_82774048-82774120_-_@51.75.25, LysTTT_Chr_16_2248304-2248376_-_@51.75.25, LysTTT_Chr_19_27761050-27761122_+_@51.75.25, LysTTT_Chr_16_2247970-2248042_+_@51.75.25, LysTTT_Chr_23_30158659-30158731_+_@51.75.25, LysTTT_Chr_23_31557018-31557090_+_@51.75.25, LysTTT_Chr_15_82772306-82772378_+_@51.75.25	0	0	1	0	0	0	1	0	0	0	0	0	0	1	0	0	1	1	0	0
tRF-25-RN2MK827K1	GGGTTCAATCCCCGGCACCTCCACC	3'-tRF	AlaAGC_Chr_23_30077774-30077845_+_@50.74.25, AlaAGC_Chr_23_30154990-30155061_+_@50.74.25, AlaAGC_Chr_23_30141212-30141283_-_@50.74.25, AlaAGC_Chr_23_30284772-30284843_+_@50.74.25, AlaAGC_Chr_23_30186336-30186407_-_@50.74.25, AlaAGC_Chr_23_31025905-31025976_+_@50.74.25, AlaAGC_Chr_23_30149586-30149657_+_@50.74.25, AlaAGC_Chr_23_30148685-30148756_-_@50.74.25, AlaTGC_Chr_23_30107193-30107264_+_@50.7…	0	0	0	0	0	0	0	0	0	0	0	0	0	0	0	0	3	0	1	0
tRF-26-1380877S6VD	AGGGTTCAAGTCCCTGTTCGGGCGCC	3'-tRF	LysTTT_Chr_19_27761050-27761122_+_@50.75.26, LysTTT_Chr_16_2247970-2248042_+_@50.75.26, LysTTT_Chr_16_2248304-2248376_-_@50.75.26, LysTTT_Chr_15_82772306-82772378_+_@50.75.26, LysTTT_Chr_23_30029666-30029738_-_@50.75.26, LysTTT_Chr_23_31054701-31054773_+_@50.75.26, LysTTT_Chr_15_82774048-82774120_-_@50.75.26, LysTTT_Chr_23_30158659-30158731_+_@50.75.26, LysTTT_Chr_23_31557018-31557090_+_@50.75.26	0	0	0	0	0	0	1	0	0	0	0	0	0	0	1	0	0	0	0	0
tRF-26-3KYO8R6546D	CCGGGTTCAATCCCCGGCACCTCCAC	3'-tRF	AlaCGC_Chr_23_30090290-30090361_+_@48.73.26, AlaAGC_Chr_23_30284772-30284843_+_@48.73.26, AlaAGC_Chr_23_30085665-30085736_+_@48.73.26, AlaAGC_Chr_23_30077774-30077845_+_@48.73.26, AlaAGC_Chr_23_30148685-30148756_-_@48.73.26, AlaAGC_Chr_23_30141212-30141283_-_@48.73.26, AlaAGC_Chr_23_31025905-31025976_+_@48.73.26, AlaAGC_Chr_23_30154990-30155061_+_@48.73.26, AlaTGC_Chr_23_30107193-30107264_+_@48.7…	0	0	0	0	0	0	0	0	0	0	0	0	0	0	0	0	0	6	0	0
tRF-26-5KYUSRYWRSD	GAGGGTTCGAGTCCCTTCGTGGTCGC	3'-tRF	ArgCCG_Chr_23_30112292-30112364_+_@49.74.26, ArgCCG_Chr_23_30073361-30073433_-_@49.74.26, ArgTCG_Chr_19_56411984-56412056_+_@49.74.26, ArgCCG_Chr_25_2589149-2589221_+_@49.74.26	0	0	0	0	0	5	3	0	0	4	0	0	0	0	0	0	0	1	0	0
tRF-26-74YOH5S8R6D	GTGTGTTCAAATCACGTCGGGGTCAC	3'-tRF	TrpCCA_Chr_20_41425516-41425587_-_@48.73.26	0	0	0	0	0	0	0	0	0	0	0	0	0	0	0	1	0	0	0	0
tRF-26-7KYUSR0P1SD	GTGGGTTCGAGTCCCACCAGAGTCGC	3'-tRF	ArgTCT_Chr_11_98945442-98945532_-_@49.74.26, ArgTCT_Chr_15_82767225-82767310_+_@49.74.26	0	0	0	0	0	0	0	0	0	0	0	0	0	0	0	0	1	0	0	0
tRF-26-7KYUSRHYRSD	GTGGGTTCGAGTCCCATCTGGGTCGC	3'-tRF	ArgCCG_Chr_19_48966332-48966404_+_@49.74.26	0	0	0	0	0	0	0	0	0	0	0	0	0	0	0	0	0	0	0	1
tRF-26-M38EKSP185D	CGGGTTCAATCCCCGGCACCTCCACC	3'-tRF	AlaTGC_Chr_23_30107193-30107264_+_@49.74.26, AlaAGC_Chr_23_30077774-30077845_+_@49.74.26, AlaAGC_Chr_23_30085665-30085736_+_@49.74.26, AlaCGC_Chr_23_30090290-30090361_+_@49.74.26, AlaAGC_Chr_23_30148685-30148756_-_@49.74.26, AlaAGC_Chr_23_30154990-30155061_+_@49.74.26, AlaAGC_Chr_23_30186336-30186407_-_@49.74.26, AlaAGC_Chr_23_30149586-30149657_+_@49.74.26, AlaAGC_Chr_23_30141212-30141283_-_@49.7…	0	0	0	0	0	0	0	0	0	2	0	1	0	0	0	2	0	0	0	0
tRF-26-NKYUPR18B6D	CTGGGTTCGAGCCCCAGTGGAACCAC	3'-tRF	ValTAC_Chr_X_124770762-124770834_+_@49.74.26, ValTAC_Chr_15_82766873-82766945_-_@49.74.26	0	0	0	0	0	0	0	0	0	0	0	0	0	0	0	0	1	0	0	0
tRF-26-RN2MK827K1B	GGGTTCAATCCCCGGCACCTCCACCA	3'-tRF	AlaTGC_Chr_23_30107193-30107264_+_@50.75.26, AlaAGC_Chr_23_30077774-30077845_+_@50.75.26, AlaAGC_Chr_23_30085665-30085736_+_@50.75.26, AlaCGC_Chr_23_30090290-30090361_+_@50.75.26, AlaAGC_Chr_23_30148685-30148756_-_@50.75.26, AlaAGC_Chr_23_30154990-30155061_+_@50.75.26, AlaAGC_Chr_23_30186336-30186407_-_@50.75.26, AlaAGC_Chr_23_30149586-30149657_+_@50.75.26, AlaAGC_Chr_23_30141212-30141283_-_@50.7…	0	0	0	0	0	0	0	0	0	2	0	0	0	0	0	4	0	0	3	0
tRF-27-387SFRJ4O11	CCTGGGTTCGAGCCCCAGTGGAACCAC	3'-tRF	ValTAC_Chr_15_82766873-82766945_-_@48.74.27, ValTAC_Chr_X_124770762-124770834_+_@48.74.27	0	0	0	0	0	0	2	0	0	0	0	0	0	0	0	0	1	1	0	0
tRF-27-3KYO8R6546J	CCGGGTTCAATCCCCGGCACCTCCACC	3'-tRF	AlaAGC_Chr_23_30186336-30186407_-_@48.74.27, AlaAGC_Chr_23_30141212-30141283_-_@48.74.27, AlaCGC_Chr_23_30090290-30090361_+_@48.74.27, AlaAGC_Chr_23_30149586-30149657_+_@48.74.27, AlaAGC_Chr_23_31025905-31025976_+_@48.74.27, AlaAGC_Chr_23_30148685-30148756_-_@48.74.27, AlaAGC_Chr_23_30085665-30085736_+_@48.74.27, AlaTGC_Chr_23_30107193-30107264_+_@48.74.27, AlaAGC_Chr_23_30284772-30284843_+_@48.7…	0	0	0	0	0	0	0	0	0	0	1	0	0	1	0	0	0	0	0	0
tRF-27-987S1RJ7RMM	TGTGGGTTCGAGTCCCATCTGGGTCGC	3'-tRF	ArgCCG_Chr_19_48966332-48966404_+_@48.74.27	0	0	0	0	0	0	0	0	0	0	0	0	0	0	0	0	0	1	0	0
tRF-27-JKYOSR99RHJ	CAGGGTTCAAGTCCCTGTTCGGGCGCC	3'-tRF	LysTTT_Chr_15_82772306-82772378_+_@49.75.27, LysTTT_Chr_23_31054701-31054773_+_@49.75.27, LysTTT_Chr_23_30029666-30029738_-_@49.75.27, LysTTT_Chr_23_31557018-31557090_+_@49.75.27, LysTTT_Chr_19_27761050-27761122_+_@49.75.27, LysTTT_Chr_16_2247970-2248042_+_@49.75.27, LysTTT_Chr_15_82774048-82774120_-_@49.75.27, LysTTT_Chr_16_2248304-2248376_-_@49.75.27, LysTTT_Chr_23_30158659-30158731_+_@49.75.27	0	0	0	0	0	0	0	0	0	1	0	0	0	0	1	0	0	0	0	0
tRF-27-K876HRMF3R1	CCCGGGTTCAATCCCCGGCACCTCCAC	3'-tRF	AlaAGC_Chr_23_30077774-30077845_+_@47.73.27, AlaAGC_Chr_23_30186336-30186407_-_@47.73.27, AlaAGC_Chr_23_30154990-30155061_+_@47.73.27, AlaCGC_Chr_23_30090290-30090361_+_@47.73.27, AlaAGC_Chr_23_30149586-30149657_+_@47.73.27, AlaAGC_Chr_23_30148685-30148756_-_@47.73.27, AlaAGC_Chr_23_30284772-30284843_+_@47.73.27, AlaTGC_Chr_23_30107193-30107264_+_@47.73.27, AlaAGC_Chr_23_31025905-31025976_+_@47.7…	0	0	0	0	0	0	0	0	0	0	0	0	0	0	0	0	0	0	5	2
tRF-27-K87SERM4921	CCCGGGTTCGACTCCCGGTGTGGGAAC	3'-tRF	GluTTC_Chr_21_3228261-3228332_-_@47.73.27, GluTTC_Chr_12_15097784-15097855_-_@47.73.27, GluTTC_Chr_2_128295086-128295157_-_@47.73.27	0	0	0	0	0	0	0	0	0	0	0	0	0	0	0	0	1	0	0	0
tRF-27-K87SERML921	CCCGGGTTCGACTCCCGGTATGGGAAC	3'-tRF	GluTTC_Chr_2_1313370-1313441_-_@47.73.27, GluTTC_Chr_12_11276302-11276373_-_@47.73.27	3	0	0	0	0	0	0	0	0	0	0	0	2	1	0	0	0	0	0	0
tRF-27-K87SHRMFWR1	CCCGGGTTCGATCCCCGGCATCTCCAC	3'-tRF	AlaTGC_Chr_23_30183915-30183986_+_@47.73.27, AlaCGC_Chr_23_30164841-30164912_+_@47.73.27, AlaTGC_Chr_23_30179834-30179905_-_@47.73.27, AlaCGC_Chr_6_37118306-37118377_-_@47.73.27, AlaCGC_Chr_23_31556129-31556200_-_@47.73.27, AlaTGC_Chr_23_30125517-30125588_-_@47.73.27, AlaTGC_Chr_17_50880741-50880812_+_@47.73.27, AlaTGC_Chr_7_40344975-40345046_+_@47.73.27	0	0	0	0	0	0	0	0	0	0	0	0	0	0	5	3	2	0	0	0
tRF-27-K87SIRM11V1	CCCGGGTTCGATTCCCGGCCAGTGCAC	3'-tRF	GlyCCC_Chr_6_110635525-110635595_-_@46.72.27	0	0	0	0	0	0	0	0	0	3	0	0	0	0	0	1	0	0	0	0
tRF-27-M38EKSP1852	CGGGTTCAATCCCCGGCACCTCCACCA	3'-tRF	AlaAGC_Chr_23_30077774-30077845_+_@49.75.27, AlaAGC_Chr_23_30154990-30155061_+_@49.75.27, AlaAGC_Chr_23_30141212-30141283_-_@49.75.27, AlaAGC_Chr_23_30284772-30284843_+_@49.75.27, AlaAGC_Chr_23_30186336-30186407_-_@49.75.27, AlaAGC_Chr_23_31025905-31025976_+_@49.75.27, AlaAGC_Chr_23_30149586-30149657_+_@49.75.27, AlaAGC_Chr_23_30148685-30148756_-_@49.75.27, AlaTGC_Chr_23_30107193-30107264_+_@49.7…	1	0	0	0	0	6	0	4	2	13	0	0	0	6	4	37	9	12	7	12
tRF-27-XK7S1RNS9MM	TGAGGGTTCGAGTCCCTTCGTGGTCGC	3'-tRF	ArgCCG_Chr_23_30112292-30112364_+_@48.74.27, ArgCCG_Chr_25_2589149-2589221_+_@48.74.27, ArgTCG_Chr_19_56411984-56412056_+_@48.74.27, ArgCCG_Chr_23_30073361-30073433_-_@48.74.27	0	0	0	0	1	2	0	0	0	0	0	0	0	0	0	0	1	0	0	0
tRF-27-XK7SDRNS9NM	TGAGGGTTCGAATCCCTTCGTGGTTGC	3'-tRF	ArgTCG_Chr_23_31681248-31681320_-_@48.74.27, ArgTCG_Chr_23_30228672-30228744_+_@48.74.27, ArgTCG_Chr_1_157988436-157988508_+_@48.74.27	0	0	0	0	0	0	0	0	0	0	0	0	0	0	0	0	0	0	1	0
tRF-28-3KYO8R6546D2	CCGGGTTCAATCCCCGGCACCTCCACCA	3'-tRF	AlaAGC_Chr_23_30149586-30149657_+_@48.75.28, AlaAGC_Chr_23_30284772-30284843_+_@48.75.28, AlaAGC_Chr_23_30141212-30141283_-_@48.75.28, AlaAGC_Chr_23_30154990-30155061_+_@48.75.28, AlaAGC_Chr_23_31025905-31025976_+_@48.75.28, AlaAGC_Chr_23_30186336-30186407_-_@48.75.28, AlaCGC_Chr_23_30090290-30090361_+_@48.75.28, AlaAGC_Chr_23_30148685-30148756_-_@48.75.28, AlaTGC_Chr_23_30107193-30107264_+_@48.7…	0	0	0	0	0	4	0	0	0	2	1	0	0	0	0	8	0	0	0	2
tRF-28-8PR9DM3WWKDM	TCCAGGGTTCAAGTCCCTGTTCGGGCGC	3'-tRF	LysTTT_Chr_16_2247970-2248042_+_@47.74.28, LysTTT_Chr_23_31054701-31054773_+_@47.74.28, LysTTT_Chr_23_31557018-31557090_+_@47.74.28, LysTTT_Chr_16_2248304-2248376_-_@47.74.28, LysTTT_Chr_23_30029666-30029738_-_@47.74.28, LysTTT_Chr_15_82772306-82772378_+_@47.74.28, LysTTT_Chr_19_27761050-27761122_+_@47.74.28, LysTTT_Chr_15_82774048-82774120_-_@47.74.28, LysTTT_Chr_23_30158659-30158731_+_@47.74.28	0	0	0	0	0	0	0	0	0	0	0	1	0	0	0	0	0	0	0	0
tRF-28-8SR9BM32LJDJ	TCCCGGGTTCAAATCCCGGACGAGCCCC	3'-tRF	ProTGG_Chr_10_26413416-26413487_-_@46.73.28, ProAGG_Chr_25_2634588-2634659_+_@46.73.28, ProTGG_Chr_25_2628848-2628919_+_@46.73.28, ProAGG_Chr_25_2631597-2631668_+_@46.73.28, ProAGG_Chr_4_92756488-92756559_+_@46.73.28, ProCGG_Chr_3_1004082-1004153_-_@46.73.28, ProTGG_Chr_25_2621041-2621112_+_@46.73.28, ProTGG_Chr_10_26466567-26466638_-_@46.73.28, ProAGG_Chr_10_26482156-26482227_+_@46.73.28, ProTGG…	0	0	0	0	0	0	0	0	0	0	0	0	1	0	0	0	0	0	0	0
tRF-28-8YR951K36DD1	TCCTGGGTTCGAGCCCCAGTGGAACCAC	3'-tRF	ValTAC_Chr_X_124770762-124770834_+_@47.74.28, ValTAC_Chr_15_82766873-82766945_-_@47.74.28	0	0	0	0	0	0	0	0	0	0	0	0	0	0	0	0	1	0	0	1
tRF-28-8YR9BMKJRJD5	TCCTGGGTTCAAATCCCAGCGGGGCCTC	3'-tRF	ThrAGT_Chr_23_31303618-31303691_-_@48.75.28, ThrAGT_Chr_23_31257404-31257477_+_@48.75.28	0	0	0	0	0	0	1	0	0	0	0	0	0	0	0	0	0	0	0	0
tRF-28-8YR9OMKJRVD5	TCCTGGGTTCGAATCCCAGCGGTGCCTC	3'-tRF	ThrAGT_Chr_19_27851226-27851299_-_@48.75.28, ThrAGT_Chr_18_43596311-43596384_+_@48.75.28, ThrAGT_Chr_19_27830446-27830519_+_@48.75.28, ThrAGT_Chr_19_27777989-27778062_-_@48.75.28	0	0	0	0	0	0	0	0	0	0	0	0	0	0	0	0	0	1	0	0
tRF-28-HS19DMW3RDD5	ATCCGAGTTCAAGTCTCGGTGGGACCTC	3'-tRF	GlnCTG_Chr_23_31114008-31114079_+_@46.73.28	0	0	0	0	0	0	0	0	0	0	0	1	0	0	0	0	0	0	0	0
tRF-28-K876HRMF3RV	CCCGGGTTCAATCCCCGGCACCTCCACC	3'-tRF	AlaAGC_Chr_23_31025905-31025976_+_@47.74.28, AlaAGC_Chr_23_30148685-30148756_-_@47.74.28, AlaAGC_Chr_23_30186336-30186407_-_@47.74.28, AlaAGC_Chr_23_30141212-30141283_-_@47.74.28, AlaAGC_Chr_23_30284772-30284843_+_@47.74.28, AlaAGC_Chr_23_30085665-30085736_+_@47.74.28, AlaCGC_Chr_23_30090290-30090361_+_@47.74.28, AlaAGC_Chr_23_30154990-30155061_+_@47.74.28, AlaAGC_Chr_23_30077774-30077845_+_@47.7…	5	0	0	0	0	0	0	0	0	1	0	0	0	0	0	0	2	2	0	0
tRF-28-K87SIRM11VV	CCCGGGTTCGATTCCCGGCCAGTGCACC	3'-tRF	GlyCCC_Chr_6_110635525-110635595_-_@46.73.28	0	0	0	0	0	0	0	0	0	2	0	0	0	0	0	1	0	0	0	0
tRF-28-KK761RNNMJDV	CCAGGGTTCAAGTCCCTGTTCGGGCGCC	3'-tRF	LysTTT_Chr_23_30158659-30158731_+_@48.75.28, LysTTT_Chr_16_2248304-2248376_-_@48.75.28, LysTTT_Chr_15_82774048-82774120_-_@48.75.28, LysTTT_Chr_23_30029666-30029738_-_@48.75.28, LysTTT_Chr_16_2247970-2248042_+_@48.75.28, LysTTT_Chr_23_31054701-31054773_+_@48.75.28, LysTTT_Chr_15_82772306-82772378_+_@48.75.28, LysTTT_Chr_19_27761050-27761122_+_@48.75.28, LysTTT_Chr_23_31557018-31557090_+_@48.75.28	0	0	0	0	0	0	0	0	0	0	0	0	0	0	0	0	1	0	0	0
tRF-28-KSR95R3JH9D1	CCCCGGGTTCGATCCCCGGCATCTCCAC	3'-tRF	AlaTGC_Chr_7_40344975-40345046_+_@46.73.28, AlaTGC_Chr_23_30125517-30125588_-_@46.73.28, AlaTGC_Chr_23_30179834-30179905_-_@46.73.28, AlaCGC_Chr_23_30164841-30164912_+_@46.73.28, AlaTGC_Chr_17_50880741-50880812_+_@46.73.28, AlaCGC_Chr_23_31556129-31556200_-_@46.73.28, AlaCGC_Chr_6_37118306-37118377_-_@46.73.28	0	0	0	0	0	0	0	0	0	2	0	0	0	0	0	0	0	0	0	0
tRF-28-KSR9DR3J09D1	CCCCGGGTTCAATCCCCGGCACCTCCAC	3'-tRF	AlaAGC_Chr_23_30149586-30149657_+_@46.73.28, AlaAGC_Chr_23_30284772-30284843_+_@46.73.28, AlaAGC_Chr_23_30141212-30141283_-_@46.73.28, AlaAGC_Chr_23_30154990-30155061_+_@46.73.28, AlaAGC_Chr_23_31025905-31025976_+_@46.73.28, AlaCGC_Chr_23_30090290-30090361_+_@46.73.28, AlaAGC_Chr_23_30148685-30148756_-_@46.73.28, AlaTGC_Chr_23_30107193-30107264_+_@46.73.28, AlaAGC_Chr_23_30085665-30085736_+_@46.7…	0	0	0	0	0	0	0	0	0	1	0	0	0	0	0	0	0	0	0	0
tRF-28-KYR9DRKJ09D1	CCCTGGGTTCAATCCCCAGCACCTCCAC	3'-tRF	AlaAGC_Chr_23_30116515-30116586_+_@46.73.28	0	0	0	0	0	0	0	0	0	0	0	0	0	0	0	0	2	0	0	0
tRF-28-YFR95MNMI3DM	TTACAGGTTCGAGTCCTGTCATGGTCGC	3'-tRF	ArgTCG_Chr_25_26621030-26621102_+_@47.74.28	0	0	0	0	1	0	0	0	0	0	0	0	0	0	0	0	0	0	0	0
tRF-28-Z0F6V5WRZ3DR	TTGAGAGCCATATACTCTCCTTGGTGAC	3'-tRF	LysTTT_Chr_MT_8061-8127_+_@41.68.28	0	0	0	0	0	1	0	0	0	0	0	0	0	1	0	0	1	0	0	0
tRF-28-Z0R95M3973DM	TTGAGGGTTCGAGTCCCTTCGTGGTCGC	3'-tRF	ArgCCG_Chr_23_30073361-30073433_-_@47.74.28, ArgTCG_Chr_19_56411984-56412056_+_@47.74.28, ArgCCG_Chr_23_30112292-30112364_+_@47.74.28, ArgCCG_Chr_25_2589149-2589221_+_@47.74.28	0	0	0	0	2	2	0	1	0	3	0	1	0	5	9	2	0	3	2	2
tRF-28-Z0R9OM39730M	TTGAGGGTTCGAATCCCTTCGTGGTTGC	3'-tRF	ArgTCG_Chr_1_157988436-157988508_+_@47.74.28, ArgTCG_Chr_23_30228672-30228744_+_@47.74.28, ArgTCG_Chr_23_31681248-31681320_-_@47.74.28	0	0	0	0	0	0	2	0	0	1	0	0	0	0	0	0	0	2	0	0
tRF-28-ZFR95MN1Q3DM	TTGCAGGTTCGAGTCCTGCCGCGGTCGC	3'-tRF	ArgTCG_Chr_21_20804881-20804953_+_@47.74.28	0	0	0	0	1	1	0	0	0	0	0	0	0	0	0	0	0	0	0	0
tRF-29-42X34RB9JOE1	CTAGATGAGTCTCCCAACTCCATAAACAC	3'-tRF	PheGAA_Chr_MT_364-430_+_@40.68.29	0	0	0	0	0	3	0	0	2	0	0	0	0	1	0	0	0	0	0	2
tRF-29-5R5N23489215	GATCCGAGTTCAAGTCTCGGTGGGACCTC	3'-tRF	GlnCTG_Chr_23_31114008-31114079_+_@45.73.29	0	0	0	0	1	0	0	0	0	0	0	0	0	0	0	0	0	0	0	0
tRF-29-5R5N2E489215	GATCCGAGTTCAAATCTCGGTGGGACCTC	3'-tRF	GlnTTG_Chr_23_31689317-31689388_+_@45.73.29, GlnCTG_Chr_3_20952469-20952540_-_@45.73.29, GlnCTG_Chr_23_31013002-31013073_+_@45.73.29, GlnCTG_Chr_3_20993663-20993734_-_@45.73.29, GlnTTG_Chr_19_37377611-37377682_-_@45.73.29, GlnCTG_Chr_3_21037039-21037110_-_@45.73.29, GlnTTG_Chr_23_31688754-31688825_+_@45.73.29, GlnCTG_Chr_3_21312527-21312598_-_@45.73.29, GlnCTG_Chr_3_20980650-20980721_-_@45.73.29,…	0	0	0	0	0	0	0	0	0	0	0	0	0	0	0	0	1	0	0	1
tRF-29-6RRNLIK898HR	GGCCCGGGTTCGACTCCCGGTGTGGGAAC	3'-tRF	GluTTC_Chr_12_15097784-15097855_-_@45.73.29, GluTTC_Chr_2_128295086-128295157_-_@45.73.29, GluTTC_Chr_21_3228261-3228332_-_@45.73.29	0	0	0	0	0	0	0	0	0	1	0	0	0	0	0	0	0	0	0	0
tRF-29-6RRNLIK8V8HR	GGCCCGGGTTCGACTCCCGGTATGGGAAC	3'-tRF	GluTTC_Chr_12_11276302-11276373_-_@45.73.29, GluTTC_Chr_2_1313370-1313441_-_@45.73.29	1	0	1	0	0	0	0	0	1	1	2	0	0	1	0	0	0	0	0	0
tRF-29-7W7N2E2WMKJ1	GTTGTGTGTTCAAATCACGTCGGGGTCAC	3'-tRF	TrpCCA_Chr_20_41425516-41425587_-_@45.73.29	1	0	0	0	0	0	0	0	0	2	0	0	0	0	0	0	0	0	0	0
tRF-29-I51NL33W28JM	ATTACAGGTTCGAGTCCTGTCACGGTCGC	3'-tRF	ArgTCG_Chr_25_26615804-26615876_+_@46.74.29	0	0	0	0	0	0	1	0	0	0	0	0	0	0	0	0	0	0	0	0
tRF-29-IURNL3KZM8JM	ATTGAGGGTTCGAGTCCCTTCGTGGTCGC	3'-tRF	ArgTCG_Chr_19_56411984-56412056_+_@46.74.29, ArgCCG_Chr_25_2589149-2589221_+_@46.74.29, ArgCCG_Chr_23_30112292-30112364_+_@46.74.29, ArgCCG_Chr_23_30073361-30073433_-_@46.74.29	0	0	0	0	0	0	0	0	0	0	0	1	0	0	0	0	0	0	0	0
tRF-29-K876HRMF3RE2	CCCGGGTTCAATCCCCGGCACCTCCACCA	3'-tRF	AlaAGC_Chr_23_30148685-30148756_-_@47.75.29, AlaAGC_Chr_23_30284772-30284843_+_@47.75.29, AlaAGC_Chr_23_30077774-30077845_+_@47.75.29, AlaAGC_Chr_23_31025905-31025976_+_@47.75.29, AlaAGC_Chr_23_30149586-30149657_+_@47.75.29, AlaCGC_Chr_23_30090290-30090361_+_@47.75.29, AlaAGC_Chr_23_30141212-30141283_-_@47.75.29, AlaTGC_Chr_23_30107193-30107264_+_@47.75.29, AlaAGC_Chr_23_30085665-30085736_+_@47.7…	1	0	0	0	3	14	1	0	0	11	0	0	0	8	7	17	10	11	2	3
tRF-29-K87SIRM11VE2	CCCGGGTTCGATTCCCGGCCAGTGCACCA	3'-tRF	GlyCCC_Chr_6_110635525-110635595_-_@46.74.29	0	0	0	0	0	0	7	0	0	2	0	0	0	0	0	1	0	0	0	0
tRF-29-S6RN23KYY8IM	GTCCAGGGTTCAAGTCCCTGTTCGGGCGC	3'-tRF	LysTTT_Chr_15_82772306-82772378_+_@46.74.29, LysTTT_Chr_23_31054701-31054773_+_@46.74.29, LysTTT_Chr_23_30029666-30029738_-_@46.74.29, LysTTT_Chr_23_30158659-30158731_+_@46.74.29, LysTTT_Chr_16_2248304-2248376_-_@46.74.29, LysTTT_Chr_23_31557018-31557090_+_@46.74.29, LysTTT_Chr_15_82774048-82774120_-_@46.74.29, LysTTT_Chr_19_27761050-27761122_+_@46.74.29, LysTTT_Chr_16_2247970-2248042_+_@46.74.29	0	0	0	0	0	0	0	0	0	0	0	0	0	1	1	0	0	0	0	0
tRF-29-SJREL4KVH711	GTAGCGGGATCGATGCCCGCATCCTCCAC	3'-tRF	AlaAGC_Chr_14_30458994-30459066_+_@46.74.29, AlaAGC_Chr_11_72585279-72585351_-_@46.74.29	0	0	0	0	0	0	1	0	0	0	0	0	0	0	0	0	0	0	0	0
tRF-29-Z3R9512R121V	TTGGTGGTTCGAGCCCACCCAGGGACGCC	3'-tRF	AsnGTT_Chr_3_22724173-22724246_+_@48.76.29, AsnGTT_Chr_3_20905102-20905175_+_@48.76.29, AsnGTT_Chr_3_21038302-21038375_+_@48.76.29, AsnGTT_Chr_3_21219475-21219548_+_@48.76.29, AsnGTT_Chr_3_20898247-20898320_-_@48.76.29, AsnGTT_Chr_3_21271703-21271776_-_@48.76.29, AsnGTT_Chr_7_43807816-43807889_+_@48.76.29, AsnGTT_Chr_3_21197565-21197638_-_@48.76.29, AsnGTT_Chr_3_21316056-21316129_+_@48.76.29, Asn…	0	0	0	0	0	1	0	0	0	0	0	0	0	0	0	0	0	0	0	0
tRF-30-3PI0WR2IKLB5	CCTAGATGAGTCTCCCAACTCCATAAACAC	3'-tRF	PheGAA_Chr_MT_364-430_+_@39.68.30	0	0	0	0	0	0	2	0	0	0	0	0	0	1	0	0	0	2	0	0
tRF-30-5Y13W087W4SV	GATTGAGGGTTCGAGTCCCTTCGTGGTCGC	3'-tRF	ArgCCG_Chr_25_2589149-2589221_+_@45.74.30, ArgTCG_Chr_19_56411984-56412056_+_@45.74.30, ArgCCG_Chr_23_30112292-30112364_+_@45.74.30, ArgCCG_Chr_23_30073361-30073433_-_@45.74.30	0	0	0	0	0	4	0	0	0	0	0	0	0	3	0	0	0	1	0	2
tRF-30-5YFJJQE73Y7D	GATTGAGAGCCATATACTCTCCTTGGTGAC	3'-tRF	LysTTT_Chr_MT_8061-8127_+_@39.68.30	0	0	0	0	0	2	1	0	0	0	0	0	0	1	0	0	0	0	1	0
tRF-30-6RM38EKSPM85	GGCCCCGGGTTCAATCCCCGGCATCTCCAC	3'-tRF	AlaTGC_Chr_3_107039873-107039944_-_@44.73.30, AlaTGC_Chr_17_50873932-50874003_-_@44.73.30	0	0	0	0	0	1	0	0	0	0	0	0	0	0	0	0	0	0	0	0
tRF-30-LML38BWS7K09	CGATCCGAGTTCAAATCTCGGTGGGACCTC	3'-tRF	GlnTTG_Chr_23_31688754-31688825_+_@44.73.30, GlnTTG_Chr_23_31009092-31009163_+_@44.73.30, GlnTTG_Chr_23_31689317-31689388_+_@44.73.30, GlnCTG_Chr_3_20993663-20993734_-_@44.73.30, GlnCTG_Chr_23_31013002-31013073_+_@44.73.30, GlnCTG_Chr_3_21312527-21312598_-_@44.73.30, GlnCTG_Chr_3_20980650-20980721_-_@44.73.30, GlnCTG_Chr_3_21037039-21037110_-_@44.73.30, GlnTTG_Chr_19_37377611-37377682_-_@44.73.30	0	0	0	0	0	0	0	0	0	1	0	0	0	0	0	0	0	0	0	0
tRF-30-M1M3WD8S746D	CGGCCCGGGTTCGACTCCCGGTGTGGGAAC	3'-tRF	GluTTC_Chr_21_3228261-3228332_-_@44.73.30, GluTTC_Chr_12_15097784-15097855_-_@44.73.30	0	0	4	0	0	4	3	0	0	4	0	0	0	0	1	2	0	0	0	4
tRF-30-M1M3WD8SS46D	CGGCCCGGGTTCGACTCCCGGTATGGGAAC	3'-tRF	GluTTC_Chr_2_1313370-1313441_-_@44.73.30, GluTTC_Chr_12_11276302-11276373_-_@44.73.30	0	0	0	1	1	0	1	1	0	2	0	0	0	3	0	1	0	0	0	2
tRF-30-OKFDBX093OO9	GAAGGAGAACAACTAACCTCCCTAAGACTC	3'-tRF	ThrTGT_Chr_MT_15658-15726_+_@41.70.30	0	0	0	0	1	2	6	0	0	1	0	0	0	2	1	0	2	0	0	2
tRF-30-RR93W0K67205	GGTCCTGGGTTCGAGCCCCAGTGGAACCAC	3'-tRF	ValTAC_Chr_X_124770762-124770834_+_@45.74.30, ValTAC_Chr_15_82766873-82766945_-_@45.74.30	0	0	0	0	2	0	0	0	0	1	0	0	0	1	0	0	0	0	0	0
tRF-30-RRX3WB365B65	GGTCCTGAGTTCGAACCTCAGAGAAGGCAC	3'-tRF	MetCAT_Chr_23_30288218-30288290_-_@45.74.30	0	0	0	0	0	0	0	0	0	0	0	0	0	0	0	0	0	1	0	0
tRF-30-RSM3WEKSU8P5	GGTCGCGGGTTCGATCCCCGTACGGGCCAC	3'-tRF	IleAAT_Chr_23_31289622-31289695_-_@46.75.30, IleAAT_Chr_23_31340083-31340156_+_@46.75.30, IleAAT_Chr_23_31254033-31254106_+_@46.75.30, IleAAT_Chr_23_31041584-31041657_-_@46.75.30, IleAAT_Chr_23_31306987-31307060_-_@46.75.30, IleAAT_Chr_23_31555582-31555655_-_@46.75.30, IleAAT_Chr_21_67103861-67103934_+_@46.75.30, IleAAT_Chr_23_31269709-31269782_-_@46.75.30, IleAAT_Chr_23_31291364-31291437_+_@46.7…	0	0	0	0	1	0	0	0	0	0	0	0	0	0	0	0	0	1	0	0
tRF-30-S6RN23KYY8Q1	GTCCAGGGTTCAAGTCCCTGTTCGGGCGCC	3'-tRF	LysTTT_Chr_23_30158659-30158731_+_@46.75.30, LysTTT_Chr_23_31054701-31054773_+_@46.75.30, LysTTT_Chr_23_30029666-30029738_-_@46.75.30, LysTTT_Chr_23_31557018-31557090_+_@46.75.30, LysTTT_Chr_16_2247970-2248042_+_@46.75.30, LysTTT_Chr_15_82772306-82772378_+_@46.75.30, LysTTT_Chr_15_82774048-82774120_-_@46.75.30, LysTTT_Chr_19_27761050-27761122_+_@46.75.30, LysTTT_Chr_16_2248304-2248376_-_@46.75.30	0	0	0	0	0	0	0	0	0	0	0	0	0	0	0	0	0	0	1	0
tRF-31-1MK8YUBS6POFD	AGGTCCCCGGTTCGAAACCGGGCAGGAACAC	3'-tRF	ValCAC_Chr_3_21262480-21262552_+_@44.74.31	0	0	0	0	0	0	0	0	0	2	0	0	0	0	0	0	0	0	0	0
tRF-31-1N74YOH5S8R6D	AGGTTGTGTGTTCAAATCACGTCGGGGTCAC	3'-tRF	TrpCCA_Chr_20_41425516-41425587_-_@43.73.31	0	0	0	0	0	0	0	0	0	0	0	0	0	0	1	0	0	0	0	0
tRF-31-1NQ4YOH5S8R6D	AGGTTGCGTGTTCAAATCACGTCGGGGTCAC	3'-tRF	TrpCCA_Chr_25_36942390-36942461_-_@43.73.31, TrpCCA_Chr_23_31683731-31683802_+_@43.73.31, TrpCCA_Chr_19_27845886-27845957_-_@43.73.31, TrpCCA_Chr_23_31674969-31675040_+_@43.73.31, TrpCCA_Chr_19_27829637-27829708_+_@43.73.31	0	0	0	0	0	0	0	0	0	1	0	0	0	0	0	0	0	0	0	0
tRF-31-6N7KYUSRHYRSD	GGATTGTGGGTTCGAGTCCCATCTGGGTCGC	3'-tRF	ArgCCG_Chr_19_48966332-48966404_+_@44.74.31	0	0	0	0	0	1	0	0	0	0	0	0	0	0	0	0	0	0	0	0
tRF-31-FN5KYUHRYWRYD	AGATTGAGGGTTCGAATCCCTTCGTGGTTGC	3'-tRF	ArgTCG_Chr_23_31681248-31681320_-_@44.74.31, ArgTCG_Chr_23_30228672-30228744_+_@44.74.31, ArgTCG_Chr_1_157988436-157988508_+_@44.74.31	1	0	0	0	0	0	0	0	0	0	0	0	0	0	0	0	0	0	0	0
tRF-31-FN5KYUSRYWRSD	AGATTGAGGGTTCGAGTCCCTTCGTGGTCGC	3'-tRF	ArgTCG_Chr_19_56411984-56412056_+_@44.74.31, ArgCCG_Chr_23_30073361-30073433_-_@44.74.31, ArgCCG_Chr_25_2589149-2589221_+_@44.74.31, ArgCCG_Chr_23_30112292-30112364_+_@44.74.31	0	0	0	0	0	0	0	0	1	2	0	1	0	1	2	0	0	0	0	1
tRF-31-FNPKYUS7PVRSD	AGATTGCAGGTTCGAGTCCTGCCGCGGTCGC	3'-tRF	ArgTCG_Chr_21_20804881-20804953_+_@44.74.31	0	0	0	0	0	0	0	0	0	0	0	0	0	0	0	0	1	0	0	0
tRF-31-ORRNLNK8K3P1B	GACCCGGGTTCGATTCCCGGCCAGTGCACCA	3'-tRF	GlyCCC_Chr_6_110635525-110635595_-_@44.74.31	0	0	0	0	0	0	3	0	0	1	0	0	0	0	0	0	0	0	0	0
tRF-31-PX5US9KD8QBFD	GCCTAGATGAGTCTCCCAACTCCATAAACAC	3'-tRF	PheGAA_Chr_MT_364-430_+_@38.68.31	0	0	0	0	0	0	0	0	0	0	0	0	0	0	0	0	1	0	0	0
tRF-31-QJ3KYU4RRQRBD	GCGGCCCGGGTTCGACTCCCGGTATGGGAAC	3'-tRF	GluTTC_Chr_2_1313370-1313441_-_@43.73.31, GluTTC_Chr_12_11276302-11276373_-_@43.73.31	0	0	0	0	1	0	0	22	1	20	0	5	6	0	0	0	0	1	0	1
tRF-31-RMJKYOSR99RHD	GGGTCCAGGGTTCAAGTCCCTGTTCGGGCGC	3'-tRF	LysTTT_Chr_15_82774048-82774120_-_@44.74.31, LysTTT_Chr_16_2247970-2248042_+_@44.74.31, LysTTT_Chr_16_2248304-2248376_-_@44.74.31, LysTTT_Chr_23_31054701-31054773_+_@44.74.31, LysTTT_Chr_23_30029666-30029738_-_@44.74.31, LysTTT_Chr_23_30158659-30158731_+_@44.74.31, LysTTT_Chr_15_82772306-82772378_+_@44.74.31, LysTTT_Chr_19_27761050-27761122_+_@44.74.31, LysTTT_Chr_23_31557018-31557090_+_@44.74.31	0	0	0	0	0	0	0	3	0	0	0	0	0	0	0	0	0	0	5	0
tRF-31-RR1380877S6VD	GGTCCAGGGTTCAAGTCCCTGTTCGGGCGCC	3'-tRF	LysTTT_Chr_23_30029666-30029738_-_@45.75.31, LysTTT_Chr_23_31054701-31054773_+_@45.75.31, LysTTT_Chr_15_82774048-82774120_-_@45.75.31, LysTTT_Chr_16_2248304-2248376_-_@45.75.31, LysTTT_Chr_19_27761050-27761122_+_@45.75.31, LysTTT_Chr_16_2247970-2248042_+_@45.75.31, LysTTT_Chr_23_30158659-30158731_+_@45.75.31, LysTTT_Chr_23_31557018-31557090_+_@45.75.31, LysTTT_Chr_15_82772306-82772378_+_@45.75.31	0	0	1	0	0	0	0	0	0	0	0	0	0	0	0	0	0	0	0	0
tRF-32-13KK761RNNMJM	AGGGTCCAGGGTTCAAGTCCCTGTTCGGGCGC	3'-tRF	LysTTT_Chr_23_31054701-31054773_+_@43.74.32, LysTTT_Chr_23_30029666-30029738_-_@43.74.32, LysTTT_Chr_15_82774048-82774120_-_@43.74.32, LysTTT_Chr_19_27761050-27761122_+_@43.74.32, LysTTT_Chr_15_82772306-82772378_+_@43.74.32, LysTTT_Chr_16_2248304-2248376_-_@43.74.32, LysTTT_Chr_16_2247970-2248042_+_@43.74.32, LysTTT_Chr_23_31557018-31557090_+_@43.74.32, LysTTT_Chr_23_30158659-30158731_+_@43.74.32	0	0	0	0	0	0	0	0	0	4	0	0	0	0	0	0	0	1	0	0
tRF-32-5EX2PQHI47941	GAGATTGAGAGCCATATACTCTCCTTGGTGAC	3'-tRF	LysTTT_Chr_MT_8061-8127_+_@37.68.32	0	0	0	0	0	0	3	0	0	0	0	0	0	0	0	0	0	0	0	0
tRF-32-68K87SERM4921	GGCGGCCCGGGTTCGACTCCCGGTGTGGGAAC	3'-tRF	GluTTC_Chr_21_3228261-3228332_-_@42.73.32, GluTTC_Chr_12_15097784-15097855_-_@42.73.32	0	0	0	0	0	0	0	0	0	0	0	0	0	0	0	0	1	0	4	0
tRF-32-68K87SERML921	GGCGGCCCGGGTTCGACTCCCGGTATGGGAAC	3'-tRF	GluTTC_Chr_2_1313370-1313441_-_@42.73.32, GluTTC_Chr_12_11276302-11276373_-_@42.73.32	0	0	0	0	0	0	0	0	0	0	0	1	0	0	0	0	0	2	0	1
tRF-32-D3387SFRJ4O11	AAGGTCCTGGGTTCGAGCCCCAGTGGAACCAC	3'-tRF	ValTAC_Chr_15_82766873-82766945_-_@43.74.32, ValTAC_Chr_X_124770762-124770834_+_@43.74.32	0	0	0	0	0	1	1	0	0	0	0	0	0	0	0	0	0	0	0	0
tRF-32-DEXK7S1RNS9MM	AAGATTGAGGGTTCGAGTCCCTTCGTGGTCGC	3'-tRF	ArgCCG_Chr_23_30073361-30073433_-_@43.74.32, ArgCCG_Chr_23_30112292-30112364_+_@43.74.32, ArgTCG_Chr_19_56411984-56412056_+_@43.74.32, ArgCCG_Chr_25_2589149-2589221_+_@43.74.32	0	0	2	0	0	0	0	0	0	0	0	0	0	0	0	0	0	1	0	0
tRF-32-FU8U7617M4615	AGCGATCCGAGTTCAAGTCTCGGTGGGACCTC	3'-tRF	GlnCTG_Chr_23_31114008-31114079_+_@42.73.32	0	0	1	0	0	0	0	0	0	0	0	0	0	0	0	0	0	0	0	0
tRF-32-KSLP76DRX90JM	CCCCGCGCAGGTTCAAATCCTGCTCACAGCGC	3'-tRF	SerCGA_Chr_23_31329477-31329558_-_@52.83.32	0	0	0	0	0	0	3	0	0	0	0	0	0	0	2	0	0	0	0	0
tRF-32-RMJKYOSR99RHJ	GGGTCCAGGGTTCAAGTCCCTGTTCGGGCGCC	3'-tRF	LysTTT_Chr_16_2247970-2248042_+_@44.75.32, LysTTT_Chr_23_31054701-31054773_+_@44.75.32, LysTTT_Chr_23_30029666-30029738_-_@44.75.32, LysTTT_Chr_15_82772306-82772378_+_@44.75.32, LysTTT_Chr_19_27761050-27761122_+_@44.75.32, LysTTT_Chr_23_30158659-30158731_+_@44.75.32, LysTTT_Chr_16_2248304-2248376_-_@44.75.32, LysTTT_Chr_15_82774048-82774120_-_@44.75.32, LysTTT_Chr_23_31557018-31557090_+_@44.75.32	0	0	0	0	0	1	0	0	0	0	0	0	0	0	0	0	0	1	0	0
tRF-32-X7F417KO46UD1	TGCCTAGATGAGTCTCCCAACTCCATAAACAC	3'-tRF	PheGAA_Chr_MT_364-430_+_@37.68.32	0	0	0	0	0	0	0	1	0	0	0	0	0	0	0	0	1	0	0	0
tRF-33-13KK761RNNMJDV	AGGGTCCAGGGTTCAAGTCCCTGTTCGGGCGCC	3'-tRF	LysTTT_Chr_15_82772306-82772378_+_@43.75.33, LysTTT_Chr_23_31054701-31054773_+_@43.75.33, LysTTT_Chr_16_2247970-2248042_+_@43.75.33, LysTTT_Chr_23_31557018-31557090_+_@43.75.33, LysTTT_Chr_19_27761050-27761122_+_@43.75.33, LysTTT_Chr_15_82774048-82774120_-_@43.75.33, LysTTT_Chr_23_30029666-30029738_-_@43.75.33, LysTTT_Chr_16_2248304-2248376_-_@43.75.33, LysTTT_Chr_23_30158659-30158731_+_@43.75.33	0	0	0	0	0	0	0	0	0	0	0	0	0	0	1	0	0	0	1	0
tRF-33-1HPSR9O9337KR	AGGCGGCCCGGGTTCGACTCCCGGTGTGGGAAC	3'-tRF	GluTTC_Chr_12_15097784-15097855_-_@41.73.33, GluTTC_Chr_21_3228261-3228332_-_@41.73.33	0	0	0	0	0	0	0	0	0	1	0	0	0	0	2	0	0	0	0	0
tRF-33-1HPSR9O933IKR	AGGCGGCCCGGGTTCGACTCCCGGTATGGGAAC	3'-tRF	GluTTC_Chr_2_1313370-1313441_-_@41.73.33, GluTTC_Chr_12_11276302-11276373_-_@41.73.33	0	0	0	1	0	0	0	0	1	0	3	23	0	0	0	2	0	0	0	0
tRF-33-53K876DRMD51DJ	GAGGTCCCGGGTTCAAATCCCGGACGAGCCCCC	3'-tRF	ProCGG_Chr_25_2614114-2614185_+_@42.74.33, ProTGG_Chr_10_26413416-26413487_-_@42.74.33, ProAGG_Chr_23_31554422-31554493_-_@42.74.33, ProCGG_Chr_23_31380820-31380891_-_@42.74.33, ProAGG_Chr_10_26482156-26482227_+_@42.74.33, ProTGG_Chr_25_2630255-2630326_+_@42.74.33, ProAGG_Chr_25_2601567-2601638_+_@42.74.33, ProTGG_Chr_15_55651375-55651446_-_@42.74.33, ProTGG_Chr_10_26466567-26466638_-_@42.74.33, …	0	0	0	0	0	0	0	0	0	2	0	0	0	0	0	0	0	0	0	0
tRF-33-5K8PR9DM3WWKDM	GAGGGTCCAGGGTTCAAGTCCCTGTTCGGGCGC	3'-tRF	LysTTT_Chr_23_31054701-31054773_+_@42.74.33, LysTTT_Chr_23_30029666-30029738_-_@42.74.33, LysTTT_Chr_15_82774048-82774120_-_@42.74.33, LysTTT_Chr_19_27761050-27761122_+_@42.74.33, LysTTT_Chr_15_82772306-82772378_+_@42.74.33, LysTTT_Chr_16_2248304-2248376_-_@42.74.33, LysTTT_Chr_16_2247970-2248042_+_@42.74.33, LysTTT_Chr_23_31557018-31557090_+_@42.74.33, LysTTT_Chr_23_30158659-30158731_+_@42.74.33	0	0	1	0	2	2	1	2	0	3	1	0	1	3	1	3	0	3	2	0
tRF-33-F210BO4D4RU2D5	AGAGAAGGAGAACAACTAACCTCCCTAAGACTC	3'-tRF	ThrTGT_Chr_MT_15658-15726_+_@38.70.33	0	0	0	0	3	0	0	0	0	0	0	0	0	1	3	0	1	1	0	0
tRF-33-F2Z0F6V5WRZ3DR	AGAGATTGAGAGCCATATACTCTCCTTGGTGAC	3'-tRF	LysTTT_Chr_MT_8061-8127_+_@36.68.33	0	0	0	0	1	0	0	0	0	0	0	0	0	0	0	0	2	0	0	0
tRF-33-J4PXR9DRN3JKR	CAGTGGCCTAGGTTCAATCCCTGGTCAGGGAAC	3'-tRF	GluTTC_Chr_9_41931540-41931611_-_@41.73.33	0	0	0	0	0	0	0	0	0	0	0	0	0	0	0	1	0	0	0	0
tRF-33-JHHS19BMW3RDD5	CAGCGATCCGAGTTCAAATCTCGGTGGGACCTC	3'-tRF	GlnTTG_Chr_23_31689317-31689388_+_@41.73.33, GlnCTG_Chr_23_31013002-31013073_+_@41.73.33, GlnCTG_Chr_3_20993663-20993734_-_@41.73.33, GlnTTG_Chr_19_37377611-37377682_-_@41.73.33, GlnCTG_Chr_3_21037039-21037110_-_@41.73.33, GlnTTG_Chr_23_31688754-31688825_+_@41.73.33, GlnCTG_Chr_3_21312527-21312598_-_@41.73.33, GlnCTG_Chr_3_20980650-20980721_-_@41.73.33, GlnTTG_Chr_23_31009092-31009163_+_@41.73.33	0	0	0	0	0	0	0	0	0	0	0	0	0	0	0	0	3	0	0	2
tRF-33-O2YFR95MNME3DM	GAAGATTACAGGTTCGAGTCCTGTCACGGTCGC	3'-tRF	ArgTCG_Chr_25_26615804-26615876_+_@42.74.33	0	0	2	0	0	0	0	0	0	3	0	0	0	0	0	0	0	0	0	0
tRF-33-O2Z0R95M3973DM	GAAGATTGAGGGTTCGAGTCCCTTCGTGGTCGC	3'-tRF	ArgTCG_Chr_19_56411984-56412056_+_@42.74.33, ArgCCG_Chr_25_2589149-2589221_+_@42.74.33, ArgCCG_Chr_23_30073361-30073433_-_@42.74.33, ArgCCG_Chr_23_30112292-30112364_+_@42.74.33	4	0	2	0	2	5	7	1	0	1	0	1	0	13	10	0	0	5	8	12
tRF-33-O2Z0R9OM39730M	GAAGATTGAGGGTTCGAATCCCTTCGTGGTTGC	3'-tRF	ArgTCG_Chr_1_157988436-157988508_+_@42.74.33, ArgTCG_Chr_23_30228672-30228744_+_@42.74.33, ArgTCG_Chr_23_31681248-31681320_-_@42.74.33	0	0	0	0	1	0	3	0	0	1	0	0	0	0	0	0	0	4	0	1
tRF-33-O2ZFR95MN1Q3DM	GAAGATTGCAGGTTCGAGTCCTGCCGCGGTCGC	3'-tRF	ArgTCG_Chr_21_20804881-20804953_+_@42.74.33	0	0	0	0	0	0	0	0	0	0	0	0	0	0	0	4	0	3	0	0
tRF-33-OK8YR951K36DD1	GAAGGTCCTGGGTTCGAGCCCCAGTGGAACCAC	3'-tRF	ValTAC_Chr_15_82766873-82766945_-_@42.74.33, ValTAC_Chr_X_124770762-124770834_+_@42.74.33	0	0	0	0	0	0	1	0	0	0	0	0	0	0	0	0	0	0	0	0
tRF-34-50SJREL4KVH711	GAGAGGTAGCGGGATCGATGCCCGCATCCTCCAC	3'-tRF	AlaAGC_Chr_14_30458994-30459066_+_@41.74.34, AlaAGC_Chr_11_72585279-72585351_-_@41.74.34	0	0	0	0	0	0	0	0	0	0	0	0	0	0	0	0	1	0	0	0
tRF-34-5K8PR9DM3WWK1V	GAGGGTCCAGGGTTCAAGTCCCTGTTCGGGCGCC	3'-tRF	LysTTT_Chr_23_30029666-30029738_-_@42.75.34, LysTTT_Chr_23_31054701-31054773_+_@42.75.34, LysTTT_Chr_15_82774048-82774120_-_@42.75.34, LysTTT_Chr_16_2248304-2248376_-_@42.75.34, LysTTT_Chr_19_27761050-27761122_+_@42.75.34, LysTTT_Chr_16_2247970-2248042_+_@42.75.34, LysTTT_Chr_23_30158659-30158731_+_@42.75.34, LysTTT_Chr_23_31557018-31557090_+_@42.75.34, LysTTT_Chr_15_82772306-82772378_+_@42.75.34	3	0	1	1	0	3	3	0	0	4	0	1	0	2	2	2	0	2	4	2
tRF-34-F07V7N2E2WMKJ1	AGAAGGTTGCGTGTTCAAATCACGTCGGGGTCAC	3'-tRF	TrpCCA_Chr_25_36942390-36942461_-_@40.73.34, TrpCCA_Chr_23_31683731-31683802_+_@40.73.34, TrpCCA_Chr_19_27845886-27845957_-_@40.73.34, TrpCCA_Chr_23_31674969-31675040_+_@40.73.34, TrpCCA_Chr_19_27829637-27829708_+_@40.73.34	0	0	0	0	0	0	0	0	0	2	0	0	0	0	0	0	0	0	0	0
tRF-34-F0IURNL3KZM8JM	AGAAGATTGAGGGTTCGAGTCCCTTCGTGGTCGC	3'-tRF	ArgCCG_Chr_25_2589149-2589221_+_@41.74.34, ArgCCG_Chr_23_30073361-30073433_-_@41.74.34, ArgTCG_Chr_19_56411984-56412056_+_@41.74.34, ArgCCG_Chr_23_30112292-30112364_+_@41.74.34	0	0	0	0	0	0	1	0	0	3	0	1	0	0	0	0	0	0	0	0
tRF-34-F0IV1NL33VL8JM	AGAAGATTGCAGGTTCGAGTCCTGCCGCGGTCGC	3'-tRF	ArgTCG_Chr_21_20804881-20804953_+_@41.74.34	0	0	0	0	0	0	0	0	0	0	0	0	0	0	0	1	0	0	0	0
tRF-34-F0S7RNLJKP9B11	AGAAGGTCCTGGGTTCGAGCCCCAGTGGAACCAC	3'-tRF	ValTAC_Chr_X_124770762-124770834_+_@41.74.34, ValTAC_Chr_15_82766873-82766945_-_@41.74.34	0	0	0	0	0	0	0	0	0	1	0	0	0	0	0	0	3	0	0	0
tRF-34-I0S7RN2MKPJ711	ATGAGGTCCTGGGTTCAATCCCCAGCATCTCCAC	3'-tRF	AlaTGC_Chr_6_106074031-106074102_-_@40.73.34	0	0	0	0	1	0	0	0	0	0	0	0	0	0	0	0	0	0	0	0
tRF-34-J0D2OFEO3R40E5	CAGAGAAGGAGAACAACTAACCTCCCTAAGACTC	3'-tRF	ThrTGT_Chr_MT_15658-15726_+_@37.70.34	0	0	0	0	1	2	6	0	0	1	0	0	0	9	0	0	1	1	1	1
tRF-34-JJ6RRNLIK8V8HR	CAGGCGGCCCGGGTTCGACTCCCGGTATGGGAAC	3'-tRF	GluTTC_Chr_2_1313370-1313441_-_@40.73.34, GluTTC_Chr_12_11276302-11276373_-_@40.73.34	0	0	0	0	1	0	0	0	0	1	0	0	0	0	0	0	0	0	0	0
tRF-34-KJ5R5N23489215	CCAGCGATCCGAGTTCAAGTCTCGGTGGGACCTC	3'-tRF	GlnCTG_Chr_23_31114008-31114079_+_@40.73.34	0	0	0	0	0	0	0	0	0	1	0	0	0	0	0	0	0	0	0	0
tRF-34-KKSWRNLJK578IM	CCAGGGTCGTGGGTTCGAGCCCCACGTTGGGCGC	3'-tRF	LysCTT_Chr_21_30269857-30269929_-_@41.74.34, LysCTT_Chr_10_70547066-70547138_-_@41.74.34	0	0	0	0	0	0	0	0	0	0	0	1	0	0	0	0	0	0	0	0
tRF-34-O0789NLJK1JKEM	GAAAGGTTGGTGGTTCGAGCCCACCCAGGGACGC	3'-tRF	AsnGTT_Chr_3_21038302-21038375_+_@42.75.34, AsnGTT_Chr_3_21219475-21219548_+_@42.75.34, AsnGTT_Chr_3_21197565-21197638_-_@42.75.34, AsnGTT_Chr_3_20905102-20905175_+_@42.75.34, AsnGTT_Chr_12_30174217-30174290_+_@42.75.34, AsnGTT_Chr_3_21316056-21316129_+_@42.75.34, AsnGTT_Chr_3_20872402-20872475_-_@42.75.34, AsnGTT_Chr_3_20994920-20994993_+_@42.75.34, AsnGTT_Chr_7_43807816-43807889_+_@42.75.34, As…	0	0	0	2	0	0	0	0	0	1	0	0	0	0	0	0	0	0	1	0
tRF-34-X0S75NLJ4PFKI1	TGAAGGTCCTGAGTTCGAGCCTCAGAGAGGGCAC	3'-tRF	MetCAT_Chr_23_31426023-31426095_+_@41.74.34, MetCAT_Chr_23_31434704-31434776_-_@41.74.34, MetCAT_Chr_18_39648078-39648150_-_@41.74.34, MetCAT_Chr_23_31430739-31430811_+_@41.74.34	0	0	0	0	0	0	3	0	0	0	0	0	0	0	0	0	0	0	0	0
tRF-34-XKS6RN23KYY8IM	TGAGGGTCCAGGGTTCAAGTCCCTGTTCGGGCGC	3'-tRF	LysTTT_Chr_15_82772306-82772378_+_@41.74.34, LysTTT_Chr_23_31054701-31054773_+_@41.74.34, LysTTT_Chr_23_30029666-30029738_-_@41.74.34, LysTTT_Chr_23_30158659-30158731_+_@41.74.34, LysTTT_Chr_16_2248304-2248376_-_@41.74.34, LysTTT_Chr_23_31557018-31557090_+_@41.74.34, LysTTT_Chr_15_82774048-82774120_-_@41.74.34, LysTTT_Chr_19_27761050-27761122_+_@41.74.34, LysTTT_Chr_16_2247970-2248042_+_@41.74.34	0	0	0	0	0	0	0	0	0	0	0	0	0	2	0	0	0	0	0	0
tRF-35-2U6R938EK6P185	CACGAGGCCCTGGGTTCAATCCCCAGCACCTCCAC	3'-tRF	AlaAGC_Chr_23_30116515-30116586_+_@39.73.35	0	0	0	0	0	0	0	0	1	0	0	0	0	0	0	0	0	0	0	0
tRF-35-8BRY93W086K2SV	TCAAAGGTTGTGGGTTCGAGTCCCACCAGAGTCGC	3'-tRF	ArgTCT_Chr_15_82767225-82767310_+_@40.74.35, ArgTCT_Chr_11_98945442-98945532_-_@40.74.35	0	0	0	0	0	2	0	0	0	1	0	0	0	0	0	0	0	1	0	0
tRF-35-8PLML38BWS7K09	TCCAGCGATCCGAGTTCAAATCTCGGTGGGACCTC	3'-tRF	GlnCTG_Chr_3_20980650-20980721_-_@39.73.35, GlnTTG_Chr_19_37377611-37377682_-_@39.73.35, GlnCTG_Chr_23_31013002-31013073_+_@39.73.35, GlnTTG_Chr_23_31688754-31688825_+_@39.73.35, GlnTTG_Chr_23_31009092-31009163_+_@39.73.35, GlnCTG_Chr_3_21312527-21312598_-_@39.73.35, GlnCTG_Chr_3_20993663-20993734_-_@39.73.35, GlnTTG_Chr_23_31689317-31689388_+_@39.73.35, GlnCTG_Chr_3_21037039-21037110_-_@39.73.35	0	0	0	0	0	0	1	0	0	0	0	0	0	0	0	0	0	0	0	0
tRF-35-J25R93WB86Q3P9	CAGGAGATCCTGGGTTCGAATCCCAGCGGTGCCTC	3'-tRF	ThrAGT_Chr_19_27830446-27830519_+_@41.75.35, ThrAGT_Chr_19_27777989-27778062_-_@41.75.35, ThrAGT_Chr_19_27851226-27851299_-_@41.75.35, ThrAGT_Chr_18_43596311-43596384_+_@41.75.35	0	0	0	0	0	0	0	0	0	0	0	0	0	0	1	0	1	0	0	0
tRF-35-JB5XJ3W08Y8HSV	CAGAAGATTACAGGTTCGAGTCCTGTCACGGTCGC	3'-tRF	ArgTCG_Chr_25_26615804-26615876_+_@40.74.35	0	0	0	0	0	0	0	0	0	0	0	0	0	0	1	0	0	0	0	0
tRF-35-JB5Y13W087W4SV	CAGAAGATTGAGGGTTCGAGTCCCTTCGTGGTCGC	3'-tRF	ArgCCG_Chr_23_30112292-30112364_+_@40.74.35, ArgCCG_Chr_23_30073361-30073433_-_@40.74.35, ArgTCG_Chr_19_56411984-56412056_+_@40.74.35, ArgCCG_Chr_25_2589149-2589221_+_@40.74.35	0	0	0	0	1	3	0	0	0	4	0	0	0	6	0	0	4	1	0	2
tRF-35-JB5YJ3W08Y3HSV	CAGAAGATTGCAGGTTCGAGTCCTGCCGCGGTCGC	3'-tRF	ArgTCG_Chr_21_20804881-20804953_+_@40.74.35	0	0	2	0	1	0	0	3	0	0	0	0	0	0	0	0	0	0	0	0
tRF-35-JBRR93W0K67205	CAGAAGGTCCTGGGTTCGAGCCCCAGTGGAACCAC	3'-tRF	ValTAC_Chr_X_124770762-124770834_+_@40.74.35, ValTAC_Chr_15_82766873-82766945_-_@40.74.35	0	0	0	0	0	0	2	0	0	3	0	0	0	0	0	0	0	0	0	0
tRF-35-JBRY9W8B8HWKS5	CAGAAGGTTGTGTGTTCAAATCACGTCGGGGTCAC	3'-tRF	TrpCCA_Chr_20_41425516-41425587_-_@39.73.35	0	0	0	0	0	0	0	0	0	1	0	0	0	0	0	0	0	0	0	0
tRF-35-JBRYMW8B8HWKS5	CAGAAGGTTGCGTGTTCAAATCACGTCGGGGTCAC	3'-tRF	TrpCCA_Chr_19_27829637-27829708_+_@39.73.35, TrpCCA_Chr_23_31683731-31683802_+_@39.73.35, TrpCCA_Chr_19_27845886-27845957_-_@39.73.35, TrpCCA_Chr_23_31674969-31675040_+_@39.73.35, TrpCCA_Chr_25_36942390-36942461_-_@39.73.35	0	0	0	0	0	0	0	0	0	0	0	0	0	0	0	0	0	0	0	1
tRF-35-K2OKFDBX093OO9	CCAGAGAAGGAGAACAACTAACCTCCCTAAGACTC	3'-tRF	ThrTGT_Chr_MT_15658-15726_+_@36.70.35	0	0	1	0	0	7	3	0	0	0	0	4	0	0	1	0	1	1	0	1
tRF-35-KKM1M3WD8S746D	CCAGGCGGCCCGGGTTCGACTCCCGGTGTGGGAAC	3'-tRF	GluTTC_Chr_21_3228261-3228332_-_@39.73.35, GluTTC_Chr_12_15097784-15097855_-_@39.73.35	0	0	0	0	0	2	0	0	0	7	0	0	0	0	0	0	0	0	0	0
tRF-35-L2RRM38B8SOUPR	CGAGAGGTCCCGGGTTCAAATCCCGGACGAGCCCC	3'-tRF	ProTGG_Chr_25_2598642-2598713_+_@39.73.35, ProTGG_Chr_15_55651375-55651446_-_@39.73.35, ProAGG_Chr_25_2605484-2605555_-_@39.73.35, ProTGG_Chr_25_2630255-2630326_+_@39.73.35, ProTGG_Chr_NW_020190356.1_18510-18581_+_@39.73.35, ProAGG_Chr_23_31554422-31554493_-_@39.73.35, ProAGG_Chr_25_2624494-2624565_+_@39.73.35, ProTGG_Chr_10_26466567-26466638_-_@39.73.35, ProTGG_Chr_25_2625955-2626026_+_@39.73.35…	0	0	0	0	0	0	0	0	0	0	0	0	0	1	0	0	0	0	0	0
tRF-35-LBRY73W0K5KKOV	CGAAAGGTTGGTGGTTCGAGCCCACCCAGGGACGC	3'-tRF	AsnGTT_Chr_3_21038302-21038375_+_@41.75.35, AsnGTT_Chr_3_21219475-21219548_+_@41.75.35, AsnGTT_Chr_3_21197565-21197638_-_@41.75.35, AsnGTT_Chr_3_20905102-20905175_+_@41.75.35, AsnGTT_Chr_12_30174217-30174290_+_@41.75.35, AsnGTT_Chr_3_21316056-21316129_+_@41.75.35, AsnGTT_Chr_3_20872402-20872475_-_@41.75.35, AsnGTT_Chr_3_20994920-20994993_+_@41.75.35, AsnGTT_Chr_7_43807816-43807889_+_@41.75.35, As…	0	0	0	0	0	0	0	0	0	1	0	0	0	1	0	0	0	0	0	0
tRF-35-LP21W3WB8US565	CGCAGCAACCTCGGTTCGAATCCGAGTCACGGCAC	3'-tRF	HisGTG_Chr_NW_020191468.1_8497-8568_+_@39.73.35, HisGTG_Chr_3_21348793-21348864_-_@39.73.35, HisGTG_Chr_3_21148775-21148846_+_@39.73.35, HisGTG_Chr_3_21049256-21049327_-_@39.73.35, HisGTG_Chr_3_21063580-21063651_+_@39.73.35, HisGTG_Chr_10_65235579-65235650_+_@39.73.35, HisGTG_Chr_3_21218714-21218785_-_@39.73.35, HisGTG_Chr_10_65234844-65234915_-_@39.73.35, HisGTG_Chr_3_21227690-21227761_-_@39.73.…	0	0	0	0	0	0	0	0	0	0	0	0	0	0	0	0	0	3	0	0
tRF-35-NK5Y93W086W8SV	CTGGGGATTGTGGGTTCGAGTCCCATCTGGGTCGC	3'-tRF	ArgCCG_Chr_19_48966332-48966404_+_@40.74.35	0	0	0	0	0	3	1	0	0	2	0	0	0	0	0	0	0	0	0	0
tRF-35-O0789NLJK1JKE1	GAAAGGTTGGTGGTTCGAGCCCACCCAGGGACGCC	3'-tRF	AsnGTT_Chr_3_21197565-21197638_-_@42.76.35, AsnGTT_Chr_19_39343153-39343226_-_@42.76.35, AsnGTT_Chr_3_21316056-21316129_+_@42.76.35, AsnGTT_Chr_3_20872402-20872475_-_@42.76.35, AsnGTT_Chr_3_22724173-22724246_+_@42.76.35, AsnGTT_Chr_3_20981895-20981968_+_@42.76.35, AsnGTT_Chr_3_21219475-21219548_+_@42.76.35, AsnGTT_Chr_3_21340083-21340156_+_@42.76.35, AsnGTT_Chr_3_21038302-21038375_+_@42.76.35, As…	0	0	0	0	0	0	0	0	0	0	0	0	0	1	1	0	0	0	0	3
tRF-36-0PF05B2IB7KXFID	ACCAGAGAAGGAGAACAACTAACCTCCCTAAGACTC	3'-tRF	ThrTGT_Chr_MT_15658-15726_+_@35.70.36	0	0	1	0	1	0	0	0	0	0	0	0	0	0	0	0	0	3	0	0
tRF-36-3B1NR8YUP6KP6HD	CCGAAAGGTTGGTGGTTCGAGCCCACCCAGGGACGC	3'-tRF	AsnGTT_Chr_3_21340083-21340156_+_@40.75.36, AsnGTT_Chr_7_43807816-43807889_+_@40.75.36, AsnGTT_Chr_3_20994920-20994993_+_@40.75.36, AsnGTT_Chr_3_20956909-20956982_+_@40.75.36, AsnGTT_Chr_3_20981895-20981968_+_@40.75.36, AsnGTT_Chr_3_21316056-21316129_+_@40.75.36, AsnGTT_Chr_3_21114744-21114817_-_@40.75.36, AsnGTT_Chr_3_21271703-21271776_-_@40.75.36, AsnGTT_Chr_3_21197565-21197638_-_@40.75.36, Asn…	0	0	0	0	0	0	0	0	0	0	0	0	0	0	0	0	0	0	2	0
tRF-36-3FPD48YUHS16MFD	CCGCAGCAACCTCGGTTCGAATCCGAGTCACGGCAC	3'-tRF	HisGTG_Chr_3_21015831-21015902_-_@38.73.36, HisGTG_Chr_NW_020191468.1_8497-8568_+_@38.73.36, HisGTG_Chr_3_21198328-21198399_+_@38.73.36, HisGTG_Chr_3_21148775-21148846_+_@38.73.36, HisGTG_Chr_3_20898974-20899045_+_@38.73.36, HisGTG_Chr_8_29729058-29729129_+_@38.73.36, HisGTG_Chr_3_21227690-21227761_-_@38.73.36, HisGTG_Chr_3_21063580-21063651_+_@38.73.36, HisGTG_Chr_3_21276035-21276106_-_@38.73.36…	0	0	0	0	0	0	0	0	0	0	0	0	0	0	1	0	2	2	0	1
tRF-36-801M38YOH6RVK7D	TCAAGAGGTCCCTGGTTCAAATCCAGGTGCCCCCTC	3'-tRF	CysGCA_Chr_4_112519368-112519439_+_@38.73.36, CysGCA_Chr_4_112385836-112385907_+_@38.73.36, CysGCA_Chr_4_112407284-112407355_-_@38.73.36, CysGCA_Chr_4_112728957-112729028_-_@38.73.36, CysGCA_Chr_4_112536022-112536093_+_@38.73.36, CysGCA_Chr_4_112387136-112387207_+_@38.73.36, CysGCA_Chr_4_112559068-112559139_+_@38.73.36, CysGCA_Chr_4_112523019-112523090_+_@38.73.36	0	0	0	0	0	0	0	0	0	0	0	0	0	0	0	0	1	0	0	0
tRF-36-821NQ4YOH5S8R6D	TCAGAAGGTTGCGTGTTCAAATCACGTCGGGGTCAC	3'-tRF	TrpCCA_Chr_19_27829637-27829708_+_@38.73.36, TrpCCA_Chr_23_31683731-31683802_+_@38.73.36, TrpCCA_Chr_19_27845886-27845957_-_@38.73.36, TrpCCA_Chr_23_31674969-31675040_+_@38.73.36, TrpCCA_Chr_25_36942390-36942461_-_@38.73.36	0	0	0	0	0	0	0	0	0	0	0	0	0	0	0	0	0	0	0	4
tRF-36-82FN0KYUS7SQRSD	TCAGAAGATTACAGGTTCGAGTCCTGTCATGGTCGC	3'-tRF	ArgTCG_Chr_25_26621030-26621102_+_@39.74.36	0	0	0	0	0	0	0	0	0	2	0	0	0	0	0	0	0	0	0	0
tRF-36-82FN5KYUHRYWRYD	TCAGAAGATTGAGGGTTCGAATCCCTTCGTGGTTGC	3'-tRF	ArgTCG_Chr_1_157988436-157988508_+_@39.74.36, ArgTCG_Chr_23_31681248-31681320_-_@39.74.36, ArgTCG_Chr_23_30228672-30228744_+_@39.74.36	0	0	0	2	0	0	0	0	0	3	0	0	0	0	3	0	0	1	3	0
tRF-36-82FNPKYUS7PVRSD	TCAGAAGATTGCAGGTTCGAGTCCTGCCGCGGTCGC	3'-tRF	ArgTCG_Chr_21_20804881-20804953_+_@39.74.36	0	0	0	0	0	0	0	0	0	0	0	0	0	0	1	0	0	0	0	1
tRF-36-H6QE30YOH9R8O7D	ATCCAGCGATCCGAGTTCAAATCTCGGTGGGACCTC	3'-tRF	GlnTTG_Chr_23_31688754-31688825_+_@38.73.36, GlnTTG_Chr_23_31009092-31009163_+_@38.73.36, GlnTTG_Chr_23_31689317-31689388_+_@38.73.36, GlnCTG_Chr_3_20993663-20993734_-_@38.73.36, GlnCTG_Chr_23_31013002-31013073_+_@38.73.36, GlnCTG_Chr_3_21312527-21312598_-_@38.73.36, GlnCTG_Chr_3_20980650-20980721_-_@38.73.36, GlnCTG_Chr_3_21037039-21037110_-_@38.73.36, GlnTTG_Chr_19_37377611-37377682_-_@38.73.36	0	0	0	0	0	0	0	0	0	1	0	0	0	0	0	0	0	0	0	0
tRF-36-J25R93WB86Q3P9D	CAGGAGATCCTGGGTTCGAATCCCAGCGGTGCCTCC	3'-tRF	ThrAGT_Chr_19_27851226-27851299_-_@41.76.36, ThrAGT_Chr_18_43596311-43596384_+_@41.76.36, ThrAGT_Chr_19_27830446-27830519_+_@41.76.36, ThrAGT_Chr_19_27777989-27778062_-_@41.76.36	0	0	0	0	0	2	0	0	0	0	0	0	0	0	0	0	0	0	0	0
tRF-36-KPQJ3KYU4RRWRBD	CCCAGGCGGCCCGGGTTCGACTCCCGGTGTGGGAAC	3'-tRF	GluTTC_Chr_12_15097784-15097855_-_@38.73.36, GluTTC_Chr_21_3228261-3228332_-_@38.73.36	0	0	0	0	0	0	0	0	0	0	0	0	0	0	1	0	0	0	0	0
tRF-36-LBRY73W0K5KKOVD	CGAAAGGTTGGTGGTTCGAGCCCACCCAGGGACGCC	3'-tRF	AsnGTT_Chr_3_21038302-21038375_+_@41.76.36, AsnGTT_Chr_3_21219475-21219548_+_@41.76.36, AsnGTT_Chr_3_21197565-21197638_-_@41.76.36, AsnGTT_Chr_3_20905102-20905175_+_@41.76.36, AsnGTT_Chr_12_30174217-30174290_+_@41.76.36, AsnGTT_Chr_3_21316056-21316129_+_@41.76.36, AsnGTT_Chr_3_20872402-20872475_-_@41.76.36, AsnGTT_Chr_3_20994920-20994993_+_@41.76.36, AsnGTT_Chr_7_43807816-43807889_+_@41.76.36, As…	0	0	0	0	0	0	0	0	0	3	0	0	0	0	0	0	0	0	0	0
tRF-36-Q86N7KYUSRHYRSD	GCTGGGGATTGTGGGTTCGAGTCCCATCTGGGTCGC	3'-tRF	ArgCCG_Chr_19_48966332-48966404_+_@39.74.36	0	0	1	0	0	0	0	0	0	0	0	0	0	0	3	0	0	0	0	0
tRF-36-YO1N7KYUSR0P1SD	TTCAAAGGTTGTGGGTTCGAGTCCCACCAGAGTCGC	3'-tRF	ArgTCT_Chr_11_98945442-98945532_-_@39.74.36, ArgTCT_Chr_15_82767225-82767310_+_@39.74.36	0	0	0	0	0	0	0	0	0	1	0	0	0	0	2	0	0	0	0	0
tRF-36-YO1NQKYUSRPP1SD	TTCAAAGGTTGCGGGTTCGAGTCCCGCCAGAGTCGC	3'-tRF	ArgTCT_Chr_23_31106890-31106977_-_@39.74.36	0	0	0	0	0	0	0	0	0	0	0	0	0	2	0	0	0	0	0	0
tRF-37-1X5EX2PQHI47941	AGTTAGAGATTGAGAGCCATATACTCTCCTTGGTGAC	3'-tRF	LysTTT_Chr_MT_8061-8127_+_@32.68.37	0	0	0	0	0	1	0	0	0	0	0	0	0	0	0	0	0	0	0	0
tRF-37-3B1NR8YUP6KP6HJ	CCGAAAGGTTGGTGGTTCGAGCCCACCCAGGGACGCC	3'-tRF	AsnGTT_Chr_3_21197565-21197638_-_@40.76.37, AsnGTT_Chr_19_39343153-39343226_-_@40.76.37, AsnGTT_Chr_3_21316056-21316129_+_@40.76.37, AsnGTT_Chr_3_20872402-20872475_-_@40.76.37, AsnGTT_Chr_3_20981895-20981968_+_@40.76.37, AsnGTT_Chr_3_21219475-21219548_+_@40.76.37, AsnGTT_Chr_3_21340083-21340156_+_@40.76.37, AsnGTT_Chr_3_21038302-21038375_+_@40.76.37, AsnGTT_Chr_7_43807816-43807889_+_@40.76.37, As…	0	0	0	0	0	4	2	0	0	0	0	0	0	0	1	0	0	0	0	0
tRF-37-B65B620DU187DD5	AACCAGAGAAGGAGAACAACTAACCTCCCTAAGACTC	3'-tRF	ThrTGT_Chr_MT_15658-15726_+_@34.70.37	0	0	0	0	0	0	0	0	0	1	0	0	0	0	0	0	0	0	0	2
tRF-37-BP5E387SDRJH715	AACAGGAGATCCTGGGTTCGAATCCCAGCGGTGCCTC	3'-tRF	ThrAGT_Chr_18_43596311-43596384_+_@39.75.37, ThrAGT_Chr_19_27777989-27778062_-_@39.75.37, ThrAGT_Chr_19_27851226-27851299_-_@39.75.37, ThrAGT_Chr_19_27830446-27830519_+_@39.75.37	0	0	0	0	0	0	0	0	0	0	0	0	0	0	0	0	1	0	0	0
tRF-37-DRFU8U7617M4615	AATCCAGCGATCCGAGTTCAAGTCTCGGTGGGACCTC	3'-tRF	GlnCTG_Chr_23_31114008-31114079_+_@37.73.37	0	0	0	0	2	0	0	0	0	0	0	0	0	0	0	0	0	0	0	1
tRF-37-DRFU8U76D7M4615	AATCCAGCGATCCGAGTTCAAATCTCGGTGGGACCTC	3'-tRF	GlnTTG_Chr_19_37377611-37377682_-_@37.73.37, GlnCTG_Chr_3_20993663-20993734_-_@37.73.37, GlnCTG_Chr_3_20980650-20980721_-_@37.73.37, GlnTTG_Chr_23_31009092-31009163_+_@37.73.37, GlnCTG_Chr_3_21312527-21312598_-_@37.73.37, GlnTTG_Chr_23_31689317-31689388_+_@37.73.37, GlnCTG_Chr_3_21037039-21037110_-_@37.73.37, GlnTTG_Chr_23_31688754-31688825_+_@37.73.37, GlnCTG_Chr_23_31013002-31013073_+_@37.73.37	0	0	0	0	0	1	0	0	0	0	0	0	0	0	1	0	0	0	0	0
tRF-37-HPD3XW76D6MSRM1	ATCAGAAGGTTGCGTGTTCAAATCACGTCGGGGTCAC	3'-tRF	TrpCCA_Chr_19_27829637-27829708_+_@37.73.37, TrpCCA_Chr_25_36942390-36942461_-_@37.73.37, TrpCCA_Chr_23_31674969-31675040_+_@37.73.37, TrpCCA_Chr_19_27845886-27845957_-_@37.73.37, TrpCCA_Chr_23_31683731-31683802_+_@37.73.37	0	0	0	0	0	0	0	0	0	0	0	0	0	0	0	0	1	0	0	0
tRF-37-HPDEXK7S1RNS9MM	ATCAGAAGATTGAGGGTTCGAGTCCCTTCGTGGTCGC	3'-tRF	ArgCCG_Chr_23_30112292-30112364_+_@38.74.37, ArgCCG_Chr_23_30073361-30073433_-_@38.74.37, ArgTCG_Chr_19_56411984-56412056_+_@38.74.37, ArgCCG_Chr_25_2589149-2589221_+_@38.74.37	0	0	0	0	0	1	0	0	0	9	0	0	0	6	5	0	1	2	0	2
tRF-37-HPDEXK7SDRNS9NM	ATCAGAAGATTGAGGGTTCGAATCCCTTCGTGGTTGC	3'-tRF	ArgTCG_Chr_1_157988436-157988508_+_@38.74.37, ArgTCG_Chr_23_30228672-30228744_+_@38.74.37, ArgTCG_Chr_23_31681248-31681320_-_@38.74.37	0	0	0	0	0	0	0	0	0	0	0	0	0	0	2	0	0	1	0	4
tRF-37-HPDEXP7S1RXSMMM	ATCAGAAGATTGCAGGTTCGAGTCCTGCCGCGGTCGC	3'-tRF	ArgTCG_Chr_21_20804881-20804953_+_@38.74.37	0	0	0	0	0	0	2	0	0	0	0	0	0	0	0	0	2	0	0	0
tRF-37-LPD3387SFRJ4O11	CGCAGAAGGTCCTGGGTTCGAGCCCCAGTGGAACCAC	3'-tRF	ValTAC_Chr_X_124770762-124770834_+_@38.74.37, ValTAC_Chr_15_82766873-82766945_-_@38.74.37	1	0	3	0	0	3	2	0	0	2	0	0	0	6	4	0	7	7	3	3
tRF-38-0UD3947SFR06RDDV	ACCGAAAGGTTGGTGGTTCGAGCCCACCCAGGGACGCC	3'-tRF	AsnGTT_Chr_3_21197565-21197638_-_@39.76.38, AsnGTT_Chr_3_20956909-20956982_+_@39.76.38, AsnGTT_Chr_12_30174217-30174290_+_@39.76.38, AsnGTT_Chr_3_21219475-21219548_+_@39.76.38, AsnGTT_Chr_7_43807816-43807889_+_@39.76.38, AsnGTT_Chr_3_20872402-20872475_-_@39.76.38, AsnGTT_Chr_3_21271703-21271776_-_@39.76.38, AsnGTT_Chr_3_21316056-21316129_+_@39.76.38, AsnGTT_Chr_3_20981895-20981968_+_@39.76.38, As…	0	0	0	0	0	0	0	0	0	0	0	0	0	1	0	0	0	0	0	0
tRF-38-EFOK8YR951K36DD1	ACGCAGAAGGTCCTGGGTTCGAGCCCCAGTGGAACCAC	3'-tRF	ValTAC_Chr_X_124770762-124770834_+_@37.74.38, ValTAC_Chr_15_82766873-82766945_-_@37.74.38	0	0	0	0	0	4	4	0	0	2	0	2	0	0	0	0	3	0	0	0
tRF-44-3ZU3V0IU51HL49N8JR	CCTTTTAAGTTAGAGATTGAGAGCCATATACTCTCCTTGGTGAC	3'-tRF	LysTTT_Chr_MT_8061-8127_+_@25.68.44	0	0	0	0	0	0	1	0	0	0	0	0	0	0	0	0	1	0	0	0
tRF-44-NPJW50S3REL4KVI711	CTTAGCATGTGAGAGGTAGTGGGATCGATGCCCGCATTCTCCAC	3'-tRF	AlaAGC_Chr_29_45936210-45936282_-_@31.74.44, AlaAGC_Chr_18_23556068-23556140_+_@31.74.44	1	0	0	0	0	0	0	0	0	0	0	0	0	0	0	0	0	0	0	0
tRF-44-NX2VF0S7RNLJKP9B11	CTTTACACGCAGAAGGTCCTGGGTTCGAGCCCCAGTGGAACCAC	3'-tRF	ValTAC_Chr_15_82766873-82766945_-_@31.74.44, ValTAC_Chr_X_124770762-124770834_+_@31.74.44	0	0	0	0	0	3	0	0	0	0	0	0	0	0	0	0	0	0	0	0
tRF-44-RZ81JJ6RRNLIK898HR	GGTTTTCACCCAGGCGGCCCGGGTTCGACTCCCGGTGTGGGAAC	3'-tRF	GluTTC_Chr_12_15097784-15097855_-_@30.73.44, GluTTC_Chr_21_3228261-3228332_-_@30.73.44	0	0	0	0	0	0	0	0	0	2	0	0	0	0	0	0	0	0	0	0
tRF-46-R79O0PF05B2IB7KXFID	GGTCTTGTAAACCAGAGAAGGAGAACAACTAACCTCCCTAAGACTC	3'-tRF	ThrTGT_Chr_MT_15658-15726_+_@25.70.46	0	0	0	0	0	0	0	0	0	0	0	0	0	0	0	0	1	0	0	0
tRF-46-W8WRO45J7KYUHRE9XFD	TCTGGTCTCCGAATGGAGGCGTGGGTTCGAATCCCACTTCTGACAC	3'-tRF	LeuCAA_Chr_23_31084667-31084774_-_@40.85.46, LeuCAA_Chr_7_42660399-42660504_+_@40.85.46, LeuCAA_Chr_23_31082112-31082218_+_@40.85.46	0	0	0	0	0	1	0	0	0	0	0	0	0	0	0	0	0	0	0	0
tRF-47-MI7O3B1NR8YUP6KP6HJ	CGGCTGTTAACCGAAAGGTTGGTGGTTCGAGCCCACCCAGGGACGCC	3'-tRF	AsnGTT_Chr_3_21197565-21197638_-_@30.76.47, AsnGTT_Chr_19_39343153-39343226_-_@30.76.47, AsnGTT_Chr_3_21316056-21316129_+_@30.76.47, AsnGTT_Chr_3_20872402-20872475_-_@30.76.47, AsnGTT_Chr_3_20981895-20981968_+_@30.76.47, AsnGTT_Chr_3_21219475-21219548_+_@30.76.47, AsnGTT_Chr_3_21340083-21340156_+_@30.76.47, AsnGTT_Chr_3_21038302-21038375_+_@30.76.47, AsnGTT_Chr_7_43807816-43807889_+_@30.76.47, As…	0	0	0	0	0	0	0	0	0	0	0	0	0	0	1	0	0	0	0	0
tRF-47-ND8PHPD39W76D6MSRM1	CTGACTCCAGATCAGAAGGTTGTGTGTTCAAATCACGTCGGGGTCAC	3'-tRF	TrpCCA_Chr_20_41425516-41425587_-_@27.73.47	0	0	0	0	0	0	0	0	0	1	0	0	0	0	1	0	0	0	0	0
tRF-47-P0PIOBX7F417KO46UD1	GCAAGGCACTGAAAATGCCTAGATGAGTCTCCCAACTCCATAAACAC	3'-tRF	PheGAA_Chr_MT_364-430_+_@22.68.47	0	0	0	0	0	0	0	0	0	0	0	0	0	0	0	0	0	2	0	0
tRF-47-YYS9LE6KM87SDR2ZND1	TTCTGGTCTCCGAATGGAGGCGTGGGTTCGAATCCCACTTCTGACAC	3'-tRF	LeuCAA_Chr_23_31084667-31084774_-_@39.85.47, LeuCAA_Chr_7_42660399-42660504_+_@39.85.47, LeuCAA_Chr_23_31082112-31082218_+_@39.85.47	0	0	0	0	0	1	0	0	0	0	0	0	0	0	0	0	0	0	0	0
tRF-48-WU4656OKZ499BMEMR3D1	TCTGACTCCAGATCAGAAGGTTGTGTGTTCAAATCACGTCGGGGTCAC	3'-tRF	TrpCCA_Chr_20_41425516-41425587_-_@26.73.48	0	0	0	0	0	0	0	0	0	0	0	0	0	0	1	0	0	0	0	0
tRF-49-EO3ZU3V0IU51HL49N8JR	ACTAACCTTTTAAGTTAGAGATTGAGAGCCATATACTCTCCTTGGTGAC	3'-tRF	LysTTT_Chr_MT_8061-8127_+_@20.68.49	0	0	0	0	0	0	0	0	0	0	0	0	0	1	0	0	0	0	0	0
tRF-49-SYERFMF07W7N2E2WMKJ1	GTCTGACTCCAGATCAGAAGGTTGTGTGTTCAAATCACGTCGGGGTCAC	3'-tRF	TrpCCA_Chr_20_41425516-41425587_-_@25.73.49	0	0	1	0	0	0	1	0	0	0	0	0	0	1	0	0	0	0	1	0
tRF-39-2VF0S7RNLJKP9B11	CACGCAGAAGGTCCTGGGTTCGAGCCCCAGTGGAACCAC	3'half	ValTAC_Chr_15_82766873-82766945_-_@36.74.39, ValTAC_Chr_X_124770762-124770834_+_@36.74.39	1	18	11	0	5	15	32	0	0	86	0	0	0	14	18	5	101	0	0	2
tRF-40-0HJBRR93W0K67205	ACACGCAGAAGGTCCTGGGTTCGAGCCCCAGTGGAACCAC	3'half	ValTAC_Chr_X_124770762-124770834_+_@35.74.40, ValTAC_Chr_15_82766873-82766945_-_@35.74.40	0	5	0	0	1	4	8	0	0	18	0	0	0	0	4	1	6	1	0	0
tRF-39-UD10H7RN2EKPMK15	TAAACAGGAGATCCTGGGTTCAAATCCCAGCGGGGCCTC	3'half	ThrAGT_Chr_23_31257404-31257477_+_@37.75.39, ThrAGT_Chr_23_31303618-31303691_-_@37.75.39	0	1	0	0	0	0	0	0	0	0	0	0	0	0	0	0	0	0	0	0
tRF-38-2R1HPSR9O933IKR	CACCCAGGCGGCCCGGGTTCGACTCCCGGTATGGGAAC	3'half	GluTTC_Chr_2_1313370-1313441_-_@36.73.38, GluTTC_Chr_12_11276302-11276373_-_@36.73.38	0	0	0	0	0	0	0	0	0	2	0	0	0	0	0	0	0	0	0	0
tRF-38-OMJHHS19BMW3RDD5	GAATCCAGCGATCCGAGTTCAAATCTCGGTGGGACCTC	3'half	GlnCTG_Chr_3_21037039-21037110_-_@36.73.38, GlnTTG_Chr_23_31009092-31009163_+_@36.73.38, GlnCTG_Chr_3_20980650-20980721_-_@36.73.38, GlnCTG_Chr_23_31013002-31013073_+_@36.73.38, GlnTTG_Chr_19_37377611-37377682_-_@36.73.38, GlnTTG_Chr_23_31689317-31689388_+_@36.73.38, GlnCTG_Chr_3_20993663-20993734_-_@36.73.38, GlnTTG_Chr_23_31688754-31688825_+_@36.73.38, GlnCTG_Chr_3_21312527-21312598_-_@36.73.38	0	0	0	0	0	0	0	0	0	0	0	0	0	0	0	0	0	0	0	1
tRF-38-OMJHHS19DMW3RDD5	GAATCCAGCGATCCGAGTTCAAGTCTCGGTGGGACCTC	3'half	GlnCTG_Chr_23_31114008-31114079_+_@36.73.38	0	0	0	0	0	0	0	0	0	0	0	0	0	0	0	0	0	0	0	1
tRF-39-KNNVORRNLNK8QJI1	CCATTCTTGCGACCCGGGTTCGATTCCCGGGCGGCGCAC	3'half	GlyCCC_Chr_25_546202-546272_-_@34.72.39, GlyCCC_Chr_11_68555263-68555333_-_@34.72.39	0	0	0	0	0	0	0	0	0	2	0	0	0	0	0	0	0	0	0	0
tRF-39-UHK0SVRNLMKWEK11	TAACGCCAAGGTCGCGGGTTCGATCCCCGTACGGGCCAC	3'half	IleAAT_Chr_23_31041584-31041657_-_@37.75.39, IleAAT_Chr_23_31723652-31723725_+_@37.75.39, IleAAT_Chr_21_67103861-67103934_+_@37.75.39, IleAAT_Chr_23_31306987-31307060_-_@37.75.39, IleAAT_Chr_23_31055460-31055533_-_@37.75.39, IleAAT_Chr_23_31555582-31555655_-_@37.75.39, IleAAT_Chr_23_31039841-31039914_-_@37.75.39, IleAAT_Chr_23_31254033-31254106_+_@37.75.39, IleAAT_Chr_23_31291364-31291437_+_@37.7…	0	0	3	0	0	0	0	0	0	0	0	0	0	0	0	0	0	0	0	0
tRF-39-XEKJ5R5N2E489215	TGAATCCAGCGATCCGAGTTCAAATCTCGGTGGGACCTC	3'half	GlnTTG_Chr_23_31688754-31688825_+_@35.73.39, GlnCTG_Chr_3_20980650-20980721_-_@35.73.39, GlnTTG_Chr_23_31009092-31009163_+_@35.73.39, GlnTTG_Chr_23_31689317-31689388_+_@35.73.39, GlnCTG_Chr_3_21312527-21312598_-_@35.73.39, GlnCTG_Chr_3_20993663-20993734_-_@35.73.39, GlnCTG_Chr_3_21037039-21037110_-_@35.73.39, GlnTTG_Chr_19_37377611-37377682_-_@35.73.39, GlnCTG_Chr_23_31013002-31013073_+_@35.73.39	0	0	0	0	0	2	0	0	0	1	0	0	0	0	0	0	3	0	5	0
tRF-40-0HLBRR33WB08PKB5	ACACGCGAAAGGTCCCCGGTTCGAAACCGGGCAGGAACAC	3'half	ValCAC_Chr_3_21262480-21262552_+_@35.74.40	0	0	0	0	0	0	0	0	0	1	0	0	0	0	0	0	0	0	0	0
tRF-40-JE22RRN38B8P71K9	CAGATCAAGAGGTCCCTGGTTCAAATCCAGGTGCCCCCTC	3'half	CysGCA_Chr_4_112519368-112519439_+_@34.73.40, CysGCA_Chr_4_112385836-112385907_+_@34.73.40, CysGCA_Chr_4_112407284-112407355_-_@34.73.40, CysGCA_Chr_4_112728957-112729028_-_@34.73.40, CysGCA_Chr_4_112536022-112536093_+_@34.73.40, CysGCA_Chr_4_112387136-112387207_+_@34.73.40, CysGCA_Chr_4_112559068-112559139_+_@34.73.40, CysGCA_Chr_4_112523019-112523090_+_@34.73.40	0	0	0	0	0	0	0	0	0	0	0	0	0	0	0	0	2	0	0	0
tRF-40-NB8PLML380WS7K09	CTGAATCCAGCGATCCGAGTTCAAGTCTCGGTGGGACCTC	3'half	GlnCTG_Chr_23_31114008-31114079_+_@34.73.40	0	0	0	0	0	0	0	0	0	1	0	0	0	0	0	0	1	0	0	0
tRF-40-SBJ25R93WB86Q3P9	GTAAACAGGAGATCCTGGGTTCGAATCCCAGCGGTGCCTC	3'half	ThrAGT_Chr_18_43596311-43596384_+_@36.75.40, ThrAGT_Chr_19_27830446-27830519_+_@36.75.40, ThrAGT_Chr_19_27777989-27778062_-_@36.75.40, ThrAGT_Chr_19_27851226-27851299_-_@36.75.40	0	0	0	0	0	0	0	0	0	2	0	0	0	0	0	0	0	0	0	0
tRF-40-Y0Y25YFJJQE73Y7D	TTAAGTTAGAGATTGAGAGCCATATACTCTCCTTGGTGAC	3'half	LysTTT_Chr_MT_8061-8127_+_@29.68.40	0	0	0	0	0	1	0	0	0	0	0	0	0	0	0	0	0	0	0	0
tRF-40-YE4PRS93W0K6MY6V	TTAATCTCAGGGTCGTGGGTTCGAGCCCCACGTTGGGCGC	3'half	LysCTT_Chr_25_2609233-2609305_-_@35.74.40, LysCTT_Chr_25_2638931-2639003_+_@35.74.40, LysCTT_Chr_25_2622397-2622469_+_@35.74.40, LysCTT_Chr_25_2617431-2617503_+_@35.74.40, LysCTT_Chr_25_2597623-2597695_-_@35.74.40, LysCTT_Chr_3_21347701-21347773_-_@35.74.40, LysCTT_Chr_7_40357611-40357683_-_@35.74.40, LysCTT_Chr_23_31553102-31553174_-_@35.74.40, LysCTT_Chr_25_2602175-2602247_-_@35.74.40, LysCTT_C…	0	0	0	0	0	1	0	0	0	0	0	0	0	0	0	0	0	0	0	0
tRF-41-25QB1MK8YUBS6POFD	CACACGCGAAAGGTCCCCGGTTCGAAACCGGGCAGGAACAC	3'half	ValCAC_Chr_3_21262480-21262552_+_@34.74.41	0	0	0	0	0	0	0	0	0	1	0	0	0	0	0	0	0	0	0	0
tRF-41-7O3B1NR8YUP6KP6HD	GTTAACCGAAAGGTTGGTGGTTCGAGCCCACCCAGGGACGC	3'half	AsnGTT_Chr_3_21197565-21197638_-_@35.75.41, AsnGTT_Chr_3_20994920-20994993_+_@35.75.41, AsnGTT_Chr_19_39343153-39343226_-_@35.75.41, AsnGTT_Chr_3_21114744-21114817_-_@35.75.41, AsnGTT_Chr_3_20905102-20905175_+_@35.75.41, AsnGTT_Chr_3_20872402-20872475_-_@35.75.41, AsnGTT_Chr_3_21219475-21219548_+_@35.75.41, AsnGTT_Chr_3_21038302-21038375_+_@35.75.41, AsnGTT_Chr_7_43807816-43807889_+_@35.75.41, As…	0	0	0	0	0	0	0	0	0	0	0	0	0	0	0	0	0	3	0	0
tRF-41-9O0PF05B2IB7KXFID	TGTAAACCAGAGAAGGAGAACAACTAACCTCCCTAAGACTC	3'half	ThrTGT_Chr_MT_15658-15726_+_@30.70.41	0	0	0	0	0	0	1	0	0	0	0	0	0	0	0	0	0	0	0	0
tRF-41-JE22RRN38B8P71K9D	CAGATCAAGAGGTCCCTGGTTCAAATCCAGGTGCCCCCTCC	3'half	CysGCA_Chr_4_112559068-112559139_+_@34.74.41, CysGCA_Chr_4_112385836-112385907_+_@34.74.41, CysGCA_Chr_4_112519368-112519439_+_@34.74.41, CysGCA_Chr_4_112407284-112407355_-_@34.74.41, CysGCA_Chr_4_112387136-112387207_+_@34.74.41, CysGCA_Chr_4_112728957-112729028_-_@34.74.41, CysGCA_Chr_4_112536022-112536093_+_@34.74.41, CysGCA_Chr_4_112523019-112523090_+_@34.74.41	0	0	0	0	0	0	0	0	0	0	0	0	0	0	0	0	0	1	0	0
tRF-41-K2821N74YOH5S8R6D	CCAGATCAGAAGGTTGTGTGTTCAAATCACGTCGGGGTCAC	3'half	TrpCCA_Chr_20_41425516-41425587_-_@33.73.41	0	0	1	0	0	0	0	0	0	0	0	0	0	1	0	0	0	0	0	0
tRF-41-NOW6RM7KYUPRENRHD	CTTAATCTCAGGGTCGTGGGTTCGAGCCCCACGTTGGGCGC	3'half	LysCTT_Chr_25_2609233-2609305_-_@34.74.41, LysCTT_Chr_25_2612845-2612917_+_@34.74.41, LysCTT_Chr_7_40345515-40345587_+_@34.74.41, LysCTT_Chr_3_21347701-21347773_-_@34.74.41, LysCTT_Chr_25_2602175-2602247_-_@34.74.41, LysCTT_Chr_25_2624993-2625065_+_@34.74.41, LysCTT_Chr_25_2633972-2634044_+_@34.74.41, LysCTT_Chr_25_2638931-2639003_+_@34.74.41, LysCTT_Chr_7_40357611-40357683_-_@34.74.41, LysCTT_Ch…	0	0	0	0	0	0	0	0	0	0	0	0	0	0	0	0	0	1	0	0
tRF-41-SBJ25R93WB86Q3P9D	GTAAACAGGAGATCCTGGGTTCGAATCCCAGCGGTGCCTCC	3'half	ThrAGT_Chr_19_27777989-27778062_-_@36.76.41, ThrAGT_Chr_18_43596311-43596384_+_@36.76.41, ThrAGT_Chr_19_27851226-27851299_-_@36.76.41, ThrAGT_Chr_19_27830446-27830519_+_@36.76.41	1	0	0	0	0	0	0	0	0	0	0	0	0	0	0	0	0	0	0	0
tRF-41-U5P21MNKYUPR18B6D	TACACGCAGAAGGTCCTGGGTTCGAGCCCCAGTGGAACCAC	3'half	ValTAC_Chr_15_82766873-82766945_-_@34.74.41, ValTAC_Chr_X_124770762-124770834_+_@34.74.41	0	0	0	0	0	0	0	0	0	0	0	0	1	0	0	0	0	0	0	0
tRF-41-ZO7PFN50KLU98ZRUD	TTTAAGTTAGAGATTGAGAGCCATATACTCTCCTTGGTGAC	3'half	LysTTT_Chr_MT_8061-8127_+_@28.68.41	0	0	0	0	0	0	0	0	0	0	0	0	0	0	0	0	0	0	1	0
tRF-33-PNR8YP9LON4VD5	GCATTGGTGGTTCAGTGGTAGAATTCTCGCCTC	5-half	GlyCCC_Chr_3_21085364-21085434_+_@1.33.33, GlyCCC_Chr_28_40004077-40004147_+_@1.33.33, GlyCCC_Chr_3_21210205-21210275_+_@1.33.33, GlyCCC_Chr_3_21112718-21112788_+_@1.33.33, GlyCCC_Chr_3_21206921-21206991_-_@1.33.33, GlyCCC_Chr_3_20877476-20877546_+_@1.33.33, GlyCCC_Chr_3_21208694-21208764_+_@1.33.33	7719	10764	10400	1109	7032	20284	38858	80	137	11260	58	3120	68	26939	17796	18707	17164	41348	4959	15586
tRF-34-PNR8YP9LON4VHM	GCATTGGTGGTTCAGTGGTAGAATTCTCGCCTGC	5-half	GlyGCC_Chr_18_1819426-1819496_+_@1.34.34, GlyGCC_Chr_19_27767594-27767664_+_@1.34.34, GlyGCC_Chr_18_1416064-1416134_-_@1.34.34, GlyGCC_Chr_23_30943694-30943764_+_@1.34.34, GlyGCC_Chr_18_1416704-1416774_-_@1.34.34, GlyGCC_Chr_3_8034296-8034366_+_@1.34.34, GlyGCC_Chr_18_1423807-1423877_+_@1.34.34, GlyGCC_Chr_23_31686620-31686690_+_@1.34.34, GlyGCC_Chr_2_39839393-39839463_+_@1.34.34	6612	5277	8984	1854	4661	13852	25649	59	530	9322	127	1970	91	16051	11752	11526	12114	23987	3016	7809
tRF-33-PNR8YP9LON4VDP	GCATTGGTGGTTCAGTGGTAGAATTCTCGCCTG	5-half	GlyGCC_Chr_2_39839393-39839463_+_@1.33.33, GlyGCC_Chr_18_1423807-1423877_+_@1.33.33, GlyGCC_Chr_18_1819426-1819496_+_@1.33.33, GlyGCC_Chr_18_1416704-1416774_-_@1.33.33, GlyGCC_Chr_19_27767594-27767664_+_@1.33.33, GlyGCC_Chr_18_1416064-1416134_-_@1.33.33, GlyGCC_Chr_3_8034296-8034366_+_@1.33.33, GlyGCC_Chr_23_30943694-30943764_+_@1.33.33, GlyGCC_Chr_23_31686620-31686690_+_@1.33.33	2519	3527	2476	1670	1908	4912	10382	28	254	4264	78	869	39	6012	4708	7882	6684	11185	1426	4192
tRF-34-PW5SVP9N15WV2P	GCCGTGATCGTATAGTGGTTAGTACTCTGCGTTG	5-half	HisGTG_Chr_3_21148775-21148846_+_@1.34.34, HisGTG_Chr_3_21276035-21276106_-_@1.34.34, HisGTG_Chr_8_29729058-29729129_+_@1.34.34, HisGTG_Chr_3_21227690-21227761_-_@1.34.34, HisGTG_Chr_10_65237111-65237182_+_@1.34.34, HisGTG_Chr_3_20873154-20873225_+_@1.34.34, HisGTG_Chr_10_65234844-65234915_-_@1.34.34, HisGTG_Chr_3_21049256-21049327_-_@1.34.34, HisGTG_Chr_3_21015831-21015902_-_@1.34.34, HisGTG_Chr…	10030	2217	9783	395	840	3110	4402	185	648	72633	475	19285	168	4242	11447	8734	36128	66771	5316	29729
tRF-34-PNR8YP9LON4VHJ	GCATTGGTGGTTCAGTGGTAGAATTCTCGCCTCC	5-half	GlyCCC_Chr_3_21208694-21208764_+_@1.34.34, GlyCCC_Chr_3_21085364-21085434_+_@1.34.34, GlyCCC_Chr_3_21112718-21112788_+_@1.34.34, GlyCCC_Chr_3_21206921-21206991_-_@1.34.34, GlyCCC_Chr_28_40004077-40004147_+_@1.34.34, GlyCCC_Chr_3_21210205-21210275_+_@1.34.34, GlyCCC_Chr_3_20877476-20877546_+_@1.34.34	1787	1673	1591	156	871	2359	3870	16	40	2210	18	305	27	3371	1977	3525	2440	3999	844	1545
tRF-32-799P9P9NH57SJ	GTTTCTGTAGTGTAGTGGTTATCACGTTCGCC	5-half	ValCAC_Chr_3_21262480-21262552_+_@1.32.32, ValCAC_Chr_9_32498696-32498768_+_@1.32.32, ValCAC_Chr_NW_020191468.1_12031-12103_-_@1.32.32, ValCAC_Chr_3_21012294-21012366_+_@1.32.32, ValAAC_Chr_3_20967927-20967999_+_@1.32.32, ValCAC_Chr_3_21114069-21114141_-_@1.32.32	5522	1322	4507	564	1114	1211	2128	132	504	4572	73	2934	150	4055	6187	2997	23674	27052	2875	13455
tRF-34-86J8WPMN1E8Y2Q	TCCCACATGGTCTAGCGGTTAGGATTCCTGGTTT	5-half	GluTTC_Chr_2_128295086-128295157_-_@1.34.34, GluTTC_Chr_21_3228261-3228332_-_@1.34.34, GluTTC_Chr_12_15097784-15097855_-_@1.34.34	6904	1214	4645	1454	1127	2462	3067	69	527	6626	242	3489	149	3908	14280	4141	8992	38073	4140	11042
tRF-33-PW5SVP9N15WV0E	GCCGTGATCGTATAGTGGTTAGTACTCTGCGTT	5-half	HisGTG_Chr_3_21276035-21276106_-_@1.33.33, HisGTG_Chr_3_20873154-20873225_+_@1.33.33, HisGTG_Chr_NW_020191468.1_8497-8568_+_@1.33.33, HisGTG_Chr_3_21015831-21015902_-_@1.33.33, HisGTG_Chr_10_65237111-65237182_+_@1.33.33, HisGTG_Chr_3_21063580-21063651_+_@1.33.33, HisGTG_Chr_10_65235579-65235650_+_@1.33.33, HisGTG_Chr_3_21148775-21148846_+_@1.33.33, HisGTG_Chr_3_21348793-21348864_-_@1.33.33, HisGT…	380	885	924	362	353	1283	3112	45	194	4177	36	1924	29	1733	2577	1665	4835	6658	286	2289
tRF-34-VBZ89OZKF5O22Q	TAGAATTTGGTGTAATTGGGAGCACGAAGAGTTT	5-half	GlnTTG_Chr_MT_4123-4194_-_@1.34.34	743	760	1298	322	683	1092	1228	287	414	1165	119	1805	108	2350	1332	384	697	1219	1578	2178
tRF-33-86J8WPMN1E8Y0E	TCCCACATGGTCTAGCGGTTAGGATTCCTGGTT	5-half	GluTTC_Chr_21_3228261-3228332_-_@1.33.33, GluTTC_Chr_2_128295086-128295157_-_@1.33.33, GluTTC_Chr_12_15097784-15097855_-_@1.33.33	2805	634	1794	1094	1564	1692	1969	22	237	2850	117	1119	50	2262	5955	705	2010	8890	2620	2140
tRF-33-799P9P9NH57SD3	GTTTCTGTAGTGTAGTGGTTATCACGTTCGCCT	5-half	ValCAC_Chr_3_21262480-21262552_+_@1.33.33, ValCAC_Chr_3_21114069-21114141_-_@1.33.33, ValAAC_Chr_3_20967927-20967999_+_@1.33.33, ValCAC_Chr_NW_020191468.1_12031-12103_-_@1.33.33, ValCAC_Chr_9_32498696-32498768_+_@1.33.33, ValCAC_Chr_3_21012294-21012366_+_@1.33.33	1166	583	1355	723	640	588	1119	109	512	1453	33	1011	106	2250	1314	2619	2822	8913	889	4017
tRF-34-79M89PMNF5IS1Q	GTTTCCGTGGTGTAGCGGTTAGCACATTCGCCTT	5-half	ValTAC_Chr_23_31259774-31259846_+_@1.34.34, ValTAC_Chr_23_31301252-31301324_-_@1.34.34	374	539	1196	58	376	694	1752	13	62	2072	12	480	26	1227	1270	469	1960	4853	276	1535
tRF-33-PS5P4PW3FJHPW	GCCCGGATAGCTCAGTCGGTAGAGCATCAGACT	5-half	LysTTT_Chr_15_82772306-82772378_+_@1.33.33, LysTTT_Chr_23_31054701-31054773_+_@1.33.33, LysTTT_Chr_23_30029666-30029738_-_@1.33.33, LysTTT_Chr_19_27761050-27761122_+_@1.33.33, LysTTT_Chr_16_2247970-2248042_+_@1.33.33, LysTTT_Chr_15_82774048-82774120_-_@1.33.33, LysTTT_Chr_16_2248304-2248376_-_@1.33.33, LysTTT_Chr_23_30158659-30158731_+_@1.33.33	1021	525	1093	168	560	667	2366	35	98	697	36	242	26	1743	1636	202	1521	2542	779	1532
tRF-34-PS5P4PW3FJHPEQ	GCCCGGATAGCTCAGTCGGTAGAGCATCAGACTT	5-half	LysTTT_Chr_15_82772306-82772378_+_@1.34.34, LysTTT_Chr_23_31054701-31054773_+_@1.34.34, LysTTT_Chr_16_2247970-2248042_+_@1.34.34, LysTTT_Chr_19_27761050-27761122_+_@1.34.34, LysTTT_Chr_15_82774048-82774120_-_@1.34.34, LysTTT_Chr_23_30029666-30029738_-_@1.34.34, LysTTT_Chr_16_2248304-2248376_-_@1.34.34, LysTTT_Chr_23_30158659-30158731_+_@1.34.34	355	427	1157	247	307	407	1666	70	134	937	45	278	55	1138	833	238	1266	1968	388	998
tRF-32-PW5SVP9N15WVN	GCCGTGATCGTATAGTGGTTAGTACTCTGCGT	5-half	HisGTG_Chr_3_20898974-20899045_+_@1.32.32, HisGTG_Chr_NW_020191468.1_8497-8568_+_@1.32.32, HisGTG_Chr_3_21218714-21218785_-_@1.32.32, HisGTG_Chr_3_21015831-21015902_-_@1.32.32, HisGTG_Chr_8_29729058-29729129_+_@1.32.32, HisGTG_Chr_10_65235579-65235650_+_@1.32.32, HisGTG_Chr_3_21049256-21049327_-_@1.32.32, HisGTG_Chr_3_21276035-21276106_-_@1.32.32, HisGTG_Chr_3_21063580-21063651_+_@1.32.32, HisGTG…	595	318	791	61	118	417	925	14	94	4898	20	837	19	640	1308	599	4267	4816	266	2284
tRF-34-87R8WP9I1EWJIQ	TCCCTGGTGGTCTAGTGGCTAGGATTCGGCGCTT	5-half	GluTTC_Chr_3_21204594-21204665_+_@1.34.34, GluTTC_Chr_3_21086134-21086205_-_@1.34.34, GluTTC_Chr_3_21113479-21113550_-_@1.34.34, GluTTC_Chr_3_21317723-21317794_+_@1.34.34, GluTTC_Chr_3_21212531-21212602_-_@1.34.34	537	271	498	1205	141	449	655	10	1197	1241	410	1797	99	640	571	2958	1036	3752	325	1055
tRF-31-PS5P4PW3FJHPB	GCCCGGATAGCTCAGTCGGTAGAGCATCAGA	5-half	LysTTT_Chr_23_31054701-31054773_+_@1.31.31, LysTTT_Chr_23_30029666-30029738_-_@1.31.31, LysTTT_Chr_15_82774048-82774120_-_@1.31.31, LysTTT_Chr_19_27761050-27761122_+_@1.31.31, LysTTT_Chr_15_82772306-82772378_+_@1.31.31, LysTTT_Chr_16_2248304-2248376_-_@1.31.31, LysTTT_Chr_16_2247970-2248042_+_@1.31.31, LysTTT_Chr_23_30158659-30158731_+_@1.31.31	865	246	1271	100	305	226	1023	54	80	928	17	140	36	1048	2808	127	2697	4124	599	2410
tRF-32-79MP9P9MH5QSJ	GTTTCCGTAGTGTAGTGGTCATCACGCTCGCC	5-half	ValAAC_Chr_23_31432884-31432956_+_@1.32.32	1401	246	701	24	188	444	911	12	33	1666	3	850	7	803	2687	498	7139	7524	495	2423
tRF-34-86V8WPMN1E8Y2Q	TCCCATATGGTCTAGCGGTTAGGATTCCTGGTTT	5-half	GluTTC_Chr_12_11276302-11276373_-_@1.34.34, GluTTC_Chr_2_1313370-1313441_-_@1.34.34	1319	244	908	186	251	420	434	21	107	1674	64	724	18	886	1520	759	2236	5437	596	2908
tRF-35-86J8WPMN1E8Y7Z	TCCCACATGGTCTAGCGGTTAGGATTCCTGGTTTT	5-half	GluTTC_Chr_2_128295086-128295157_-_@1.35.35, GluTTC_Chr_21_3228261-3228332_-_@1.35.35, GluTTC_Chr_12_15097784-15097855_-_@1.35.35	1688	241	568	419	364	617	812	16	154	1129	24	584	24	1033	2043	1386	615	9905	1045	3086
tRF-35-PW5SVP9N15WV7W	GCCGTGATCGTATAGTGGTTAGTACTCTGCGTTGT	5-half	HisGTG_Chr_10_65235579-65235650_+_@1.35.35, HisGTG_Chr_10_65234844-65234915_-_@1.35.35, HisGTG_Chr_3_21348793-21348864_-_@1.35.35, HisGTG_Chr_3_20898974-20899045_+_@1.35.35, HisGTG_Chr_3_21015831-21015902_-_@1.35.35, HisGTG_Chr_3_21148775-21148846_+_@1.35.35, HisGTG_Chr_3_20873154-20873225_+_@1.35.35, HisGTG_Chr_NW_020191468.1_8497-8568_+_@1.35.35, HisGTG_Chr_3_21218714-21218785_-_@1.35.35, HisGT…	81	234	243	180	190	656	933	22	294	1305	15	283	33	606	549	173	528	1843	98	760
tRF-32-PS5P4PW3FJHP1	GCCCGGATAGCTCAGTCGGTAGAGCATCAGAC	5-half	LysTTT_Chr_23_31054701-31054773_+_@1.32.32, LysTTT_Chr_23_30158659-30158731_+_@1.32.32, LysTTT_Chr_23_30029666-30029738_-_@1.32.32, LysTTT_Chr_15_82774048-82774120_-_@1.32.32, LysTTT_Chr_16_2247970-2248042_+_@1.32.32, LysTTT_Chr_15_82772306-82772378_+_@1.32.32, LysTTT_Chr_16_2248304-2248376_-_@1.32.32, LysTTT_Chr_19_27761050-27761122_+_@1.32.32	708	195	545	50	196	246	798	28	78	559	23	145	23	875	1261	120	2135	2773	352	1314
tRF-33-86V8WPMN1E8Y0E	TCCCATATGGTCTAGCGGTTAGGATTCCTGGTT	5-half	GluTTC_Chr_12_11276302-11276373_-_@1.33.33, GluTTC_Chr_2_1313370-1313441_-_@1.33.33	474	167	335	126	389	285	251	5	32	588	6	234	5	562	836	114	480	1333	387	586
tRF-32-87R8WP9I1EWJM	TCCCTGGTGGTCTAGTGGCTAGGATTCGGCGC	5-half	GluTTC_Chr_3_21212531-21212602_-_@1.32.32, GluTTC_Chr_3_21317723-21317794_+_@1.32.32, GluTTC_Chr_3_21086134-21086205_-_@1.32.32, GluTTC_Chr_3_21204594-21204665_+_@1.32.32, GluTTC_Chr_3_21113479-21113550_-_@1.32.32	517	158	427	727	79	190	266	12	573	952	392	864	68	473	696	771	1311	3048	239	906
tRF-33-79MP9P9MH5QSD3	GTTTCCGTAGTGTAGTGGTCATCACGCTCGCCT	5-half	ValAAC_Chr_23_31432884-31432956_+_@1.33.33	256	154	341	60	165	370	945	5	26	570	0	388	2	630	1214	391	1670	3502	120	738
tRF-33-79M89PMNF5ISD3	GTTTCCGTGGTGTAGCGGTTAGCACATTCGCCT	5-half	ValTAC_Chr_23_31259774-31259846_+_@1.33.33, ValTAC_Chr_23_31301252-31301324_-_@1.33.33	74	125	172	24	128	188	381	6	10	244	2	73	10	453	372	87	327	909	65	287
tRF-32-86J8WPMN1E8YN	TCCCACATGGTCTAGCGGTTAGGATTCCTGGT	5-half	GluTTC_Chr_12_15097784-15097855_-_@1.32.32, GluTTC_Chr_21_3228261-3228332_-_@1.32.32, GluTTC_Chr_2_128295086-128295157_-_@1.32.32	883	123	420	141	185	327	362	2	90	1080	39	244	23	391	1727	144	807	2901	416	888
tRF-32-VBZ89OZKF5O2N	TAGAATTTGGTGTAATTGGGAGCACGAAGAGT	5-half	GlnTTG_Chr_MT_4123-4194_-_@1.32.32	40	103	77	57	112	181	210	67	71	185	41	630	36	348	83	62	25	108	92	150
tRF-35-799P9P9NH57S36	GTTTCTGTAGTGTAGTGGTTATCACGTTCGCCTCA	5-half	ValCAC_Chr_3_21114069-21114141_-_@1.35.35, ValCAC_Chr_3_21262480-21262552_+_@1.35.35, ValCAC_Chr_3_21012294-21012366_+_@1.35.35, ValCAC_Chr_9_32498696-32498768_+_@1.35.35, ValCAC_Chr_NW_020191468.1_12031-12103_-_@1.35.35	33	102	142	86	110	191	211	10	70	164	0	41	12	279	131	33	187	255	26	99
tRF-35-79M89PMNF5IS3X	GTTTCCGTGGTGTAGCGGTTAGCACATTCGCCTTA	5-half	ValTAC_Chr_23_31301252-31301324_-_@1.35.35, ValTAC_Chr_23_31259774-31259846_+_@1.35.35	100	99	210	27	111	206	248	2	13	274	4	8	0	258	162	48	276	282	39	105
tRF-35-PSQP4PW3FJIKE7	GCCCGGCTAGCTCAGTCGGTAGAGCATGGGACTCT	5-half	LysCTT_Chr_10_70547066-70547138_-_@1.35.35, LysCTT_Chr_21_30269857-30269929_-_@1.35.35	55	99	218	43	91	328	709	4	44	454	9	60	14	206	274	165	173	138	39	105
tRF-32-79M89PMNF5ISJ	GTTTCCGTGGTGTAGCGGTTAGCACATTCGCC	5-half	ValTAC_Chr_23_31259774-31259846_+_@1.32.32, ValTAC_Chr_23_31301252-31301324_-_@1.32.32	491	92	151	16	91	135	249	2	5	418	1	91	4	318	768	82	1306	1643	115	851
tRF-35-79MP9P9NH57S36	GTTTCCGTAGTGTAGTGGTTATCACGTTCGCCTCA	5-half	ValCAC_Chr_23_31573432-31573504_-_@1.35.35, ValCAC_Chr_3_8134934-8135006_+_@1.35.35, ValCAC_Chr_3_21092613-21092685_-_@1.35.35, ValCAC_Chr_7_40358343-40358415_-_@1.35.35, ValCAC_Chr_3_21086725-21086797_-_@1.35.35, ValCAC_Chr_23_31270844-31270915_+_@1.35.35, ValCAC_Chr_23_31290226-31290298_-_@1.35.35, ValCAC_Chr_3_20957584-20957656_+_@1.35.35, ValCAC_Chr_3_20995595-20995667_+_@1.35.35, ValCAC_Chr_…	33	87	233	267	201	345	549	10	173	313	14	114	31	416	304	44	333	542	38	180
tRF-33-87R8WP9I1EWJDW	TCCCTGGTGGTCTAGTGGCTAGGATTCGGCGCT	5-half	GluTTC_Chr_3_21204594-21204665_+_@1.33.33, GluTTC_Chr_3_21113479-21113550_-_@1.33.33, GluTTC_Chr_3_21212531-21212602_-_@1.33.33, GluTTC_Chr_3_21086134-21086205_-_@1.33.33, GluTTC_Chr_3_21317723-21317794_+_@1.33.33	138	81	141	502	65	128	193	7	370	414	154	323	32	277	222	399	318	741	90	230
tRF-33-VBZ89OZKF5O20E	TAGAATTTGGTGTAATTGGGAGCACGAAGAGTT	5-half	GlnTTG_Chr_MT_4123-4194_-_@1.33.33	18	79	57	42	59	145	167	34	53	96	30	351	16	222	62	35	33	58	92	160
tRF-34-79MP9P9NH57S15	GTTTCCGTAGTGTAGTGGTTATCACGTTCGCCTC	5-half	ValCAC_Chr_3_21038978-21039050_+_@1.34.34, ValCAC_Chr_NW_020191468.1_28599-28671_-_@1.34.34, ValCAC_Chr_3_8134934-8135006_+_@1.34.34, ValCAC_Chr_23_31573432-31573504_-_@1.34.34, ValCAC_Chr_7_40358343-40358415_-_@1.34.34, ValCAC_Chr_23_31290226-31290298_-_@1.34.34, ValCAC_Chr_23_31334996-31335068_-_@1.34.34, ValCAC_Chr_3_20957584-20957656_+_@1.34.34, ValCAC_Chr_3_20995595-20995667_+_@1.34.34, ValC…	84	79	218	240	127	222	390	7	191	168	6	124	7	347	250	116	227	562	39	111
tRF-20-OB1QP0BY	GAAAAAGTATGCAAGAACTG	5-half	SerGCT_Chr_MT_11977-12036_+_@1.20.20	45	70	67	4	100	25	233	4	2	38	0	27	0	100	158	10	174	123	125	186
tRF-35-VBZ89OZKF5O27Z	TAGAATTTGGTGTAATTGGGAGCACGAAGAGTTTT	5-half	GlnTTG_Chr_MT_4123-4194_-_@1.35.35	44	62	78	23	58	92	73	34	103	148	41	853	19	248	70	57	51	134	124	187
tRF-34-799P9P9NH57S15	GTTTCTGTAGTGTAGTGGTTATCACGTTCGCCTC	5-half	ValCAC_Chr_9_32498696-32498768_+_@1.34.34, ValCAC_Chr_NW_020191468.1_12031-12103_-_@1.34.34, ValCAC_Chr_3_21012294-21012366_+_@1.34.34, ValCAC_Chr_3_21114069-21114141_-_@1.34.34, ValCAC_Chr_3_21262480-21262552_+_@1.34.34	48	60	118	60	61	96	125	5	86	100	0	29	13	189	93	33	148	251	24	104
tRF-35-86V8WPMN1E8Y7Z	TCCCATATGGTCTAGCGGTTAGGATTCCTGGTTTT	5-half	GluTTC_Chr_2_1313370-1313441_-_@1.35.35, GluTTC_Chr_12_11276302-11276373_-_@1.35.35	349	59	61	40	85	143	97	5	20	252	3	131	2	264	204	278	115	1429	121	874
tRF-29-JKDPZOH2E9EW	CAGGGAATAGTTTAAATAGAACTTCAGCT	5-half	ProTGG_Chr_MT_15726-15791_-_@1.29.29	58	57	54	28	29	104	143	15	14	92	8	64	14	65	108	72	78	92	106	138
tRF-32-Q1Q89P9L8422Q	GCGCCGCTGGTGTAGTGGTATCATGCAAGATT	5-half	GlyCCC_Chr_11_68555263-68555333_-_@1.32.32, GlyCCC_Chr_25_546202-546272_-_@1.32.32	37	53	55	45	30	66	234	2	35	271	12	215	0	228	177	166	325	520	55	163
tRF-21-OB1QP0BYD	GAAAAAGTATGCAAGAACTGC	5-half	SerGCT_Chr_MT_11977-12036_+_@1.21.21	29	48	64	1	21	19	51	1	0	8	0	19	1	31	47	2	44	61	25	30
tRF-34-897PVP9N1QKS1P	TCCTCGTTAGTATAGTGGTTAGTATCCCCGCCTG	5-half	AspGTC_Chr_5_62676636-62676707_+_@1.34.34	151	48	121	9	28	79	178	0	1	442	9	273	6	132	217	241	259	643	78	442
tRF-35-87R8WP9I1EWJQZ	TCCCTGGTGGTCTAGTGGCTAGGATTCGGCGCTTT	5-half	GluTTC_Chr_3_21204594-21204665_+_@1.35.35, GluTTC_Chr_3_21113479-21113550_-_@1.35.35, GluTTC_Chr_3_21212531-21212602_-_@1.35.35, GluTTC_Chr_3_21086134-21086205_-_@1.35.35, GluTTC_Chr_3_21317723-21317794_+_@1.35.35	275	48	80	318	48	92	116	5	537	312	61	162	15	152	104	667	137	1229	69	396
tRF-33-Q1Q89P9L842205	GCGCCGCTGGTGTAGTGGTATCATGCAAGATTC	5-half	GlyCCC_Chr_25_546202-546272_-_@1.33.33, GlyCCC_Chr_11_68555263-68555333_-_@1.33.33	28	45	39	25	24	57	122	1	0	160	4	122	1	128	62	90	93	193	30	99
tRF-35-XSXMSL73VL4YMY	TGCCGTGATCGTATAGTGGTTAGTACTCTGCGTTG	5-half	HisGTG_Chr_3_21198328-21198399_+_@-1T.34.35, HisGTG_Chr_3_21015831-21015902_-_@-1T.34.35, HisGTG_Chr_3_21063580-21063651_+_@-1T.34.35, HisGTG_Chr_8_29729058-29729129_+_@-1T.34.35, HisGTG_Chr_3_21348793-21348864_-_@-1T.34.35, HisGTG_Chr_3_21276035-21276106_-_@-1T.34.35, HisGTG_Chr_3_21227690-21227761_-_@-1T.34.35, HisGTG_Chr_10_65237111-65237182_+_@-1T.34.35, HisGTG_Chr_3_21049256-21049327_-_@-1T.…	237	43	174	20	24	49	89	3	2	726	1	598	0	184	301	455	667	922	151	814
tRF-32-897PVP9N1QKSJ	TCCTCGTTAGTATAGTGGTTAGTATCCCCGCC	5-half	AspGTC_Chr_5_62676636-62676707_+_@1.32.32	47	42	54	3	14	34	105	4	7	214	6	29	3	81	118	41	178	236	22	153
tRF-34-897PVP9L1QKS1P	TCCTCGTTAGTATAGTGGTAAGTATCCCCGCCTG	5-half	AspGTC_Chr_3_8099537-8099608_-_@1.34.34	39	38	78	6	9	117	97	3	4	388	1	67	5	65	119	193	99	96	25	50
tRF-35-897PVP9L1QKS3W	TCCTCGTTAGTATAGTGGTAAGTATCCCCGCCTGT	5-half	AspGTC_Chr_3_8099537-8099608_-_@1.35.35	30	32	23	6	15	30	38	4	1	31	0	1	0	29	31	115	20	54	6	21
tRF-32-86V8WPMN1E8YN	TCCCATATGGTCTAGCGGTTAGGATTCCTGGT	5-half	GluTTC_Chr_12_11276302-11276373_-_@1.32.32, GluTTC_Chr_2_1313370-1313441_-_@1.32.32	144	28	64	17	47	56	48	9	14	233	12	36	2	105	242	31	191	411	65	297
tRF-30-JKDPZOH2E9FZ	CAGGGAATAGTTTAAATAGAACTTCAGCTT	5-half	ProTGG_Chr_MT_15726-15791_-_@1.30.30	22	27	33	20	14	53	34	3	11	37	13	38	9	30	59	27	35	34	36	44
tRF-32-897PVP9L1QKSJ	TCCTCGTTAGTATAGTGGTAAGTATCCCCGCC	5-half	AspGTC_Chr_3_8099537-8099608_-_@1.32.32	10	27	33	9	6	99	44	1	2	136	0	19	0	17	55	15	47	21	6	23
tRF-35-897PVP9N1QKS3W	TCCTCGTTAGTATAGTGGTTAGTATCCCCGCCTGT	5-half	AspGTC_Chr_5_62676636-62676707_+_@1.35.35	35	27	21	6	10	43	61	7	3	58	3	32	3	68	37	142	43	247	31	127
tRF-33-PY5P4PW3FJHPW	GCCTGGATAGCTCAGTCGGTAGAGCATCAGACT	5-half	LysTTT_Chr_23_30111079-30111151_-_@1.33.33, LysTTT_Chr_23_31093113-31093185_-_@1.33.33, LysTTT_Chr_23_31089834-31089906_+_@1.33.33	27	24	21	9	15	24	58	12	16	60	3	18	3	80	14	42	57	93	14	32
tRF-34-Q1Q89P9L8422KJ	GCGCCGCTGGTGTAGTGGTATCATGCAAGATTCC	5-half	GlyCCC_Chr_11_68555263-68555333_-_@1.34.34, GlyCCC_Chr_25_546202-546272_-_@1.34.34	17	24	33	10	13	23	54	0	1	73	0	22	0	51	28	50	47	74	11	24
tRF-34-79MP9P9NH57S1Q	GTTTCCGTAGTGTAGTGGTTATCACGTTCGCCTT	5-half	ValTAC_Chr_3_20947989-20948061_+_@1.34.34, ValTAC_Chr_3_20991877-20991949_+_@1.34.34, ValTAC_Chr_3_20978865-20978937_+_@1.34.34, ValTAC_Chr_3_21035265-21035337_+_@1.34.34	16	22	172	86	47	22	172	0	30	157	15	68	7	146	196	67	284	910	25	66
tRF-34-PY5P4PW3FJHPEQ	GCCTGGATAGCTCAGTCGGTAGAGCATCAGACTT	5-half	LysTTT_Chr_23_30111079-30111151_-_@1.34.34, LysTTT_Chr_23_31089834-31089906_+_@1.34.34, LysTTT_Chr_23_31093113-31093185_-_@1.34.34	4	21	14	5	6	20	40	6	8	45	1	6	1	37	50	30	26	56	3	38
tRF-32-PY5P4PW3FJHP1	GCCTGGATAGCTCAGTCGGTAGAGCATCAGAC	5-half	LysTTT_Chr_23_30111079-30111151_-_@1.32.32, LysTTT_Chr_23_31093113-31093185_-_@1.32.32, LysTTT_Chr_23_31089834-31089906_+_@1.32.32	39	20	26	9	5	36	41	8	14	79	2	4	5	38	59	47	97	154	21	79
tRF-31-PY5P4PW3FJHPB	GCCTGGATAGCTCAGTCGGTAGAGCATCAGA	5-half	LysTTT_Chr_23_31093113-31093185_-_@1.31.31, LysTTT_Chr_23_31089834-31089906_+_@1.31.31, LysTTT_Chr_23_30111079-30111151_-_@1.31.31	24	19	38	9	22	25	30	9	22	109	0	16	7	58	61	65	75	120	20	61
tRF-34-RK9P4P9L5F9VKP	GGGGGTGTAGCTCAGTGGTAGAGCATGTGCTTTG	5-half	AlaTGC_Chr_9_17257479-17257550_+_@1.34.34	0	19	0	4	3	6	4	0	0	3	0	5	0	9	4	4	2	11	3	0
tRF-33-MKSLQ673FJIYW	CGGGGGTATAGCTCAGTGGTAGAGCATTTGACT	5-half	CysGCA_Chr_19_39659156-39659227_-_@-1C.32.33, CysGCA_Chr_19_39453812-39453883_-_@-1C.32.33, CysGCA_Chr_19_39659890-39659961_-_@-1C.32.33, CysGCA_Chr_19_39451752-39451823_+_@-1C.32.33, CysGCA_Chr_4_112385836-112385907_+_@-1C.32.33, CysGCA_Chr_4_112374449-112374520_+_@-1C.32.33, CysGCA_Chr_4_112393802-112393873_-_@-1C.32.33	1	16	10	20	8	10	8	1	23	8	0	4	6	43	11	14	40	63	2	30
tRF-34-PSQP4PW3FJIKE5	GCCCGGCTAGCTCAGTCGGTAGAGCATGGGACTC	5-half	LysCTT_Chr_10_70547066-70547138_-_@1.34.34, LysCTT_Chr_21_30269857-30269929_-_@1.34.34	37	16	80	8	40	76	229	2	10	219	6	19	5	80	100	43	114	59	30	60
tRF-32-P4RPYP9LON4V3	GCATGGGTAGTTCAGTGGTAGAATTCTCGCCT	5-half	GlyGCC_Chr_17_61128903-61128973_+_@1.32.32	11	15	42	8	5	27	74	0	1	17	0	4	0	46	27	25	62	140	7	41
tRF-32-PYRP4PW3FJHP1	GCCTGGGTAGCTCAGTCGGTAGAGCATCAGAC	5-half	LysTTT_Chr_23_31230715-31230787_+_@1.32.32	19	14	16	3	7	18	18	0	2	20	3	15	4	44	30	8	103	111	16	55
tRF-34-XSXMSL73VL4YHE	TGCCGTGATCGTATAGTGGTTAGTACTCTGCGTT	5-half	HisGTG_Chr_3_21198328-21198399_+_@-1T.33.34, HisGTG_Chr_8_29729058-29729129_+_@-1T.33.34, HisGTG_Chr_3_21148775-21148846_+_@-1T.33.34, HisGTG_Chr_10_65237111-65237182_+_@-1T.33.34, HisGTG_Chr_10_65234844-65234915_-_@-1T.33.34, HisGTG_Chr_10_65235579-65235650_+_@-1T.33.34, HisGTG_Chr_3_20898974-20899045_+_@-1T.33.34, HisGTG_Chr_3_21276035-21276106_-_@-1T.33.34, HisGTG_Chr_3_20873154-20873225_+_@-1…	8	14	19	2	4	17	55	0	3	83	0	34	0	44	11	59	43	52	17	38
tRF-35-47MXSL73VL8RPY	CTCCTCGTTAGTATAGTGGTTAGTATCCCCGCCTG	5-half	AspGTC_Chr_5_62676636-62676707_+_@-1C.34.35	13	14	11	2	3	8	1	0	0	38	0	38	0	21	21	15	40	70	11	54
tRF-35-87R8WP9N1EWJQZ	TCCCTGGTGGTCTAGTGGTTAGGATTCGGCGCTTT	5-half	GluTTC_Chr_3_20897689-20897760_-_@1.35.35	45	13	33	56	6	38	31	3	82	60	15	70	6	53	55	196	48	54	30	93
tRF-31-PYRP4PW3FJHPB	GCCTGGGTAGCTCAGTCGGTAGAGCATCAGA	5-half	LysTTT_Chr_23_31230715-31230787_+_@1.31.31	14	12	13	4	2	10	13	0	10	68	1	3	4	31	38	19	58	108	14	65
tRF-32-JKDPZOH2E9FZP	CAGGGAATAGTTTAAATAGAACTTCAGCTTTG	5-half	ProTGG_Chr_MT_15726-15791_-_@1.32.32	13	12	18	4	5	15	21	2	8	20	1	13	4	20	19	7	13	12	20	23
tRF-34-MKSLQ673FJIYEP	CGGGGGTATAGCTCAGTGGTAGAGCATTTGACTG	5-half	CysGCA_Chr_19_39453812-39453883_-_@-1C.33.34, CysGCA_Chr_19_39659156-39659227_-_@-1C.33.34, CysGCA_Chr_19_39659890-39659961_-_@-1C.33.34, CysGCA_Chr_4_112374449-112374520_+_@-1C.33.34, CysGCA_Chr_19_39451752-39451823_+_@-1C.33.34, CysGCA_Chr_4_112385836-112385907_+_@-1C.33.34, CysGCA_Chr_4_112393802-112393873_-_@-1C.33.34	10	12	11	47	7	6	15	0	6	16	4	4	3	47	22	36	35	81	8	30
tRF-32-79M89P9NH57SJ	GTTTCCGTGGTGTAGTGGTTATCACGTTCGCC	5-half	ValAAC_Chr_4_107197105-107197177_-_@1.32.32	21	10	24	4	10	3	17	0	3	27	0	15	0	20	49	10	137	141	7	51
tRF-33-PSQP4PW3FJIKW	GCCCGGCTAGCTCAGTCGGTAGAGCATGGGACT	5-half	LysCTT_Chr_21_30269857-30269929_-_@1.33.33, LysCTT_Chr_10_70547066-70547138_-_@1.33.33	5	10	14	8	6	30	83	0	0	33	0	16	0	40	30	37	71	58	4	20
tRF-32-PSQP4PW3FJIK1	GCCCGGCTAGCTCAGTCGGTAGAGCATGGGAC	5-half	LysCTT_Chr_21_30269857-30269929_-_@1.32.32, LysCTT_Chr_10_70547066-70547138_-_@1.32.32	46	9	40	0	8	24	28	3	3	112	2	17	0	39	103	24	121	144	19	84
tRF-33-RKUP4P9L5FZUDP	GGGGGTACAGCTCAGTGGTAGAGCATTTGACTG	5-half	CysGCA_Chr_3_22722293-22722364_-_@1.33.33	1	9	8	21	5	11	15	6	18	14	11	5	14	18	3	33	20	37	4	17
tRF-18-OB1QP0R	GAAAAAGTATGCAAGAAC	5-half	SerGCT_Chr_MT_11977-12036_+_@1.18.18	20	8	22	3	25	10	45	1	0	7	0	18	0	20	42	4	33	140	32	55
tRF-27-2XF04LVF4D3	CACTAAGAAGCTATATAGCACTAACCT	5-half	LysTTT_Chr_MT_8061-8127_+_@1.27.27	2	8	4	0	3	5	5	0	0	17	0	0	0	6	8	8	5	7	4	4
tRF-32-6978WPRLXN4VQ	GGCTCGTTGGTCTAGGGGTATGATTCTCGCTT	5-half	ProTGG_Chr_10_26413416-26413487_-_@1.32.32, ProAGG_Chr_25_2634588-2634659_+_@1.32.32, ProTGG_Chr_25_2628848-2628919_+_@1.32.32, ProAGG_Chr_25_2631597-2631668_+_@1.32.32, ProAGG_Chr_4_92756488-92756559_+_@1.32.32, ProCGG_Chr_3_1004082-1004153_-_@1.32.32, ProTGG_Chr_25_2621041-2621112_+_@1.32.32, ProAGG_Chr_10_26482156-26482227_+_@1.32.32, ProTGG_Chr_25_2625955-2626026_+_@1.32.32, ProAGG_Chr_23_315…	24	8	9	17	4	7	16	7	33	71	18	67	5	33	31	88	125	260	16	27
tRF-35-R9JP9P9NF5HYNX	GGTTCCATAGTGTAGTGGTTAGCACATCTGCTTTA	5-half	ValTAC_Chr_23_31347498-31347570_+_@1.35.35	2	8	2	3	8	0	2	1	0	2	0	0	0	0	0	0	17	1	0	0
tRF-19-OB1QP00W	GAAAAAGTATGCAAGAACT	5-half	SerGCT_Chr_MT_11977-12036_+_@1.19.19	25	7	32	1	25	9	64	1	0	11	0	22	0	37	27	3	26	35	37	37
tRF-33-PYRP4PW3FJHPW	GCCTGGGTAGCTCAGTCGGTAGAGCATCAGACT	5-half	LysTTT_Chr_23_31230715-31230787_+_@1.33.33	10	7	6	5	16	10	30	1	3	8	0	4	0	19	9	4	13	50	2	23
tRF-35-LSXMSL73VL4YMY	CGCCGTGATCGTATAGTGGTTAGTACTCTGCGTTG	5-half	HisGTG_Chr_3_21148775-21148846_+_@-1C.34.35, HisGTG_Chr_3_21276035-21276106_-_@-1C.34.35, HisGTG_Chr_8_29729058-29729129_+_@-1C.34.35, HisGTG_Chr_3_21227690-21227761_-_@-1C.34.35, HisGTG_Chr_10_65237111-65237182_+_@-1C.34.35, HisGTG_Chr_3_20873154-20873225_+_@-1C.34.35, HisGTG_Chr_10_65234844-65234915_-_@-1C.34.35, HisGTG_Chr_3_21049256-21049327_-_@-1C.34.35, HisGTG_Chr_3_21015831-21015902_-_@-1C…	19	7	19	0	0	2	2	0	0	45	0	15	0	19	30	19	25	56	11	49
tRF-36-47MXSL73VL8RPYE	CTCCTCGTTAGTATAGTGGTTAGTATCCCCGCCTGT	5-half	AspGTC_Chr_5_62676636-62676707_+_@-1C.35.36	3	7	8	0	3	2	4	0	0	7	0	14	0	12	4	24	3	15	4	20
tRF-31-JKDPZOH2E9FZE	CAGGGAATAGTTTAAATAGAACTTCAGCTTT	5-half	ProTGG_Chr_MT_15726-15791_-_@1.31.31	18	6	25	9	5	22	14	5	1	34	2	16	3	19	20	33	35	19	25	28
tRF-32-22VPNO0BPMJNO	CAAGATATAGCTTAAACAAAGCATCCAGTTTA	5-half	ValTAC_Chr_MT_1386-1452_+_@1.32.32	1	6	3	0	3	4	2	0	1	21	0	3	0	5	2	2	6	4	1	6
tRF-32-RKUP4P9L5FZU3	GGGGGTACAGCTCAGTGGTAGAGCATTTGACT	5-half	CysGCA_Chr_3_22722293-22722364_-_@1.32.32	2	6	7	21	10	6	12	5	21	13	0	17	7	16	5	35	13	35	4	20
tRF-32-SR94SX73V2Y8K	GTCCCTGGTGGTCTAGTGGTTAGGATTCGGCG	5-half	GluCTC_Chr_NW_020190592.1_10784-10855_-_@-1G.31.32, GluCTC_Chr_7_42660785-42660856_+_@-1G.31.32, GluTTC_Chr_3_20897689-20897760_-_@-1G.31.32, GluCTC_Chr_NW_020190592.1_20281-20352_-_@-1G.31.32, GluCTC_Chr_3_8098331-8098402_-_@-1G.31.32, GluCTC_Chr_9_25530031-25530102_+_@-1G.31.32, GluCTC_Chr_23_30014669-30014740_-_@-1G.31.32, GluCTC_Chr_3_21352358-21352429_-_@-1G.31.32, GluCTC_Chr_NW_020190592.1_…	1	6	12	15	6	6	0	0	3	3	1	7	0	6	5	1	29	43	3	17
tRF-33-PNR8YP9LON49D5	GCATTGGTGGTTCAGTGGTAGAATTCTCTCCTC	5-half	GlyCCC_Chr_3_21040374-21040444_-_@1.33.33, GlyCCC_Chr_3_20997412-20997482_-_@1.33.33, GlyCCC_Chr_NW_020191468.1_27206-27276_+_@1.33.33	0	6	0	2	0	0	2	0	3	9	0	0	0	1	0	6	1	3	0	2
tRF-33-RK9P4P9L5F9V0Q	GGGGGTGTAGCTCAGTGGTAGAGCATGTGCTTT	5-half	AlaTGC_Chr_9_17257479-17257550_+_@1.33.33	11	6	23	31	7	11	26	0	2	30	0	10	0	66	46	10	17	83	2	8
tRF-34-MKSLQ6R3FJIYEP	CGGGGGTATAGCTCAGGGGTAGAGCATTTGACTG	5-half	CysGCA_Chr_4_112531902-112531973_+_@-1C.33.34, CysGCA_Chr_4_112536022-112536093_+_@-1C.33.34, CysGCA_Chr_4_112387136-112387207_+_@-1C.33.34, CysGCA_Chr_19_39448382-39448453_-_@-1C.33.34, CysGCA_Chr_4_112555282-112555353_-_@-1C.33.34, CysGCA_Chr_4_112559068-112559139_+_@-1C.33.34, CysGCA_Chr_4_112407284-112407355_-_@-1C.33.34, CysGCA_Chr_12_30287485-30287556_+_@-1C.33.34, CysGCA_Chr_4_112523019-11…	4	6	3	5	1	2	2	0	2	0	0	0	0	12	6	2	6	17	0	3
tRF-30-22VPNO0BPMJN	CAAGATATAGCTTAAACAAAGCATCCAGTT	5-half	ValTAC_Chr_MT_1386-1452_+_@1.30.30	10	5	6	0	5	1	13	0	0	22	0	23	0	14	4	6	7	7	14	14
tRF-31-6978WPRLXN4VE	GGCTCGTTGGTCTAGGGGTATGATTCTCGCT	5-half	ProTGG_Chr_25_2598642-2598713_+_@1.31.31, ProAGG_Chr_25_2605484-2605555_-_@1.31.31, ProTGG_Chr_25_2621041-2621112_+_@1.31.31, ProCGG_Chr_3_1004082-1004153_-_@1.31.31, ProAGG_Chr_25_2631597-2631668_+_@1.31.31, ProTGG_Chr_25_2625955-2626026_+_@1.31.31, ProAGG_Chr_23_31554422-31554493_-_@1.31.31, ProCGG_Chr_25_2614114-2614185_+_@1.31.31, ProTGG_Chr_10_26413416-26413487_-_@1.31.31, ProTGG_Chr_25_2628…	29	5	29	10	10	20	14	14	91	106	48	82	40	20	84	54	268	265	19	40
tRF-31-Q1Q89P9L8422E	GCGCCGCTGGTGTAGTGGTATCATGCAAGAT	5-half	GlyCCC_Chr_25_546202-546272_-_@1.31.31, GlyCCC_Chr_11_68555263-68555333_-_@1.31.31	3	5	11	5	0	1	6	0	0	27	1	15	0	3	16	13	34	34	3	24
tRF-31-RK9P4P9L5HMVE	GGGGGTGTAGCTCAGTGGTAGAGCGCGTGCT	5-half	AlaCGC_Chr_23_30156916-30156987_+_@1.31.31, AlaCGC_Chr_23_30121277-30121348_-_@1.31.31, AlaAGC_Chr_23_30154990-30155061_+_@1.31.31, AlaAGC_Chr_23_30077774-30077845_+_@1.31.31, AlaAGC_Chr_23_30186336-30186407_-_@1.31.31, AlaAGC_Chr_23_30085665-30085736_+_@1.31.31, AlaAGC_Chr_23_30284772-30284843_+_@1.31.31, AlaAGC_Chr_1_158044572-158044644_+_@1.31.31, AlaAGC_Chr_23_30141212-30141283_-_@1.31.31, Al…	11	5	2	1	2	0	1	0	2	19	4	7	3	3	4	10	39	43	3	20
tRF-33-LQR47673FEWSD3	CGCATGGGTGGTTCAGTGGTAGAATTCTCGCCT	5-half	GlyGCC_Chr_NW_020190592.1_31695-31765_-_@-1C.32.33, GlyGCC_Chr_NW_020190592.1_23486-23556_+_@-1C.32.33, GlyGCC_Chr_NW_020190592.1_4485-4555_+_@-1C.32.33, GlyGCC_Chr_NW_020190592.1_13975-14045_+_@-1C.32.33, GlyGCC_Chr_13_76516281-76516351_-_@-1C.32.33, GlyGCC_Chr_3_8100275-8100345_-_@-1C.32.33	2	5	4	5	1	4	8	0	0	3	0	3	0	20	8	0	9	13	1	9
tRF-33-LR6XQ6S8V0JUDR	CGCCCGGCTAGCTCAGTCGGTAGAGCATGAGAC	5-half	LysCTT_Chr_23_31553102-31553174_-_@-1C.32.33, LysCTT_Chr_25_2607789-2607861_+_@-1C.32.33, LysCTT_Chr_25_2638931-2639003_+_@-1C.32.33, LysCTT_Chr_25_2602175-2602247_-_@-1C.32.33, LysCTT_Chr_25_2622397-2622469_+_@-1C.32.33, LysCTT_Chr_25_2612845-2612917_+_@-1C.32.33, LysCTT_Chr_7_40345515-40345587_+_@-1C.32.33, LysCTT_Chr_25_2627614-2627686_+_@-1C.32.33, LysCTT_Chr_25_2629353-2629425_+_@-1C.32.33, …	16	5	7	0	0	9	4	0	2	28	0	5	0	7	5	6	17	34	4	23
tRF-33-MKSLQ6R3FJIYW	CGGGGGTATAGCTCAGGGGTAGAGCATTTGACT	5-half	CysGCA_Chr_4_112531902-112531973_+_@-1C.32.33, CysGCA_Chr_4_112536022-112536093_+_@-1C.32.33, CysGCA_Chr_4_112387136-112387207_+_@-1C.32.33, CysGCA_Chr_19_39448382-39448453_-_@-1C.32.33, CysGCA_Chr_4_112555282-112555353_-_@-1C.32.33, CysGCA_Chr_4_112559068-112559139_+_@-1C.32.33, CysGCA_Chr_4_112407284-112407355_-_@-1C.32.33, CysGCA_Chr_12_30287485-30287556_+_@-1C.32.33, CysGCA_Chr_4_112523019-11…	5	5	0	13	2	0	2	2	2	0	0	1	0	7	1	5	3	21	1	4
tRF-34-RKILQ673FJP4HQ	GGGGGATGTAGCTCAGTGGTAGAGCGCATGCTTT	5-half	AlaTGC_Chr_23_30125517-30125588_-_@-1G.33.34, AlaTGC_Chr_3_107039873-107039944_-_@-1G.33.34, AlaTGC_Chr_17_50873932-50874003_-_@-1G.33.34, AlaTGC_Chr_17_50880741-50880812_+_@-1G.33.34, AlaTGC_Chr_23_30183915-30183986_+_@-1G.33.34, AlaTGC_Chr_7_40344975-40345046_+_@-1G.33.34	1	5	2	0	0	0	0	0	0	0	0	0	0	0	1	3	1	0	4	2
tRF-26-2XF04LVF4DD	CACTAAGAAGCTATATAGCACTAACC	5-half	LysTTT_Chr_MT_8061-8127_+_@1.26.26	2	4	1	0	1	6	10	0	0	10	0	3	0	3	11	5	5	5	9	2
tRF-31-RK9P4P9L5F9VE	GGGGGTGTAGCTCAGTGGTAGAGCATGTGCT	5-half	AlaTGC_Chr_9_17257479-17257550_+_@1.31.31	11	4	5	27	4	15	16	5	4	11	10	38	15	27	27	11	8	25	7	10
tRF-31-RKUP4P9L5FZUD	GGGGGTACAGCTCAGTGGTAGAGCATTTGAC	5-half	CysGCA_Chr_3_22722293-22722364_-_@1.31.31	0	4	2	6	3	2	5	3	14	9	4	14	9	2	3	10	10	3	1	4
tRF-32-LQR47673FEWSJ	CGCATGGGTGGTTCAGTGGTAGAATTCTCGCC	5-half	GlyGCC_Chr_NW_020190592.1_4485-4555_+_@-1C.31.32, GlyGCC_Chr_3_8100275-8100345_-_@-1C.31.32, GlyGCC_Chr_NW_020190592.1_13975-14045_+_@-1C.31.32, GlyGCC_Chr_NW_020190592.1_23486-23556_+_@-1C.31.32, GlyGCC_Chr_NW_020190592.1_31695-31765_-_@-1C.31.32, GlyGCC_Chr_13_76516281-76516351_-_@-1C.31.32	4	4	1	0	1	1	1	0	0	2	0	12	0	2	1	1	8	5	0	5
tRF-32-MKSLQ673FJIY1	CGGGGGTATAGCTCAGTGGTAGAGCATTTGAC	5-half	CysGCA_Chr_19_39451752-39451823_+_@-1C.31.32, CysGCA_Chr_4_112374449-112374520_+_@-1C.31.32, CysGCA_Chr_19_39453812-39453883_-_@-1C.31.32, CysGCA_Chr_4_112393802-112393873_-_@-1C.31.32, CysGCA_Chr_19_39659890-39659961_-_@-1C.31.32, CysGCA_Chr_4_112385836-112385907_+_@-1C.31.32, CysGCA_Chr_19_39659156-39659227_-_@-1C.31.32	0	4	1	0	4	0	0	0	0	6	0	0	0	0	3	3	6	12	0	19
tRF-32-R29P4P9L5FJVQ	GGGGATGTAGCTCAGTGGTAGAGCACATGCTT	5-half	AlaTGC_Chr_5_67889002-67889073_-_@1.32.32, AlaTGC_Chr_6_91709768-91709839_+_@1.32.32, AlaTGC_Chr_6_106074031-106074102_-_@1.32.32	1	4	0	0	0	0	2	0	0	0	0	0	0	5	2	0	11	5	0	2
tRF-33-PUDP4PZKFJ7PW	GCCGAAATAGCTCAGTTGGGAGAGCGTTAGACT	5-half	PheGAA_Chr_7_43807611-43807683_-_@1.33.33, PheGAA_Chr_23_30143677-30143749_-_@1.33.33, PheGAA_Chr_12_69059075-69059147_-_@1.33.33, PheGAA_Chr_15_82773221-82773293_-_@1.33.33, PheGAA_Chr_15_82778642-82778714_-_@1.33.33, PheGAA_Chr_29_37201404-37201476_+_@1.33.33, PheGAA_Chr_23_30099812-30099884_+_@1.33.33, PheGAA_Chr_17_50876655-50876727_+_@1.33.33, PheGAA_Chr_23_31057166-31057238_-_@1.33.33, PheG…	0	4	0	0	0	0	0	0	0	3	0	0	0	1	0	1	6	1	0	0
tRF-34-PYRP4PW3FJHPEQ	GCCTGGGTAGCTCAGTCGGTAGAGCATCAGACTT	5-half	LysTTT_Chr_23_31230715-31230787_+_@1.34.34	3	4	15	1	5	12	12	0	0	14	1	6	0	24	17	11	21	25	15	16
tRF-31-50FFV07Q5W9IE	GAGAGAGACATAGAGGTTATGATGTTGGCTT	5-half	SerTGA_Chr_MT_7229-7299_-_@3.33.31	4	3	8	0	0	3	16	0	0	1	0	14	0	5	9	5	6	2	2	15
tRF-33-897PVP9N1QKSD3	TCCTCGTTAGTATAGTGGTTAGTATCCCCGCCT	5-half	AspGTC_Chr_5_62676636-62676707_+_@1.33.33	1	3	9	0	0	3	13	0	0	5	0	14	0	12	8	9	8	10	4	11
tRF-33-99ZL7UIDBU9N0Q	TGTTCTTGTAGTTGAATGACAACGATGGTTTTT	5-half	GluTTC_Chr_MT_14441-14509_-_@-1T.32.33	0	3	0	0	0	0	0	0	0	0	0	0	0	0	0	0	0	0	0	0
tRF-33-LSXMSL73VL4YDN	CGCCGTGATCGTATAGTGGTTAGTACTCTGCGT	5-half	HisGTG_Chr_10_65235579-65235650_+_@-1C.32.33, HisGTG_Chr_10_65234844-65234915_-_@-1C.32.33, HisGTG_Chr_3_21348793-21348864_-_@-1C.32.33, HisGTG_Chr_3_20898974-20899045_+_@-1C.32.33, HisGTG_Chr_3_21015831-21015902_-_@-1C.32.33, HisGTG_Chr_3_21148775-21148846_+_@-1C.32.33, HisGTG_Chr_3_20873154-20873225_+_@-1C.32.33, HisGTG_Chr_NW_020191468.1_8497-8568_+_@-1C.32.33, HisGTG_Chr_3_21218714-21218785_-…	7	3	1	0	2	2	4	0	0	5	0	4	0	11	9	0	27	19	1	13
tRF-33-RKVP4PRLDFZUDP	GGGGGTATAGCTCAGGGGTAAAGCATTTGACTG	5-half	CysGCA_Chr_4_112550397-112550468_-_@1.33.33	1	3	1	3	0	2	2	1	3	3	0	0	1	1	2	1	6	5	0	5
tRF-33-VL1MFXIOQQMJD2	TAGTAAGGTCAGCTAATTAAGCTATCGGGCCCA	5-half	MetCAT_Chr_MT_4197-4265_+_@-1T.32.33	1	3	2	0	0	0	0	0	0	0	0	5	0	3	7	0	0	0	0	0
tRF-34-FR6LQ6S8V0J6HW	AGCCCGGATAGCTCAGTCGGTAGAGCATCAGACT	5-half	LysTTT_Chr_16_2247970-2248042_+_@-1A.33.34, LysTTT_Chr_23_31054701-31054773_+_@-1A.33.34, LysTTT_Chr_16_2248304-2248376_-_@-1A.33.34, LysTTT_Chr_23_30029666-30029738_-_@-1A.33.34, LysTTT_Chr_15_82772306-82772378_+_@-1A.33.34, LysTTT_Chr_19_27761050-27761122_+_@-1A.33.34, LysTTT_Chr_15_82774048-82774120_-_@-1A.33.34, LysTTT_Chr_23_30158659-30158731_+_@-1A.33.34	1	3	7	2	1	7	5	0	6	7	1	5	3	7	9	6	4	7	8	5
tRF-35-9KILQ673FJP4NY	TGGGGATGTAGCTCAGTGGTAGAGCGCATGCTTTG	5-half	AlaTGC_Chr_7_40344975-40345046_+_@-1T.34.35, AlaTGC_Chr_3_107039873-107039944_-_@-1T.34.35, AlaTGC_Chr_17_50873932-50874003_-_@-1T.34.35, AlaTGC_Chr_23_30125517-30125588_-_@-1T.34.35, AlaTGC_Chr_23_30183915-30183986_+_@-1T.34.35, AlaTGC_Chr_17_50880741-50880812_+_@-1T.34.35	0	3	1	0	0	0	0	0	0	0	0	0	0	0	0	0	0	0	4	1
tRF-35-H2IY7LI85FL01Z	ATAGAATTTGGTGTAATTGGGAGCACGAAGAGTTT	5-half	GlnTTG_Chr_MT_4123-4194_-_@-1A.34.35	0	3	6	0	1	3	0	0	0	1	0	5	0	3	1	0	3	1	5	0
tRF-35-MK7LQ673FJQ4NP	CGGGGGTGTAGCTCAGTGGTAGAGCGCGTGCTTAG	5-half	AlaAGC_Chr_23_30141212-30141283_-_@-1C.34.35, AlaAGC_Chr_23_30148685-30148756_-_@-1C.34.35, AlaAGC_Chr_23_30077774-30077845_+_@-1C.34.35, AlaAGC_Chr_23_30116515-30116586_+_@-1C.34.35, AlaAGC_Chr_23_30186336-30186407_-_@-1C.34.35, AlaAGC_Chr_23_30154990-30155061_+_@-1C.34.35, AlaAGC_Chr_23_30149586-30149657_+_@-1C.34.35, AlaAGC_Chr_23_30085665-30085736_+_@-1C.34.35, AlaAGC_Chr_1_158044572-15804464…	0	3	0	0	0	0	0	0	0	0	0	0	0	0	0	0	0	0	0	0
tRF-29-22VPNO0BPMFZ	CAAGATATAGCTTAAACAAAGCATCCAGT	5-half	ValTAC_Chr_MT_1386-1452_+_@1.29.29	2	2	5	0	2	1	4	0	0	12	0	0	0	14	8	2	8	4	7	5
tRF-30-779PZBXFEERZ	GTTCTTGTAGTTGAATGACAACGATGGTTT	5-half	GluTTC_Chr_MT_14441-14509_-_@1.30.30	0	2	1	0	3	6	4	0	0	7	0	1	0	5	3	4	5	5	1	5
tRF-30-8KOL7XDPBZJI	TCAGGGAATAGTTTAAATAGAACTTCAGCT	5-half	ProTGG_Chr_MT_15726-15791_-_@-1T.29.30	0	2	0	0	7	0	3	0	0	5	0	0	0	1	4	0	0	2	4	5
tRF-30-SBVPZO2B0NFN	GTAAATATAGTTTAACAAAAACATTAGATT	5-half	HisGTG_Chr_MT_11907-11976_+_@1.30.30	1	2	0	0	0	1	0	0	0	7	0	0	0	0	2	1	4	1	1	1
tRF-30-SZ9PUQ4EHIR7	GTCTTTGTAGTACATCTAATATACTGGTCT	5-half	ThrTGT_Chr_MT_15658-15726_+_@-1G.29.30	3	2	7	0	1	3	12	0	0	8	0	2	0	7	5	3	20	7	5	5
tRF-31-779PZBXFEERZE	GTTCTTGTAGTTGAATGACAACGATGGTTTT	5-half	GluTTC_Chr_MT_14441-14509_-_@1.31.31	1	2	1	0	1	4	2	0	0	7	0	1	0	4	2	5	1	2	2	2
tRF-32-9IMYSXR3IEWS3	TGGCTCGTTGGTCTAGGGGTATGATTCTCGCT	5-half	ProAGG_Chr_25_2634588-2634659_+_@-1T.31.32, ProCGG_Chr_23_31380820-31380891_-_@-1T.31.32, ProAGG_Chr_25_2624494-2624565_+_@-1T.31.32, ProAGG_Chr_25_2621896-2621967_+_@-1T.31.32, ProTGG_Chr_10_26413416-26413487_-_@-1T.31.32, ProCGG_Chr_19_27847742-27847813_-_@-1T.31.32, ProAGG_Chr_10_26484896-26484967_+_@-1T.31.32, ProTGG_Chr_25_2623641-2623712_+_@-1T.31.32, ProTGG_Chr_25_2628848-2628919_+_@-1T.31…	0	2	0	0	0	1	0	0	0	0	0	0	0	1	0	0	4	0	0	4
tRF-32-MIMYSXR3IEWS3	CGGCTCGTTGGTCTAGGGGTATGATTCTCGCT	5-half	ProAGG_Chr_23_31554422-31554493_-_@-1C.31.32, ProAGG_Chr_25_2621896-2621967_+_@-1C.31.32, ProAGG_Chr_10_26482156-26482227_+_@-1C.31.32, ProCGG_Chr_3_1004082-1004153_-_@-1C.31.32, ProTGG_Chr_25_2598642-2598713_+_@-1C.31.32, ProAGG_Chr_25_2634588-2634659_+_@-1C.31.32, ProTGG_Chr_25_2630255-2630326_+_@-1C.31.32, ProAGG_Chr_25_2631597-2631668_+_@-1C.31.32, ProAGG_Chr_4_92756488-92756559_+_@-1C.31.32,…	0	2	0	1	1	6	1	0	0	2	4	1	0	1	0	1	0	2	0	0
tRF-32-PNR8YP9LON493	GCATTGGTGGTTCAGTGGTAGAATTCTCTCCT	5-half	GlyCCC_Chr_3_20997412-20997482_-_@1.32.32, GlyCCC_Chr_3_21040374-21040444_-_@1.32.32, GlyCCC_Chr_NW_020191468.1_27206-27276_+_@1.32.32	0	2	0	0	1	2	1	0	0	5	0	0	0	0	0	2	0	0	0	2
tRF-32-RK9P4P9L5HMVQ	GGGGGTGTAGCTCAGTGGTAGAGCGCGTGCTT	5-half	AlaAGC_Chr_1_158044572-158044644_+_@1.32.32, AlaAGC_Chr_23_30085665-30085736_+_@1.32.32, AlaAGC_Chr_23_31025905-31025976_+_@1.32.32, AlaCGC_Chr_23_30121277-30121348_-_@1.32.32, AlaAGC_Chr_23_30186336-30186407_-_@1.32.32, AlaCGC_Chr_23_30156916-30156987_+_@1.32.32, AlaCGC_Chr_23_30090290-30090361_+_@1.32.32, AlaAGC_Chr_23_30116515-30116586_+_@1.32.32, AlaAGC_Chr_23_30154990-30155061_+_@1.32.32, Al…	1	2	0	2	0	2	5	0	13	22	4	24	0	0	4	16	18	36	2	8
tRF-33-6978WPRLXN4V05	GGCTCGTTGGTCTAGGGGTATGATTCTCGCTTC	5-half	ProCGG_Chr_3_1004082-1004153_-_@1.33.33, ProCGG_Chr_23_31380820-31380891_-_@1.33.33, ProCGG_Chr_19_27847742-27847813_-_@1.33.33, ProCGG_Chr_25_2614114-2614185_+_@1.33.33	6	2	1	0	2	2	2	3	0	14	3	5	0	1	3	5	8	19	1	6
tRF-33-79M89P9NH57SD3	GTTTCCGTGGTGTAGTGGTTATCACGTTCGCCT	5-half	ValAAC_Chr_4_107197105-107197177_-_@1.33.33	0	2	5	0	1	4	4	0	1	7	1	5	0	11	8	4	12	39	1	10
tRF-33-XSXMSL73VL4YDN	TGCCGTGATCGTATAGTGGTTAGTACTCTGCGT	5-half	HisGTG_Chr_3_21227690-21227761_-_@-1T.32.33, HisGTG_Chr_3_21276035-21276106_-_@-1T.32.33, HisGTG_Chr_3_21049256-21049327_-_@-1T.32.33, HisGTG_Chr_3_21218714-21218785_-_@-1T.32.33, HisGTG_Chr_3_21198328-21198399_+_@-1T.32.33, HisGTG_Chr_NW_020191468.1_8497-8568_+_@-1T.32.33, HisGTG_Chr_10_65235579-65235650_+_@-1T.32.33, HisGTG_Chr_10_65237111-65237182_+_@-1T.32.33, HisGTG_Chr_3_20898974-20899045_+…	11	2	15	2	3	4	11	0	0	57	0	10	0	19	15	14	21	20	2	18
tRF-35-69JP4PRNFJE8WY	GGCTCCATAGCTCAGGGGTTAGAGCACTGGTCTTG	5-half	ThrTGT_Chr_10_26468186-26468258_+_@1.35.35, ThrTGT_Chr_10_26481746-26481818_+_@1.35.35, ThrTGT_Chr_7_40324271-40324343_-_@1.35.35	1	2	6	0	3	2	1	0	1	16	0	1	0	3	1	7	5	16	0	0
tRF-35-FQ947673FEWS3V	AGCATTGGTGGTTCAGTGGTAGAATTCTCGCCTGC	5-half	GlyGCC_Chr_23_30943694-30943764_+_@-1A.34.35, GlyGCC_Chr_18_1819426-1819496_+_@-1A.34.35, GlyGCC_Chr_3_8034296-8034366_+_@-1A.34.35, GlyGCC_Chr_23_31686620-31686690_+_@-1A.34.35, GlyGCC_Chr_19_27767594-27767664_+_@-1A.34.35, GlyGCC_Chr_18_1423807-1423877_+_@-1A.34.35, GlyGCC_Chr_18_1416064-1416134_-_@-1A.34.35, GlyGCC_Chr_2_39839393-39839463_+_@-1A.34.35, GlyGCC_Chr_18_1416704-1416774_-_@-1A.34.35	1	2	0	0	0	1	3	0	1	0	0	1	0	0	0	2	1	0	0	0
tRF-35-FR6LQ6S8V0J6OZ	AGCCCGGATAGCTCAGTCGGTAGAGCATCAGACTT	5-half	LysTTT_Chr_23_30029666-30029738_-_@-1A.34.35, LysTTT_Chr_23_31054701-31054773_+_@-1A.34.35, LysTTT_Chr_15_82774048-82774120_-_@-1A.34.35, LysTTT_Chr_16_2248304-2248376_-_@-1A.34.35, LysTTT_Chr_19_27761050-27761122_+_@-1A.34.35, LysTTT_Chr_16_2247970-2248042_+_@-1A.34.35, LysTTT_Chr_23_30158659-30158731_+_@-1A.34.35, LysTTT_Chr_15_82772306-82772378_+_@-1A.34.35	4	2	6	2	2	6	3	0	1	9	0	10	1	9	2	1	1	4	6	6
tRF-35-MKSLQ673FJIYEV	CGGGGGTATAGCTCAGTGGTAGAGCATTTGACTGC	5-half	CysGCA_Chr_19_39659156-39659227_-_@-1C.34.35, CysGCA_Chr_19_39451752-39451823_+_@-1C.34.35, CysGCA_Chr_4_112385836-112385907_+_@-1C.34.35, CysGCA_Chr_4_112374449-112374520_+_@-1C.34.35, CysGCA_Chr_4_112393802-112393873_-_@-1C.34.35, CysGCA_Chr_19_39659890-39659961_-_@-1C.34.35, CysGCA_Chr_19_39453812-39453883_-_@-1C.34.35	0	2	0	5	0	1	1	0	2	4	2	0	0	9	2	4	4	18	0	2
tRF-36-XSXMSL73VL4YMYE	TGCCGTGATCGTATAGTGGTTAGTACTCTGCGTTGT	5-half	HisGTG_Chr_NW_020191468.1_8497-8568_+_@-1T.35.36, HisGTG_Chr_3_21348793-21348864_-_@-1T.35.36, HisGTG_Chr_3_21148775-21148846_+_@-1T.35.36, HisGTG_Chr_3_21049256-21049327_-_@-1T.35.36, HisGTG_Chr_3_21063580-21063651_+_@-1T.35.36, HisGTG_Chr_10_65235579-65235650_+_@-1T.35.36, HisGTG_Chr_3_21218714-21218785_-_@-1T.35.36, HisGTG_Chr_10_65234844-65234915_-_@-1T.35.36, HisGTG_Chr_3_21227690-21227761_-…	5	2	8	4	7	24	30	0	0	20	0	9	0	10	10	11	20	68	12	41
tRF-28-2XF04LVF4DDQ	CACTAAGAAGCTATATAGCACTAACCTT	5-half	LysTTT_Chr_MT_8061-8127_+_@1.28.28	3	1	1	0	1	3	4	0	0	5	0	0	0	1	8	4	2	0	3	1
tRF-29-779PZBXFEE2E	GTTCTTGTAGTTGAATGACAACGATGGTT	5-half	GluTTC_Chr_MT_14441-14509_-_@1.29.29	1	1	3	0	2	6	0	0	0	11	0	1	0	1	7	7	9	1	7	5
tRF-29-SBVPZO2B0NE7	GTAAATATAGTTTAACAAAAACATTAGAT	5-half	HisGTG_Chr_MT_11907-11976_+_@1.29.29	0	1	0	0	0	1	2	0	0	0	0	2	0	1	1	0	1	0	2	1
tRF-30-537PUBJXVOZY	GAGGTGTTAGTAAAACATTATATAATTTTG	5-half	AspGTC_Chr_MT_7304-7372_+_@2.31.30	0	1	0	0	0	0	0	0	0	1	0	0	0	4	1	0	0	1	0	1
tRF-30-I7ZPVXEPUPND	ATTCTTTTAGTATTAACTAGTACAGCTGAC	5-half	GlyTCC_Chr_MT_9754-9822_+_@1.30.30	0	1	0	0	0	0	0	0	0	1	0	0	0	0	0	0	0	0	0	0
tRF-31-6978WP9LXN4VE	GGCTCGTTGGTCTAGTGGTATGATTCTCGCT	5-half	ProTGG_Chr_10_26466567-26466638_-_@1.31.31	3	1	5	0	0	7	4	0	6	12	0	6	2	5	12	5	20	24	8	9
tRF-31-P4RPYP9LON4VD	GCATGGGTAGTTCAGTGGTAGAATTCTCGCC	5-half	GlyGCC_Chr_17_61128903-61128973_+_@1.31.31	7	1	9	2	5	4	4	0	1	8	1	5	0	16	7	13	51	44	6	30
tRF-31-R29P4P9L5HJVE	GGGGATGTAGCTCAGTGGTAGAGCGCATGCT	5-half	AlaCGC_Chr_6_37118306-37118377_-_@1.31.31, AlaTGC_Chr_17_50873932-50874003_-_@1.31.31, AlaTGC_Chr_23_30183915-30183986_+_@1.31.31, AlaAGC_Chr_23_30170753-30170824_+_@1.31.31, AlaCGC_Chr_23_31556129-31556200_-_@1.31.31, AlaTGC_Chr_7_40344975-40345046_+_@1.31.31, AlaTGC_Chr_3_107039873-107039944_-_@1.31.31, AlaTGC_Chr_23_30125517-30125588_-_@1.31.31, AlaCGC_Chr_23_30164841-30164912_+_@1.31.31, AlaT…	0	1	1	0	1	0	0	0	0	1	0	3	0	7	0	0	30	4	2	1
tRF-31-VL1MFXIOQQMJD	TAGTAAGGTCAGCTAATTAAGCTATCGGGCC	5-half	MetCAT_Chr_MT_4197-4265_+_@-1T.30.31	0	1	1	0	1	0	0	0	0	1	0	0	0	0	0	1	0	0	0	0
tRF-32-69JP4PRNFJE85	GGCTCCATAGCTCAGGGGTTAGAGCACTGGTC	5-half	ThrTGT_Chr_10_26481746-26481818_+_@1.32.32, ThrTGT_Chr_10_26468186-26468258_+_@1.32.32, ThrTGT_Chr_7_40324271-40324343_-_@1.32.32	1	1	0	0	1	1	1	0	0	4	0	0	2	0	1	2	16	15	0	0
tRF-32-I7ZPVXEPUPNDQ	ATTCTTTTAGTATTAACTAGTACAGCTGACTT	5-half	GlyTCC_Chr_MT_9754-9822_+_@1.32.32	0	1	0	0	0	0	0	0	0	0	0	0	0	0	0	0	0	0	0	0
tRF-32-R29P4P9L5H3VQ	GGGGATGTAGCTCAGTGGTAGAGCGCCTGCTT	5-half	AlaTGC_Chr_23_30179834-30179905_-_@1.32.32	0	1	0	0	0	0	0	0	0	0	0	0	0	1	0	4	2	13	0	2
tRF-32-R29P4P9L5HJVQ	GGGGATGTAGCTCAGTGGTAGAGCGCATGCTT	5-half	AlaAGC_Chr_23_30170753-30170824_+_@1.32.32, AlaCGC_Chr_23_31556129-31556200_-_@1.32.32, AlaTGC_Chr_17_50873932-50874003_-_@1.32.32, AlaCGC_Chr_23_30164841-30164912_+_@1.32.32, AlaTGC_Chr_3_107039873-107039944_-_@1.32.32, AlaTGC_Chr_7_40344975-40345046_+_@1.32.32, AlaCGC_Chr_6_37118306-37118377_-_@1.32.32, AlaTGC_Chr_23_30125517-30125588_-_@1.32.32, AlaTGC_Chr_17_50880741-50880812_+_@1.32.32, AlaT…	0	1	2	0	0	1	1	0	0	0	0	0	0	1	1	1	25	11	1	4
tRF-32-RK9P4P9L5F9VQ	GGGGGTGTAGCTCAGTGGTAGAGCATGTGCTT	5-half	AlaTGC_Chr_9_17257479-17257550_+_@1.32.32	3	1	23	15	5	13	41	0	8	9	0	11	1	73	62	10	22	36	5	25
tRF-32-RKVP4PRLDFZU3	GGGGGTATAGCTCAGGGGTAAAGCATTTGACT	5-half	CysGCA_Chr_4_112550397-112550468_-_@1.32.32	1	1	1	17	1	2	1	0	12	4	1	4	0	16	4	3	6	5	1	4
tRF-32-SZ9PUQ4EHIR7P	GTCTTTGTAGTACATCTAATATACTGGTCTTG	5-half	ThrTGT_Chr_MT_15658-15726_+_@-1G.31.32	4	1	2	0	2	1	5	1	0	6	0	0	0	2	2	7	5	18	8	0
tRF-32-VEX0K3VI137XM	TAGATTGAAGCCAGTTAGCTAGGGTGTTTAGC	5-half	AsnGTT_Chr_MT_5446-5518_-_@1.32.32	0	1	0	0	0	0	0	0	0	2	0	0	0	0	0	0	1	0	0	0
tRF-33-1KSLQ6R3FJIYW	AGGGGGTATAGCTCAGGGGTAGAGCATTTGACT	5-half	CysGCA_Chr_4_112732476-112732547_+_@-1A.32.33, CysGCA_Chr_4_112407284-112407355_-_@-1A.32.33, CysGCA_Chr_4_112531902-112531973_+_@-1A.32.33, CysGCA_Chr_12_30287485-30287556_+_@-1A.32.33, CysGCA_Chr_4_112419516-112419587_-_@-1A.32.33, CysGCA_Chr_4_112387136-112387207_+_@-1A.32.33, CysGCA_Chr_4_112536022-112536093_+_@-1A.32.33, CysGCA_Chr_19_39448382-39448453_-_@-1A.32.33, CysGCA_Chr_4_112519368-11…	0	1	0	1	0	1	0	0	0	0	0	0	1	0	0	0	0	1	0	0
tRF-33-47MXSL73VL8RDV	CTCCTCGTTAGTATAGTGGTTAGTATCCCCGCC	5-half	AspGTC_Chr_5_62676636-62676707_+_@-1C.32.33	1	1	0	3	0	2	2	0	0	5	0	1	0	1	8	1	11	3	1	0
tRF-33-6978WP9LXN4V0Q	GGCTCGTTGGTCTAGTGGTATGATTCTCGCTTT	5-half	ProTGG_Chr_10_26466567-26466638_-_@1.33.33	5	1	1	3	0	0	1	0	0	9	0	4	2	0	3	12	7	3	7	6
tRF-33-69JP4PRNFJE803	GGCTCCATAGCTCAGGGGTTAGAGCACTGGTCT	5-half	ThrTGT_Chr_7_40324271-40324343_-_@1.33.33, ThrTGT_Chr_10_26481746-26481818_+_@1.33.33, ThrTGT_Chr_10_26468186-26468258_+_@1.33.33	1	1	0	0	0	0	0	0	1	11	0	1	0	0	1	4	2	18	0	9
tRF-33-MZNL7L73V6M9DV	CGTTTCTGTAGTGTAGTGGTTATCACGTTCGCC	5-half	ValCAC_Chr_3_21262480-21262552_+_@-1C.32.33, ValCAC_Chr_NW_020191468.1_12031-12103_-_@-1C.32.33, ValCAC_Chr_3_21114069-21114141_-_@-1C.32.33, ValCAC_Chr_9_32498696-32498768_+_@-1C.32.33, ValCAC_Chr_3_21012294-21012366_+_@-1C.32.33, ValAAC_Chr_3_20967927-20967999_+_@-1C.32.33	12	1	4	2	7	1	0	0	2	2	0	1	0	5	4	7	44	27	5	30
tRF-33-P4RPYP9LON4VDP	GCATGGGTAGTTCAGTGGTAGAATTCTCGCCTG	5-half	GlyGCC_Chr_17_61128903-61128973_+_@1.33.33	10	1	1	1	6	5	7	0	0	9	0	0	0	6	0	16	11	16	1	4
tRF-33-PNR8YP1LON4VD5	GCATTGGTGGTTCAGAGGTAGAATTCTCGCCTC	5-half	GlyCCC_Chr_6_110635525-110635595_-_@1.33.33	0	1	0	0	0	0	6	0	0	0	0	1	0	1	0	3	3	2	0	0
tRF-33-PNR8YP9LONNVDP	GCATTGGTGGTTCAGTGGTAGAATTCTTGCCTG	5-half	GlyGCC_Chr_6_59272088-59272158_-_@1.33.33	0	1	0	0	0	4	6	0	0	0	0	0	0	1	1	2	1	2	2	0
tRF-33-QNR8VP9NFQFYD3	GCGTTGGTGGTATAGTGGTTAGCATAGCTGCCT	5-half	GlyTCC_Chr_7_19428535-19428606_-_@1.33.33	3	1	0	0	0	3	4	0	0	3	0	0	0	3	7	2	6	4	0	0
tRF-33-R9JP9P9NF5HYDQ	GGTTCCATAGTGTAGTGGTTAGCACATCTGCTT	5-half	ValTAC_Chr_23_31347498-31347570_+_@1.33.33	0	1	3	0	0	1	0	0	6	0	0	2	0	5	0	1	5	10	0	3
tRF-33-RNK47LI3VF4YDR	GGGTTCCATGGTGTAATGGTTAGCACTCTGGAC	5-half	GlnCTG_Chr_23_31135564-31135635_-_@-1G.32.33, GlnCTG_Chr_23_47242996-47243067_+_@-1G.32.33, GlnCTG_Chr_23_30037406-30037477_+_@-1G.32.33, GlnCTG_Chr_10_12743209-12743280_-_@-1G.32.33, GlnCTG_Chr_23_31114008-31114079_+_@-1G.32.33, GlnCTG_Chr_4_99861548-99861619_+_@-1G.32.33, GlnCTG_Chr_19_27761705-27761776_+_@-1G.32.33	0	1	0	0	1	0	0	0	0	0	0	0	0	0	0	1	0	0	0	0
tRF-33-SR94SX73V2Y8DM	GTCCCTGGTGGTCTAGTGGTTAGGATTCGGCGC	5-half	GluCTC_Chr_23_30014669-30014740_-_@-1G.32.33, GluCTC_Chr_7_42660785-42660856_+_@-1G.32.33, GluCTC_Chr_3_8098331-8098402_-_@-1G.32.33, GluCTC_Chr_NW_020190592.1_20281-20352_-_@-1G.32.33, GluTTC_Chr_3_20897689-20897760_-_@-1G.32.33, GluCTC_Chr_3_21352358-21352429_-_@-1G.32.33, GluCTC_Chr_9_25530031-25530102_+_@-1G.32.33, GluCTC_Chr_NW_020190592.1_10784-10855_-_@-1G.32.33, GluCTC_Chr_NW_020190592.1_…	1	1	7	4	0	2	5	0	0	0	0	0	1	1	10	1	9	15	0	3
tRF-34-799P9P9NH57S1O	GTTTCTGTAGTGTAGTGGTTATCACGTTCGCCTA	5-half	ValAAC_Chr_3_20967927-20967999_+_@1.34.34	7	1	16	13	1	4	20	0	1	4	1	6	6	19	25	6	11	72	0	14
tRF-34-H2IY7LI85FL0FE	ATAGAATTTGGTGTAATTGGGAGCACGAAGAGTT	5-half	GlnTTG_Chr_MT_4123-4194_-_@-1A.33.34	0	1	0	4	0	0	2	0	0	0	0	0	0	1	0	0	0	0	0	0
tRF-34-MZ3L7L73V6M9I3	CGTTTCCGTAGTGTAGTGGTTATCACGTTCGCCT	5-half	ValCAC_Chr_23_31334996-31335068_-_@-1C.33.34, ValTAC_Chr_3_20978865-20978937_+_@-1C.33.34, ValCAC_Chr_3_21092613-21092685_-_@-1C.33.34, ValAAC_Chr_23_31020511-31020583_-_@-1C.33.34, ValCAC_Chr_7_40358343-40358415_-_@-1C.33.34, ValAAC_Chr_1_97606076-97606148_-_@-1C.33.34, ValCAC_Chr_23_31290226-31290298_-_@-1C.33.34, ValAAC_Chr_3_21128448-21128520_-_@-1C.33.34, ValCAC_Chr_3_8134934-8135006_+_@-1C.…	0	1	0	1	1	0	0	0	0	0	0	0	0	0	0	0	0	2	0	0
tRF-34-P4RPYP9LON4VHM	GCATGGGTAGTTCAGTGGTAGAATTCTCGCCTGC	5-half	GlyGCC_Chr_17_61128903-61128973_+_@1.34.34	2	1	12	2	5	12	21	0	0	12	0	0	0	26	3	19	8	20	3	8
tRF-34-PNR8YP9LONNVHM	GCATTGGTGGTTCAGTGGTAGAATTCTTGCCTGC	5-half	GlyGCC_Chr_6_59272088-59272158_-_@1.34.34	1	1	3	0	1	3	9	0	0	2	0	1	0	5	6	4	1	10	1	2
tRF-34-PUDP4PZKFJ7PEP	GCCGAAATAGCTCAGTTGGGAGAGCGTTAGACTG	5-half	PheGAA_Chr_23_30153764-30153836_+_@1.34.34, PheGAA_Chr_23_31057166-31057238_-_@1.34.34, PheGAA_Chr_7_43807611-43807683_-_@1.34.34, PheGAA_Chr_23_30015491-30015563_+_@1.34.34, PheGAA_Chr_15_82778642-82778714_-_@1.34.34, PheGAA_Chr_23_30143677-30143749_-_@1.34.34, PheGAA_Chr_23_30126273-30126345_+_@1.34.34, PheGAA_Chr_23_30099812-30099884_+_@1.34.34, PheGAA_Chr_12_69059075-69059147_-_@1.34.34, PheG…	0	1	0	0	1	7	0	2	0	7	0	0	0	0	0	0	14	8	0	0
tRF-34-PY5P4PY3FJHPEQ	GCCTGGATAGCTCAGTTAGTAGAGCATCAGACTT	5-half	LysTTT_Chr_1_157962896-157962968_-_@1.34.34, LysTTT_Chr_23_30202993-30203065_-_@1.34.34	0	1	1	1	0	0	0	0	0	0	0	0	0	1	2	0	0	0	0	0
tRF-34-QNR8VP9NFQFY1Q	GCGTTGGTGGTATAGTGGTTAGCATAGCTGCCTT	5-half	GlyTCC_Chr_7_19428535-19428606_-_@1.34.34	5	1	0	1	1	0	9	0	12	3	0	7	0	7	4	2	5	27	1	16
tRF-34-R9JP9P9NF5HYHQ	GGTTCCATAGTGTAGTGGTTAGCACATCTGCTTT	5-half	ValTAC_Chr_23_31347498-31347570_+_@1.34.34	1	1	21	0	3	6	5	0	3	6	0	7	0	4	3	0	37	37	2	9
tRF-34-R9JP9PMNH5SYHQ	GGTTCCATAGTGTAGCGGTTATCACGTCTGCTTT	5-half	ValTAC_Chr_15_82766873-82766945_-_@1.34.34	3	1	3	2	1	3	7	2	0	1	0	0	0	8	15	2	14	15	1	7
tRF-34-RKUP4P9L5FZUHM	GGGGGTACAGCTCAGTGGTAGAGCATTTGACTGC	5-half	CysGCA_Chr_3_22722293-22722364_-_@1.34.34	1	1	4	10	5	0	6	5	15	16	0	3	8	8	2	8	4	5	1	5
tRF-34-SR94SX73V2Y81W	GTCCCTGGTGGTCTAGTGGTTAGGATTCGGCGCT	5-half	GluCTC_Chr_23_30014669-30014740_-_@-1G.33.34, GluCTC_Chr_3_8098331-8098402_-_@-1G.33.34, GluTTC_Chr_3_20897689-20897760_-_@-1G.33.34, GluCTC_Chr_NW_020190592.1_10784-10855_-_@-1G.33.34, GluCTC_Chr_NW_020190592.1_1276-1347_-_@-1G.33.34, GluCTC_Chr_7_42660785-42660856_+_@-1G.33.34, GluCTC_Chr_9_25530031-25530102_+_@-1G.33.34, GluCTC_Chr_3_21352358-21352429_-_@-1G.33.34, GluCTC_Chr_NW_020190592.1_20…	0	1	2	9	0	0	1	0	0	3	0	0	0	1	0	7	4	7	7	3
tRF-35-1KILQ673FJP4NY	AGGGGATGTAGCTCAGTGGTAGAGCGCATGCTTTG	5-half	AlaTGC_Chr_23_30125517-30125588_-_@-1A.34.35, AlaTGC_Chr_23_30183915-30183986_+_@-1A.34.35, AlaTGC_Chr_3_107039873-107039944_-_@-1A.34.35, AlaTGC_Chr_17_50880741-50880812_+_@-1A.34.35, AlaTGC_Chr_7_40344975-40345046_+_@-1A.34.35, AlaTGC_Chr_17_50873932-50874003_-_@-1A.34.35	0	1	0	0	0	0	0	0	0	1	0	1	0	0	0	0	4	0	0	0
tRF-35-1LQ4PUQ340QI6N	AGGTAGCGTGGCCGAGCGGTCTAAGGCGCTGGATT	5-half	LeuAAG_Chr_23_30011393-30011474_-_@-1A.34.35, LeuAAG_Chr_10_26438831-26438912_+_@-1A.34.35, LeuAAG_Chr_10_26483921-26484002_-_@-1A.34.35, LeuAAG_Chr_23_30136146-30136227_+_@-1A.34.35, LeuAAG_Chr_7_40319416-40319497_+_@-1A.34.35, LeuAAG_Chr_25_19969191-19969272_+_@-1A.34.35, LeuAAG_Chr_23_30293279-30293360_+_@-1A.34.35, LeuAAG_Chr_23_30032800-30032881_+_@-1A.34.35, LeuTAG_Chr_10_26437164-26437245_…	0	1	0	0	0	0	0	0	0	0	0	0	0	0	0	0	0	0	0	0
tRF-35-395P4PN3FJ6KEW	CCTTCGATAGCTCAGCTGGTAGAGCGGAGGACTGT	5-half	TyrGTA_Chr_10_26442083-26442172_+_@1.35.35, TyrGTA_Chr_10_26445520-26445610_+_@1.35.35, TyrGTA_Chr_21_44990709-44990798_+_@1.35.35, TyrGTA_Chr_10_26447367-26447456_+_@1.35.35, TyrGTA_Chr_14_30458772-30458860_+_@1.35.35, TyrGTA_Chr_21_44965004-44965093_-_@1.35.35, TyrGTA_Chr_10_26414624-26414713_-_@1.35.35, TyrGTA_Chr_21_44984358-44984447_+_@1.35.35	0	1	0	0	0	0	0	1	0	4	0	0	0	0	1	0	2	1	1	0
tRF-35-4R04SXQ3V2Y7RZ	CTCCCACATGGTCTAGCGGTTAGGATTCCTGGTTT	5-half	GluTTC_Chr_21_3228261-3228332_-_@-1C.34.35, GluTTC_Chr_2_128295086-128295157_-_@-1C.34.35, GluTTC_Chr_12_15097784-15097855_-_@-1C.34.35	3	1	2	1	5	3	6	4	5	3	4	2	3	2	3	2	1	5	16	5
tRF-35-R9J89O9NF5W8E7	GGTTCCATGGTGTAATGGTTAGCACTCTGGACTCT	5-half	GlnCTG_Chr_23_47242996-47243067_+_@1.35.35, GlnCTG_Chr_23_31114008-31114079_+_@1.35.35, GlnCTG_Chr_10_12743209-12743280_-_@1.35.35, GlnCTG_Chr_19_27761705-27761776_+_@1.35.35, GlnCTG_Chr_23_31135564-31135635_-_@1.35.35, GlnCTG_Chr_4_99861548-99861619_+_@1.35.35, GlnCTG_Chr_23_30037406-30037477_+_@1.35.35	0	1	0	0	0	0	0	0	0	0	0	0	0	0	0	1	0	0	0	0
tRF-35-RPM830MMUKLY5Z	GGTAGCGTGGCCGAGCGGTCTAAGGCGCTGGATTT	5-half	LeuTAG_Chr_19_27762208-27762289_-_@1.35.35, LeuTAG_Chr_10_26437164-26437245_+_@1.35.35	0	1	0	0	1	1	0	0	0	1	0	0	0	3	1	0	1	2	2	3
tRF-35-S998LOW3VHM96Y	GTCTCTGTGGCGCAATCGGTTAGCGCGTTCGGCTG	5-half	AsnGTT_Chr_7_43807816-43807889_+_@1.35.35, AsnGTT_Chr_19_39343153-39343226_-_@1.35.35, AsnGTT_Chr_3_21114744-21114817_-_@1.35.35, AsnGTT_Chr_3_20898247-20898320_-_@1.35.35, AsnGTT_Chr_3_21340083-21340156_+_@1.35.35, AsnGTT_Chr_3_20905102-20905175_+_@1.35.35, AsnGTT_Chr_3_20981895-20981968_+_@1.35.35, AsnGTT_Chr_3_21316056-21316129_+_@1.35.35, AsnGTT_Chr_13_23344136-23344209_-_@1.35.35, AsnGTT_Chr…	1	1	0	0	0	0	0	0	0	4	0	0	0	0	0	1	1	0	0	0
tRF-36-8ZLLQ678V0M0OYE	TCCTTCGATAGCTCAGTTGGTAGAGCGGAGGACTGT	5-half	TyrGTA_Chr_23_31535252-31535341_-_@-1T.35.36, TyrGTA_Chr_11_72585702-72585790_-_@-1T.35.36, TyrGTA_Chr_23_31535660-31535749_-_@-1T.35.36, TyrGTA_Chr_23_31542987-31543078_-_@-1T.35.36, TyrGTA_Chr_14_30458188-30458281_+_@-1T.35.36, TyrGTA_Chr_1_97560692-97560781_-_@-1T.35.36	0	1	0	0	0	0	0	0	0	0	0	0	0	0	0	0	0	0	0	0
tRF-36-QR18LOW3VHL8UZB	GCTCCAGTGGCGCAATCGGTTAGCGCGCGGTACTTA	5-half	IleTAT_Chr_23_31395317-31395410_-_@1.36.36, IleTAT_Chr_23_30232404-30232497_-_@1.36.36, IleTAT_Chr_23_31068719-31068812_-_@1.36.36, IleTAT_Chr_1_157992168-157992261_-_@1.36.36, IleTAT_Chr_11_25140474-25140566_+_@1.36.36, IleTAT_Chr_18_49107397-49107489_-_@1.36.36	0	1	0	0	0	0	0	0	0	0	0	0	0	0	0	0	0	0	0	0
tRF-36-RP9830MMUKLY5ZB	GGTAGTGTGGCCGAGCGGTCTAAGGCGCTGGATTTA	5-half	LeuTAG_Chr_10_26471839-26471920_-_@1.36.36	0	1	0	0	0	0	0	0	0	0	0	0	0	0	0	1	0	0	1	0
tRF-36-RPM830MMUKLY5ZB	GGTAGCGTGGCCGAGCGGTCTAAGGCGCTGGATTTA	5-half	LeuTAG_Chr_19_27762208-27762289_-_@1.36.36, LeuTAG_Chr_10_26437164-26437245_+_@1.36.36	1	1	0	0	0	3	1	0	0	0	0	0	0	1	2	0	1	1	0	0
tRF-20-LBDLXOOI	CGAAAAAGTATGCAAGAACT	5-half	SerGCT_Chr_MT_11977-12036_+_@-1C.19.20	0	0	0	0	0	0	0	0	0	0	0	0	0	0	1	0	0	0	0	0
tRF-22-LBDLXOOIM	CGAAAAAGTATGCAAGAACTGC	5-half	SerGCT_Chr_MT_11977-12036_+_@-1C.21.22	0	0	0	0	0	0	0	0	0	0	0	0	0	0	1	0	0	0	0	0
tRF-25-2XF04LVF4D	CACTAAGAAGCTATATAGCACTAAC	5-half	LysTTT_Chr_MT_8061-8127_+_@1.25.25	0	0	0	0	0	0	0	0	0	4	0	0	0	0	2	3	1	0	1	0
tRF-28-537PUBJXVO0Q	GAGGTGTTAGTAAAACATTATATAATTT	5-half	AspGTC_Chr_MT_7304-7372_+_@2.29.28	2	0	0	0	0	0	0	0	0	2	0	0	0	1	2	0	0	1	2	1
tRF-28-ROD8N020JXDR	GGTAAAATGGCTGAGCAAAGCATTAGAC	5-half	TyrGTA_Chr_MT_5618-5685_-_@1.28.28	0	0	0	0	0	0	0	0	0	0	0	0	0	0	0	0	0	0	1	0
tRF-29-50FFV07Q5WJ9	GAGAGAGACATAGAGGTTATGATGTTGGC	5-half	SerTGA_Chr_MT_7229-7299_-_@3.31.29	0	0	1	0	0	0	0	0	0	0	0	0	0	1	0	0	2	1	0	3
tRF-29-537PUBJXVOKQ	GAGGTGTTAGTAAAACATTATATAATTTT	5-half	AspGTC_Chr_MT_7304-7372_+_@2.30.29	0	0	1	0	0	0	0	0	0	0	0	0	0	0	0	0	0	1	0	1
tRF-29-FR98XEYFMYEE	AGCCCTGTGGTGAATTTACACGTTGAATT	5-half	CysGCA_Chr_MT_5551-5617_-_@1.29.29	0	0	0	0	0	0	0	0	0	0	0	0	0	0	0	0	5	2	0	0
tRF-29-SZ9PUQ4EHI2D	GTCTTTGTAGTACATCTAATATACTGGTC	5-half	ThrTGT_Chr_MT_15658-15726_+_@-1G.28.29	1	0	1	0	0	1	0	0	0	2	0	2	0	4	0	0	4	1	1	2
tRF-30-50FFV07Q5W9I	GAGAGAGACATAGAGGTTATGATGTTGGCT	5-half	SerTGA_Chr_MT_7229-7299_-_@3.32.30	3	0	2	0	0	8	17	0	0	3	0	7	0	7	4	3	13	6	3	13
tRF-30-7U9PNOKOFO65	GTTGATGTAGCTTAACCCAAAGCAAGGCAC	5-half	PheGAA_Chr_MT_364-430_+_@1.30.30	1	0	0	2	0	1	1	1	1	2	0	0	0	2	0	2	2	1	1	0
tRF-30-FR98XEYFMYDY	AGCCCTGTGGTGAATTTACACGTTGAATTG	5-half	CysGCA_Chr_MT_5551-5617_-_@1.30.30	0	0	0	0	0	0	0	0	0	3	0	0	0	0	0	0	0	0	0	0
tRF-30-ROD8N020JXOY	GGTAAAATGGCTGAGCAAAGCATTAGACTG	5-half	TyrGTA_Chr_MT_5618-5685_-_@1.30.30	0	0	0	0	1	0	0	0	0	0	0	0	0	0	0	0	0	0	0	2
tRF-30-VL1MFXIOQQMJ	TAGTAAGGTCAGCTAATTAAGCTATCGGGC	5-half	MetCAT_Chr_MT_4197-4265_+_@-1T.29.30	0	0	0	0	0	0	0	0	0	0	0	1	0	0	0	0	0	0	0	0
tRF-31-22VPNO0BPMJNE	CAAGATATAGCTTAAACAAAGCATCCAGTTT	5-half	ValTAC_Chr_MT_1386-1452_+_@1.31.31	0	0	0	0	1	1	5	0	0	4	0	0	0	5	4	0	11	0	0	7
tRF-31-537PUBJXVOZYE	GAGGTGTTAGTAAAACATTATATAATTTTGT	5-half	AspGTC_Chr_MT_7304-7372_+_@2.32.31	0	0	0	0	0	0	0	0	0	0	0	0	0	1	0	0	0	1	0	1
tRF-31-6978WPRLXN48E	GGCTCGTTGGTCTAGGGGTATGATTCTCGGT	5-half	ProTGG_Chr_15_55651375-55651446_-_@1.31.31	2	0	0	0	0	0	0	0	0	2	0	2	2	0	0	0	20	11	0	5
tRF-31-7U9PNOKOFO65E	GTTGATGTAGCTTAACCCAAAGCAAGGCACT	5-half	PheGAA_Chr_MT_364-430_+_@1.31.31	0	0	2	0	0	0	0	0	1	1	0	0	0	0	1	1	0	0	0	0
tRF-31-8KOL7XDPBZJIE	TCAGGGAATAGTTTAAATAGAACTTCAGCTT	5-half	ProTGG_Chr_MT_15726-15791_-_@-1T.30.31	0	0	0	0	0	5	0	1	0	0	0	2	0	1	0	1	8	3	0	0
tRF-31-FP18LPMBQ4NKD	AGCAGAGTGGCGCAGCGGAAGCGTGCTGGGC	5-half	iMetCAT_Chr_3_16711608-16711679_-_@1.31.31, iMetCAT_Chr_23_31019522-31019593_-_@1.31.31, iMetCAT_Chr_23_31695649-31695720_-_@1.31.31, iMetCAT_Chr_23_31121523-31121594_-_@1.31.31, iMetCAT_Chr_23_30944121-30944192_+_@1.31.31, iMetCAT_Chr_12_21711736-21711807_-_@1.31.31, iMetCAT_Chr_23_31234924-31234995_+_@1.31.31, iMetCAT_Chr_7_7516034-7516105_-_@1.31.31, iMetCAT_Chr_23_31687054-31687125_+_@1.31.31…	0	0	4	0	0	0	0	0	0	0	0	0	0	0	0	0	0	0	0	0
tRF-31-I7ZPVXEPUPNDE	ATTCTTTTAGTATTAACTAGTACAGCTGACT	5-half	GlyTCC_Chr_MT_9754-9822_+_@1.31.31	0	0	1	0	0	0	0	0	0	1	0	0	0	1	0	0	1	0	0	0
tRF-31-KS5P4PW3FJHPB	CCCCGGATAGCTCAGTCGGTAGAGCATCAGA	5-half	LysTTT_Chr_23_31557018-31557090_+_@1.31.31	0	0	0	0	0	0	0	0	0	0	0	0	0	0	3	0	0	0	0	0
tRF-31-O7M8LOMLQHWUD	GACCTCGTGGCGCAACGGTAGCGCGTCTGAC	5-half	TrpCCA_Chr_5_62677335-62677406_+_@1.31.31, TrpCCA_Chr_25_36942390-36942461_-_@1.31.31, TrpCCA_Chr_23_31683731-31683802_+_@1.31.31, TrpCCA_Chr_19_27829637-27829708_+_@1.31.31, TrpCCA_Chr_23_31674969-31675040_+_@1.31.31	0	0	0	0	0	0	0	0	0	0	0	0	0	0	0	0	0	3	0	0
tRF-31-PNR8YP1LON4VD	GCATTGGTGGTTCAGAGGTAGAATTCTCGCC	5-half	GlyCCC_Chr_6_110635525-110635595_-_@1.31.31	0	0	2	0	0	1	0	0	0	1	0	0	0	1	0	0	0	0	0	0
tRF-31-PNR8YP9LON49D	GCATTGGTGGTTCAGTGGTAGAATTCTCTCC	5-half	GlyCCC_Chr_3_21040374-21040444_-_@1.31.31, GlyCCC_Chr_3_20997412-20997482_-_@1.31.31, GlyCCC_Chr_NW_020191468.1_27206-27276_+_@1.31.31	0	0	0	2	0	0	0	0	0	0	0	0	0	0	0	1	0	2	0	1
tRF-31-PY5P4PY3FJHPB	GCCTGGATAGCTCAGTTAGTAGAGCATCAGA	5-half	LysTTT_Chr_23_30202993-30203065_-_@1.31.31, LysTTT_Chr_1_157962896-157962968_-_@1.31.31	0	0	1	1	0	0	2	0	2	2	0	1	0	4	0	0	3	0	0	2
tRF-31-PYRP4PN3FJHPB	GCCTGGGTAGCTCAGCTGGTAGAGCATCAGA	5-half	LysTTT_Chr_12_34846644-34846716_-_@1.31.31, LysTTT_Chr_X_101642589-101642661_-_@1.31.31	0	0	0	0	0	0	0	0	0	1	0	0	0	0	0	1	0	0	0	0
tRF-31-PYRP4PZ3FJHPB	GCCTGGGTAGCTCAGTTGGTAGAGCATCAGA	5-half	LysTTT_Chr_1_112844688-112844760_+_@1.31.31, LysTTT_Chr_3_32704291-32704363_+_@1.31.31, LysTTT_Chr_6_11501752-11501824_+_@1.31.31	0	0	0	0	0	1	0	0	0	0	0	3	0	0	0	0	0	0	0	0
tRF-31-R29P4P9L5FJVE	GGGGATGTAGCTCAGTGGTAGAGCACATGCT	5-half	AlaTGC_Chr_5_67889002-67889073_-_@1.31.31, AlaTGC_Chr_6_106074031-106074102_-_@1.31.31, AlaTGC_Chr_6_91709768-91709839_+_@1.31.31	1	0	0	0	0	0	2	0	0	0	0	0	0	1	1	0	4	1	0	2
tRF-31-R29P4P9L5FVVE	GGGGATGTAGCTCAGTGGTAGAGCATATGCT	5-half	AlaCGC_Chr_24_4678616-4678687_+_@1.31.31	0	0	2	0	0	0	0	0	0	0	0	0	0	0	0	0	5	6	0	1
tRF-31-R29P4P9L5H3VE	GGGGATGTAGCTCAGTGGTAGAGCGCCTGCT	5-half	AlaTGC_Chr_23_30179834-30179905_-_@1.31.31	0	0	0	0	0	0	0	0	0	0	0	0	0	0	0	0	4	5	0	0
tRF-31-R29P4P9L5HLVE	GGGGATGTAGCTCAGTGGTAGAGCGCGCGCT	5-half	AlaCGC_Chr_2_39839750-39839821_-_@1.31.31	0	0	0	0	0	0	0	1	0	0	0	2	0	0	0	1	2	0	0	0
tRF-31-RK9P4P9L5HJVE	GGGGGTGTAGCTCAGTGGTAGAGCGCATGCT	5-half	AlaTGC_Chr_23_30107193-30107264_+_@1.31.31	0	0	0	0	0	0	0	0	1	0	0	0	0	0	0	0	5	4	0	0
tRF-31-RKVP4PRLDFZUD	GGGGGTATAGCTCAGGGGTAAAGCATTTGAC	5-half	CysGCA_Chr_4_112550397-112550468_-_@1.31.31	0	0	0	0	0	0	0	0	1	0	1	2	0	0	0	0	2	1	0	0
tRF-31-ROD8N020JXOYE	GGTAAAATGGCTGAGCAAAGCATTAGACTGT	5-half	TyrGTA_Chr_MT_5618-5685_-_@1.31.31	0	0	2	0	0	1	0	0	0	0	0	0	1	0	0	0	0	0	0	1
tRF-31-SBVPZO2B0NFN0	GTAAATATAGTTTAACAAAAACATTAGATTG	5-half	HisGTG_Chr_MT_11907-11976_+_@1.31.31	1	0	1	0	0	0	1	0	0	1	0	0	0	0	0	0	3	0	1	1
tRF-31-SZ9PUQ4EHIR7E	GTCTTTGTAGTACATCTAATATACTGGTCTT	5-half	ThrTGT_Chr_MT_15658-15726_+_@-1G.30.31	1	0	3	0	3	0	0	0	6	3	0	0	0	0	1	0	0	1	0	0
tRF-32-0P58309NDJ781	ACCAGGATGGCCGAGTGGTTAAGGCGTTGGAC	5-half	LeuTAA_Chr_9_81592121-81592203_+_@1.32.32	0	0	0	0	0	0	0	0	0	0	2	0	0	0	0	0	0	0	0	0
tRF-32-0PD8309NDJ781	ACCAGAATGGCCGAGTGGTTAAGGCGTTGGAC	5-half	LeuTAA_Chr_15_82767678-82767760_+_@1.32.32	0	0	0	0	1	0	0	0	0	0	0	0	0	0	0	0	0	0	0	0
tRF-32-1BZP7O02K0F75	AGGAATTTAGGTTAAACAGACCAAGAGCCTTC	5-half	TrpTCA_Chr_MT_5308-5374_+_@1.32.32	1	0	1	0	1	0	1	0	0	6	0	0	0	0	0	0	2	0	1	1
tRF-32-1K7LQ673FJP43	AGGGGGTGTAGCTCAGTGGTAGAGCGCATGCT	5-half	AlaTGC_Chr_23_30107193-30107264_+_@-1A.31.32	0	0	0	0	0	0	1	0	0	0	0	0	0	0	0	0	0	0	0	0
tRF-32-1KILQ673FJP43	AGGGGATGTAGCTCAGTGGTAGAGCGCATGCT	5-half	AlaAGC_Chr_23_30170753-30170824_+_@-1A.31.32, AlaTGC_Chr_7_40344975-40345046_+_@-1A.31.32, AlaTGC_Chr_23_30125517-30125588_-_@-1A.31.32, AlaTGC_Chr_23_30183915-30183986_+_@-1A.31.32, AlaCGC_Chr_23_30164841-30164912_+_@-1A.31.32, AlaTGC_Chr_3_107039873-107039944_-_@-1A.31.32, AlaTGC_Chr_17_50873932-50874003_-_@-1A.31.32, AlaTGC_Chr_17_50880741-50880812_+_@-1A.31.32, AlaCGC_Chr_23_31556129-31556200…	0	0	2	0	0	0	0	0	0	4	0	0	0	0	0	0	3	1	3	1
tRF-32-1KSLQ673FJIY1	AGGGGGTATAGCTCAGTGGTAGAGCATTTGAC	5-half	CysGCA_Chr_19_39451752-39451823_+_@-1A.31.32, CysGCA_Chr_4_112385836-112385907_+_@-1A.31.32, CysGCA_Chr_19_39659156-39659227_-_@-1A.31.32, CysGCA_Chr_4_112374449-112374520_+_@-1A.31.32, CysGCA_Chr_4_112393802-112393873_-_@-1A.31.32, CysGCA_Chr_19_39659890-39659961_-_@-1A.31.32, CysGCA_Chr_19_39453812-39453883_-_@-1A.31.32	1	0	0	0	0	0	0	0	0	0	0	0	0	0	0	0	0	0	0	0
tRF-32-1KSLQ6R3BJIY1	AGGGGGTATAGCTCAGGGGTAAAGCATTTGAC	5-half	CysGCA_Chr_4_112550397-112550468_-_@-1A.31.32	0	0	0	0	0	0	0	0	0	0	0	0	1	0	0	0	0	0	0	0
tRF-32-1KSLQ6R3FJIY1	AGGGGGTATAGCTCAGGGGTAGAGCATTTGAC	5-half	CysGCA_Chr_4_112559068-112559139_+_@-1A.31.32, CysGCA_Chr_12_30287485-30287556_+_@-1A.31.32, CysGCA_Chr_4_112523019-112523090_+_@-1A.31.32, CysGCA_Chr_4_112387136-112387207_+_@-1A.31.32, CysGCA_Chr_4_112732476-112732547_+_@-1A.31.32, CysGCA_Chr_4_112728957-112729028_-_@-1A.31.32, CysGCA_Chr_4_112419516-112419587_-_@-1A.31.32, CysGCA_Chr_19_39448382-39448453_-_@-1A.31.32, CysGCA_Chr_4_112413369-11…	0	0	0	0	0	0	0	0	0	0	0	0	0	0	0	0	0	0	0	1
tRF-32-395P4PN3FJ6K1	CCTTCGATAGCTCAGCTGGTAGAGCGGAGGAC	5-half	TyrGTA_Chr_14_30458772-30458860_+_@1.32.32, TyrGTA_Chr_10_26414624-26414713_-_@1.32.32, TyrGTA_Chr_10_26445520-26445610_+_@1.32.32, TyrGTA_Chr_10_26447367-26447456_+_@1.32.32, TyrGTA_Chr_10_26442083-26442172_+_@1.32.32, TyrGTA_Chr_21_44990709-44990798_+_@1.32.32, TyrGTA_Chr_21_44984358-44984447_+_@1.32.32, TyrGTA_Chr_21_44965004-44965093_-_@1.32.32	0	0	0	0	0	1	1	0	0	4	0	0	0	0	2	0	1	2	0	0
tRF-32-4R94SX73V2Y8K	CTCCCTGGTGGTCTAGTGGTTAGGATTCGGCG	5-half	GluCTC_Chr_NW_020190592.1_1276-1347_-_@-1C.31.32, GluCTC_Chr_3_21352358-21352429_-_@-1C.31.32, GluCTC_Chr_3_8098331-8098402_-_@-1C.31.32, GluCTC_Chr_23_30014669-30014740_-_@-1C.31.32, GluCTC_Chr_9_25530031-25530102_+_@-1C.31.32, GluCTC_Chr_NW_020190592.1_10784-10855_-_@-1C.31.32, GluCTC_Chr_NW_020190592.1_20281-20352_-_@-1C.31.32, GluCTC_Chr_7_42660785-42660856_+_@-1C.31.32, GluTTC_Chr_3_20897689…	14	0	5	7	0	9	0	0	5	6	6	3	3	6	20	0	10	17	5	15
tRF-32-50FFV07Q5W9IP	GAGAGAGACATAGAGGTTATGATGTTGGCTTG	5-half	SerTGA_Chr_MT_7229-7299_-_@3.34.32	2	0	1	0	1	1	12	0	0	4	0	4	0	2	2	0	1	2	1	0
tRF-32-59MP9P9NH57SJ	GATTCCGTAGTGTAGTGGTTATCACGTTCGCC	5-half	ValTAC_Chr_3_21117572-21117644_-_@1.32.32	2	0	1	0	0	0	0	0	0	1	0	0	0	0	1	0	7	7	0	3
tRF-32-676LQ6S8V0J6L	GGCCTGGATAGCTCAGTCGGTAGAGCATCAGA	5-half	LysTTT_Chr_23_31093113-31093185_-_@-1G.31.32, LysTTT_Chr_23_30111079-30111151_-_@-1G.31.32, LysTTT_Chr_23_31089834-31089906_+_@-1G.31.32	0	0	1	0	0	0	0	0	0	0	0	0	0	0	0	0	0	0	1	0
tRF-32-6978WP9LXN4VQ	GGCTCGTTGGTCTAGTGGTATGATTCTCGCTT	5-half	ProTGG_Chr_10_26466567-26466638_-_@1.32.32	2	0	2	0	0	0	1	0	1	7	0	12	0	0	1	6	14	37	0	2
tRF-32-6978WPRLXN48Q	GGCTCGTTGGTCTAGGGGTATGATTCTCGGTT	5-half	ProTGG_Chr_15_55651375-55651446_-_@1.32.32	0	0	0	0	0	0	2	0	9	5	0	0	0	0	1	4	18	25	0	1
tRF-32-6998LO9EFVI81	GGCTCTGTGGCGCAATGGATAGCGCATTGGAC	5-half	ArgTCT_Chr_15_82767225-82767310_+_@1.32.32, ArgTCT_Chr_19_27762806-27762892_+_@1.32.32, ArgTCT_Chr_11_98945442-98945532_-_@1.32.32, ArgTCT_Chr_23_31106890-31106977_-_@1.32.32	0	0	0	0	0	0	0	0	0	0	0	0	0	0	0	0	0	2	0	0
tRF-32-69JP4P9NFJE85	GGCTCCATAGCTCAGTGGTTAGAGCACTGGTC	5-half	ThrTGT_Chr_16_26005834-26005906_+_@1.32.32	0	0	2	0	0	0	0	0	0	0	0	1	0	0	0	0	7	5	0	0
tRF-32-69MP4PRNFJE85	GGCTCCGTAGCTCAGGGGTTAGAGCACTGGTC	5-half	ThrCGT_Chr_23_31075652-31075724_-_@1.32.32	0	0	0	0	0	0	0	0	0	0	0	5	0	0	0	0	0	9	0	0
tRF-32-6Q947673FEWSJ	GGCATTGGTGGTTCAGTGGTAGAATTCTCGCC	5-half	GlyGCC_Chr_18_1416064-1416134_-_@-1G.31.32, GlyCCC_Chr_3_21085364-21085434_+_@-1G.31.32, GlyCCC_Chr_28_40004077-40004147_+_@-1G.31.32, GlyCCC_Chr_3_21210205-21210275_+_@-1G.31.32, GlyGCC_Chr_18_1819426-1819496_+_@-1G.31.32, GlyCCC_Chr_3_21112718-21112788_+_@-1G.31.32, GlyCCC_Chr_3_21206921-21206991_-_@-1G.31.32, GlyCCC_Chr_3_20877476-20877546_+_@-1G.31.32, GlyGCC_Chr_18_1416704-1416774_-_@-1G.31.…	0	0	6	0	0	0	3	0	0	0	0	0	0	3	1	0	0	0	0	0
tRF-32-6RJ89O9NF5W81	GGCCCCATGGTGTAATGGTTAGCACTCTGGAC	5-half	GlnCTG_Chr_23_31013002-31013073_+_@1.32.32, GlnTTG_Chr_23_31009092-31009163_+_@1.32.32, GlnTTG_Chr_23_31688754-31688825_+_@1.32.32, GlnTTG_Chr_23_31689317-31689388_+_@1.32.32	0	0	0	1	0	0	0	0	0	0	0	0	0	0	0	0	0	0	0	0
tRF-32-779PZBXFEERZQ	GTTCTTGTAGTTGAATGACAACGATGGTTTTT	5-half	GluTTC_Chr_MT_14441-14509_-_@1.32.32	1	0	3	0	3	2	11	0	0	8	0	1	0	4	2	4	3	3	7	8
tRF-32-799P9P9NH5IYJ	GTTTCTGTAGTGTAGTGGTTATCACATTTGCC	5-half	ValAAC_Chr_3_21161570-21161642_-_@1.32.32	0	0	0	0	0	0	0	0	0	0	0	0	0	0	0	0	0	1	0	0
tRF-32-7U9PNOKOFO65P	GTTGATGTAGCTTAACCCAAAGCAAGGCACTG	5-half	PheGAA_Chr_MT_364-430_+_@1.32.32	0	0	0	0	0	0	0	2	4	0	0	0	0	0	0	0	0	1	0	0
tRF-32-8KOL7XDPBZJIQ	TCAGGGAATAGTTTAAATAGAACTTCAGCTTT	5-half	ProTGG_Chr_MT_15726-15791_-_@-1T.31.32	0	0	0	0	0	5	0	0	0	0	0	0	0	1	0	0	2	0	0	2
tRF-32-9IMYSX73IEWS3	TGGCTCGTTGGTCTAGTGGTATGATTCTCGCT	5-half	ProTGG_Chr_10_26466567-26466638_-_@-1T.31.32	0	0	0	0	0	0	0	0	0	0	0	0	0	0	0	0	0	4	0	0
tRF-32-9KILQ673FJ043	TGGGGATGTAGCTCAGTGGTAGAGCACATGCT	5-half	AlaTGC_Chr_6_106074031-106074102_-_@-1T.31.32, AlaTGC_Chr_5_67889002-67889073_-_@-1T.31.32, AlaTGC_Chr_6_91709768-91709839_+_@-1T.31.32	0	0	0	0	0	0	0	0	0	0	0	0	0	0	0	0	0	0	0	1
tRF-32-9KSLQ6R3FJIY1	TGGGGGTATAGCTCAGGGGTAGAGCATTTGAC	5-half	CysGCA_Chr_12_30287485-30287556_+_@-1T.31.32, CysGCA_Chr_4_112559068-112559139_+_@-1T.31.32, CysGCA_Chr_19_39448382-39448453_-_@-1T.31.32, CysGCA_Chr_4_112407284-112407355_-_@-1T.31.32, CysGCA_Chr_4_112387136-112387207_+_@-1T.31.32, CysGCA_Chr_4_112523019-112523090_+_@-1T.31.32, CysGCA_Chr_19_39431222-39431293_-_@-1T.31.32, CysGCA_Chr_4_112555282-112555353_-_@-1T.31.32, CysGCA_Chr_4_112413369-112…	0	0	0	0	0	0	0	0	0	0	0	0	0	1	0	0	0	0	0	0
tRF-32-EZU05PVNVR785	ACTTTTAAAGGATAGTAGTTTATCCGTTGGTC	5-half	LeuTAG_Chr_MT_12038-12108_+_@1.32.32	0	0	0	0	0	0	0	0	0	0	0	1	0	0	0	0	0	0	0	0
tRF-32-F76LQ6S8V0J6L	AGCCTGGATAGCTCAGTCGGTAGAGCATCAGA	5-half	LysTTT_Chr_23_31089834-31089906_+_@-1A.31.32, LysTTT_Chr_23_31093113-31093185_-_@-1A.31.32, LysTTT_Chr_23_30111079-30111151_-_@-1A.31.32	0	0	0	0	0	0	0	0	0	0	0	0	0	0	0	2	0	0	0	0
tRF-32-FR6LQ6S8V0J6L	AGCCCGGATAGCTCAGTCGGTAGAGCATCAGA	5-half	LysTTT_Chr_19_27761050-27761122_+_@-1A.31.32, LysTTT_Chr_16_2247970-2248042_+_@-1A.31.32, LysTTT_Chr_16_2248304-2248376_-_@-1A.31.32, LysTTT_Chr_15_82772306-82772378_+_@-1A.31.32, LysTTT_Chr_23_30029666-30029738_-_@-1A.31.32, LysTTT_Chr_23_31054701-31054773_+_@-1A.31.32, LysTTT_Chr_15_82774048-82774120_-_@-1A.31.32, LysTTT_Chr_23_30158659-30158731_+_@-1A.31.32	3	0	1	0	0	0	1	0	2	5	0	0	0	2	0	1	0	0	0	5
tRF-32-FVLY7L73HQP0I	AGCGCCGCTGGTGTAGTGGTATCATGCAAGAT	5-half	GlyCCC_Chr_11_68555263-68555333_-_@-1A.31.32, GlyCCC_Chr_25_546202-546272_-_@-1A.31.32	0	0	0	0	0	0	0	1	0	0	0	0	0	0	0	0	0	0	0	0
tRF-32-KS5P4PW3FJHP1	CCCCGGATAGCTCAGTCGGTAGAGCATCAGAC	5-half	LysTTT_Chr_23_31557018-31557090_+_@1.32.32	0	0	0	0	0	0	0	0	0	0	0	0	0	0	1	0	1	1	0	0
tRF-32-L1W4QFE3FVSY1	CGACCTCGTGGCGCAACGGTAGCGCGTCTGAC	5-half	TrpCCA_Chr_23_31683731-31683802_+_@-1C.31.32, TrpCCA_Chr_19_27829637-27829708_+_@-1C.31.32, TrpCCA_Chr_5_62677335-62677406_+_@-1C.31.32, TrpCCA_Chr_23_31674969-31675040_+_@-1C.31.32, TrpCCA_Chr_25_36942390-36942461_-_@-1C.31.32	0	0	0	0	0	0	0	0	0	0	0	0	0	3	0	0	0	0	0	0
tRF-32-MK7LQ673FJQ43	CGGGGGTGTAGCTCAGTGGTAGAGCGCGTGCT	5-half	AlaCGC_Chr_23_30156916-30156987_+_@-1C.31.32, AlaAGC_Chr_23_30149586-30149657_+_@-1C.31.32, AlaAGC_Chr_23_31025905-31025976_+_@-1C.31.32, AlaCGC_Chr_23_30090290-30090361_+_@-1C.31.32, AlaAGC_Chr_23_30186336-30186407_-_@-1C.31.32, AlaAGC_Chr_23_30148685-30148756_-_@-1C.31.32, AlaCGC_Chr_23_30121277-30121348_-_@-1C.31.32, AlaAGC_Chr_23_30116515-30116586_+_@-1C.31.32, AlaAGC_Chr_23_30141212-30141283…	0	0	0	0	0	0	1	0	0	0	0	0	0	0	0	0	0	0	0	0
tRF-32-MKILQ673FJP43	CGGGGATGTAGCTCAGTGGTAGAGCGCATGCT	5-half	AlaCGC_Chr_23_30164841-30164912_+_@-1C.31.32, AlaTGC_Chr_23_30125517-30125588_-_@-1C.31.32, AlaAGC_Chr_23_30170753-30170824_+_@-1C.31.32, AlaTGC_Chr_3_107039873-107039944_-_@-1C.31.32, AlaTGC_Chr_17_50873932-50874003_-_@-1C.31.32, AlaTGC_Chr_17_50880741-50880812_+_@-1C.31.32, AlaCGC_Chr_6_37118306-37118377_-_@-1C.31.32, AlaTGC_Chr_23_30183915-30183986_+_@-1C.31.32, AlaTGC_Chr_7_40344975-40345046_…	0	0	0	0	0	0	0	0	0	0	0	0	0	0	0	0	0	0	0	3
tRF-32-MKSLQ6R3FJIY1	CGGGGGTATAGCTCAGGGGTAGAGCATTTGAC	5-half	CysGCA_Chr_4_112732476-112732547_+_@-1C.31.32, CysGCA_Chr_4_112519368-112519439_+_@-1C.31.32, CysGCA_Chr_4_112536022-112536093_+_@-1C.31.32, CysGCA_Chr_4_112413369-112413440_-_@-1C.31.32, CysGCA_Chr_4_112419516-112419587_-_@-1C.31.32, CysGCA_Chr_4_112407284-112407355_-_@-1C.31.32, CysGCA_Chr_4_112728957-112729028_-_@-1C.31.32, CysGCA_Chr_4_112392128-112392199_-_@-1C.31.32, CysGCA_Chr_4_112559068-…	0	0	2	6	0	0	0	0	0	0	0	0	0	0	0	0	0	0	0	0
tRF-32-O7M8LO9LQHWU3	GACCTCGTGGCGCAATGGTAGCGCGTCTGACT	5-half	TrpCCA_Chr_19_33114203-33114274_+_@1.32.32, TrpCCA_Chr_19_34029010-34029081_-_@1.32.32	0	0	0	0	0	0	0	0	0	0	0	0	0	0	0	0	1	0	0	0
tRF-32-O7M8LOMLQHWU3	GACCTCGTGGCGCAACGGTAGCGCGTCTGACT	5-half	TrpCCA_Chr_19_27829637-27829708_+_@1.32.32, TrpCCA_Chr_25_36942390-36942461_-_@1.32.32, TrpCCA_Chr_23_31674969-31675040_+_@1.32.32, TrpCCA_Chr_23_31683731-31683802_+_@1.32.32, TrpCCA_Chr_5_62677335-62677406_+_@1.32.32	0	0	0	0	0	0	0	0	0	3	0	0	0	0	0	8	4	2	0	0
tRF-32-OR183O9EDJHPJ	GACCCAGTGGCCTAATGGATAAGGCATCAGCC	5-half	ArgCCG_Chr_19_48966332-48966404_+_@1.32.32	0	0	0	0	0	0	0	0	0	0	0	0	0	0	0	0	0	2	0	0
tRF-32-P8DP4PZKFJ7P1	GCCGGAATAGCTCAGTTGGGAGAGCGTTAGAC	5-half	PheGAA_Chr_X_124784095-124784167_+_@1.32.32, PheGAA_Chr_X_124777354-124777426_+_@1.32.32, PheGAA_Chr_X_124776111-124776183_+_@1.32.32	0	0	0	0	0	0	0	0	0	0	0	0	0	0	0	0	5	11	0	0
tRF-32-P9NPLPVJFVHP5	GCCTCCTTAGCGCAGTAGGCAGCGCATCAGTC	5-half	MetCAT_Chr_14_18478972-18479044_-_@1.32.32	0	0	0	0	0	0	0	0	0	0	0	0	0	0	1	0	0	0	0	0
tRF-32-PNR8YP1LON4V3	GCATTGGTGGTTCAGAGGTAGAATTCTCGCCT	5-half	GlyCCC_Chr_6_110635525-110635595_-_@1.32.32	1	0	3	0	1	5	7	0	0	2	0	0	0	7	4	3	4	13	0	5
tRF-32-PSRP4PW3FJI81	GCCCGGGTAGCTCAGTCGGTAGAGCATTGGAC	5-half	LysTTT_Chr_NW_020191682.1_8556-8628_+_@1.32.32	1	0	0	0	0	0	0	0	0	0	0	0	0	0	0	0	0	0	0	0
tRF-32-PUDP4PZKFJ7P1	GCCGAAATAGCTCAGTTGGGAGAGCGTTAGAC	5-half	PheGAA_Chr_23_30015491-30015563_+_@1.32.32, PheGAA_Chr_29_37201404-37201476_+_@1.32.32, PheGAA_Chr_23_30099812-30099884_+_@1.32.32, PheGAA_Chr_23_31057166-31057238_-_@1.32.32, PheGAA_Chr_15_82778642-82778714_-_@1.32.32, PheGAA_Chr_7_43807611-43807683_-_@1.32.32, PheGAA_Chr_15_82773221-82773293_-_@1.32.32, PheGAA_Chr_23_30153764-30153836_+_@1.32.32, PheGAA_Chr_17_50876655-50876727_+_@1.32.32, PheG…	0	0	0	0	0	0	0	0	0	0	0	0	0	0	1	0	13	3	0	2
tRF-32-PY5P4PY3FJHP1	GCCTGGATAGCTCAGTTAGTAGAGCATCAGAC	5-half	LysTTT_Chr_1_157962896-157962968_-_@1.32.32, LysTTT_Chr_23_30202993-30203065_-_@1.32.32	0	0	1	0	0	0	2	0	0	2	0	0	0	0	0	0	1	0	0	0
tRF-32-PYRP4PN3FJHP1	GCCTGGGTAGCTCAGCTGGTAGAGCATCAGAC	5-half	LysTTT_Chr_12_34846644-34846716_-_@1.32.32, LysTTT_Chr_X_101642589-101642661_-_@1.32.32	0	0	0	0	1	1	0	0	0	0	0	0	0	0	4	0	0	1	0	0
tRF-32-PYRP4PZ3FJHP1	GCCTGGGTAGCTCAGTTGGTAGAGCATCAGAC	5-half	LysTTT_Chr_1_112844688-112844760_+_@1.32.32, LysTTT_Chr_6_11501752-11501824_+_@1.32.32, LysTTT_Chr_3_32704291-32704363_+_@1.32.32	0	0	0	0	0	0	1	0	0	0	0	0	0	4	2	0	0	1	0	0
tRF-32-QNR8VP9NFQFYJ	GCGTTGGTGGTATAGTGGTTAGCATAGCTGCC	5-half	GlyTCC_Chr_7_19428535-19428606_-_@1.32.32	1	0	0	0	0	0	6	0	0	0	0	2	0	4	0	0	9	2	1	2
tRF-32-QUHJ83925HY2Q	GCTGAATAGCTCAGTTGGGAGAGCGTTAGATT	5-half	PheGAA_Chr_X_124782887-124782964_+_@8.39.32	0	0	0	0	0	0	1	0	0	0	0	1	0	0	0	0	0	0	1	0
tRF-32-R29P4P9L5FVVQ	GGGGATGTAGCTCAGTGGTAGAGCATATGCTT	5-half	AlaCGC_Chr_24_4678616-4678687_+_@1.32.32	0	0	0	0	0	4	1	0	0	0	0	0	0	0	0	0	0	1	0	2
tRF-32-R29P4P9L5HLVQ	GGGGATGTAGCTCAGTGGTAGAGCGCGCGCTT	5-half	AlaCGC_Chr_2_39839750-39839821_-_@1.32.32	0	0	0	0	0	0	0	0	0	0	0	0	0	0	0	1	0	0	0	0
tRF-32-R2IP4O73FJQS3	GGGGAATTAGCTCAAGTGGTAGAGCGCTCGCT	5-half	AlaAGC_Chr_23_31428985-31429057_+_@1.32.32, AlaAGC_Chr_23_31417536-31417608_+_@1.32.32, AlaAGC_Chr_23_31441253-31441325_-_@1.32.32, AlaAGC_Chr_18_23556068-23556140_+_@1.32.32, AlaAGC_Chr_29_45936210-45936282_-_@1.32.32	0	0	0	0	0	0	0	0	0	0	0	0	0	0	0	3	0	0	1	0
tRF-32-R2IP4OI3FJQS3	GGGGAATTAGCTCAAATGGTAGAGCGCTCGCT	5-half	AlaAGC_Chr_23_31539124-31539196_+_@1.32.32	0	0	1	0	0	0	0	0	0	0	0	0	0	0	0	0	0	1	0	1
tRF-32-R9JP9P9NF5HY3	GGTTCCATAGTGTAGTGGTTAGCACATCTGCT	5-half	ValTAC_Chr_23_31347498-31347570_+_@1.32.32	1	0	6	0	0	0	1	0	0	0	0	0	0	0	3	1	9	9	4	4
tRF-32-R9JP9PMNH5SY3	GGTTCCATAGTGTAGCGGTTATCACGTCTGCT	5-half	ValTAC_Chr_15_82766873-82766945_-_@1.32.32	0	0	0	0	0	0	0	0	0	0	0	0	0	0	2	0	0	6	0	0
tRF-32-R9MP9P9NH5SY3	GGTTCCGTAGTGTAGTGGTTATCACGTCTGCT	5-half	ValTAC_Chr_X_124770762-124770834_+_@1.32.32	2	0	0	0	0	0	0	0	0	2	0	2	2	0	0	0	2	3	0	0
tRF-32-RK9P4P9L5HJVQ	GGGGGTGTAGCTCAGTGGTAGAGCGCATGCTT	5-half	AlaTGC_Chr_23_30107193-30107264_+_@1.32.32	0	0	0	0	0	0	0	0	0	0	0	0	0	0	0	0	5	0	0	0
tRF-32-RKILQ673FJP43	GGGGGATGTAGCTCAGTGGTAGAGCGCATGCT	5-half	AlaTGC_Chr_3_107039873-107039944_-_@-1G.31.32, AlaCGC_Chr_23_31556129-31556200_-_@-1G.31.32, AlaTGC_Chr_7_40344975-40345046_+_@-1G.31.32, AlaTGC_Chr_17_50880741-50880812_+_@-1G.31.32, AlaTGC_Chr_23_30183915-30183986_+_@-1G.31.32, AlaTGC_Chr_23_30125517-30125588_-_@-1G.31.32, AlaAGC_Chr_23_30170753-30170824_+_@-1G.31.32, AlaTGC_Chr_17_50873932-50874003_-_@-1G.31.32, AlaCGC_Chr_6_37118306-37118377_…	0	0	0	0	0	0	0	0	0	0	1	0	0	0	0	0	1	0	0	0
tRF-32-RKIP4OI3FJQS3	GGGGGATTAGCTCAAATGGTAGAGCGCTCGCT	5-half	AlaAGC_Chr_14_30458994-30459066_+_@1.32.32, AlaAGC_Chr_23_31433404-31433476_+_@1.32.32, AlaAGC_Chr_11_72585279-72585351_-_@1.32.32	0	0	0	0	0	0	0	0	0	0	0	0	0	0	0	0	7	2	0	0
tRF-32-S3M830MNDJR81	GTAGTCGTGGCCGAGCGGTTAAGGCGGTGGAC	5-half	SerGGA_Chr_X_14946038-14946119_+_@1.32.32, SerGGA_Chr_X_14853991-14854072_+_@1.32.32	0	0	0	0	0	0	0	0	0	0	0	0	0	0	0	0	0	1	0	0
tRF-32-S5R8309NDJ781	GTCACGGTGGCCGAGTGGTTAAGGCGTTGGAC	5-half	SerCGA_Chr_5_57140090-57140171_-_@1.32.32	0	0	0	0	0	0	0	0	0	0	0	0	0	0	0	0	3	0	0	4
tRF-32-SBVPZO2B0NFNN	GTAAATATAGTTTAACAAAAACATTAGATTGT	5-half	HisGTG_Chr_MT_11907-11976_+_@1.32.32	0	0	1	0	1	0	0	0	0	2	0	1	0	0	3	1	4	0	5	2
tRF-32-VL1MFXIOQQMJJ	TAGTAAGGTCAGCTAATTAAGCTATCGGGCCC	5-half	MetCAT_Chr_MT_4197-4265_+_@-1T.31.32	0	0	1	0	0	1	5	0	0	0	0	0	0	4	0	0	1	1	0	6
tRF-32-W7R8WO9N1EWJM	TCTCTGGTGGTCTAATGGTTAGGATTCGGCGC	5-half	GluCTC_Chr_NW_020190592.1_29782-29853_-_@1.32.32	0	0	0	0	1	0	0	2	37	27	0	5	0	0	0	0	26	57	0	0
tRF-32-W7R8WP9I1EWJM	TCTCTGGTGGTCTAGTGGCTAGGATTCGGCGC	5-half	GluTTC_Chr_3_20862158-20862229_-_@1.32.32	0	0	0	0	0	0	0	0	1	0	0	1	0	0	0	1	0	0	1	0
tRF-32-X1W4QFE3FVSY1	TGACCTCGTGGCGCAACGGTAGCGCGTCTGAC	5-half	TrpCCA_Chr_23_31683731-31683802_+_@-1T.31.32, TrpCCA_Chr_19_27829637-27829708_+_@-1T.31.32, TrpCCA_Chr_5_62677335-62677406_+_@-1T.31.32, TrpCCA_Chr_23_31674969-31675040_+_@-1T.31.32, TrpCCA_Chr_25_36942390-36942461_-_@-1T.31.32	0	0	0	0	0	0	0	0	0	0	0	0	0	2	0	0	0	1	0	0
tRF-33-0858309NDJ78W	ACCGGGATGGCCGAGTGGTTAAGGCGTTGGACT	5-half	LeuTAA_Chr_23_31249557-31249639_-_@1.33.33, LeuTAA_Chr_23_31026539-31026621_+_@1.33.33	0	0	0	0	0	0	0	0	0	0	0	0	0	0	0	0	0	3	0	0
tRF-33-0P58309NDJ78W	ACCAGGATGGCCGAGTGGTTAAGGCGTTGGACT	5-half	LeuTAA_Chr_9_81592121-81592203_+_@1.33.33	0	0	0	1	0	0	0	0	0	0	0	0	0	0	0	0	0	4	0	0
tRF-33-0PD8309NDJ78W	ACCAGAATGGCCGAGTGGTTAAGGCGTTGGACT	5-half	LeuTAA_Chr_15_82767678-82767760_+_@1.33.33	0	0	0	0	0	0	0	0	0	0	0	0	0	0	0	1	0	0	0	0
tRF-33-1K7LQ673FJQ4DQ	AGGGGGTGTAGCTCAGTGGTAGAGCGCGTGCTT	5-half	AlaAGC_Chr_23_30149586-30149657_+_@-1A.32.33, AlaAGC_Chr_23_30116515-30116586_+_@-1A.32.33, AlaAGC_Chr_23_30284772-30284843_+_@-1A.32.33, AlaAGC_Chr_23_30141212-30141283_-_@-1A.32.33, AlaAGC_Chr_23_30154990-30155061_+_@-1A.32.33, AlaAGC_Chr_1_158044572-158044644_+_@-1A.32.33, AlaAGC_Chr_23_31025905-31025976_+_@-1A.32.33, AlaAGC_Chr_23_30186336-30186407_-_@-1A.32.33, AlaCGC_Chr_23_30090290-3009036…	0	0	0	0	0	0	0	0	0	1	0	0	0	0	0	0	3	0	0	0
tRF-33-1KILQ673FJP4DQ	AGGGGATGTAGCTCAGTGGTAGAGCGCATGCTT	5-half	AlaCGC_Chr_23_31556129-31556200_-_@-1A.32.33, AlaTGC_Chr_23_30125517-30125588_-_@-1A.32.33, AlaTGC_Chr_3_107039873-107039944_-_@-1A.32.33, AlaCGC_Chr_23_30164841-30164912_+_@-1A.32.33, AlaTGC_Chr_23_30183915-30183986_+_@-1A.32.33, AlaTGC_Chr_17_50873932-50874003_-_@-1A.32.33, AlaCGC_Chr_6_37118306-37118377_-_@-1A.32.33, AlaAGC_Chr_23_30170753-30170824_+_@-1A.32.33, AlaTGC_Chr_7_40344975-40345046_…	0	0	0	0	0	1	0	1	0	0	0	0	0	0	0	0	0	0	2	0
tRF-33-1KILQ67IFJP4DQ	AGGGGATGTAGCTCAGTGCTAGAGCGCATGCTT	5-half	AlaTGC_Chr_23_39278196-39278267_-_@-1A.32.33	0	0	0	0	0	0	0	0	0	0	0	0	0	0	0	0	1	0	0	0
tRF-33-1KSLQ673FJIYW	AGGGGGTATAGCTCAGTGGTAGAGCATTTGACT	5-half	CysGCA_Chr_19_39659156-39659227_-_@-1A.32.33, CysGCA_Chr_19_39453812-39453883_-_@-1A.32.33, CysGCA_Chr_19_39659890-39659961_-_@-1A.32.33, CysGCA_Chr_19_39451752-39451823_+_@-1A.32.33, CysGCA_Chr_4_112385836-112385907_+_@-1A.32.33, CysGCA_Chr_4_112374449-112374520_+_@-1A.32.33, CysGCA_Chr_4_112393802-112393873_-_@-1A.32.33	0	0	0	0	0	0	0	0	0	0	0	1	0	0	3	3	0	0	0	0
tRF-33-1PW4PU73UKL4DR	AGTAGTCGTGGCCGAGTGGTTAAGGCGATGGAC	5-half	SerAGA_Chr_19_49195498-49195579_-_@-1A.32.33, SerAGA_Chr_23_31678541-31678622_-_@-1A.32.33, SerAGA_Chr_23_31129325-31129406_-_@-1A.32.33, SerAGA_Chr_23_31124825-31124906_-_@-1A.32.33, SerAGA_Chr_23_31146083-31146164_-_@-1A.32.33, SerAGA_Chr_23_31158022-31158103_-_@-1A.32.33, SerAGA_Chr_14_69054767-69054848_+_@-1A.32.33, SerAGA_Chr_19_27851584-27851665_-_@-1A.32.33, SerTGA_Chr_23_31141547-31141628…	0	0	0	0	0	0	0	0	0	0	0	0	0	0	0	0	0	2	0	0
tRF-33-1Z3L7L73V6M9DV	AGTTTCCGTAGTGTAGTGGTTATCACGTTCGCC	5-half	ValAAC_Chr_3_21070275-21070347_-_@-1A.32.33, ValTAC_Chr_3_20947989-20948061_+_@-1A.32.33, ValAAC_Chr_3_21128448-21128520_-_@-1A.32.33, ValAAC_Chr_7_40353386-40353458_-_@-1A.32.33, ValCAC_Chr_23_31573432-31573504_-_@-1A.32.33, ValAAC_Chr_1_97606076-97606148_-_@-1A.32.33, ValAAC_Chr_3_21024315-21024387_+_@-1A.32.33, ValCAC_Chr_3_21316761-21316833_+_@-1A.32.33, ValCAC_Chr_7_40358343-40358415_-_@-1A.…	0	0	0	0	0	0	0	0	0	0	0	0	0	1	0	0	0	0	0	3
tRF-33-2S64PU73UKMYDR	CACCGGGATGGCCGAGTGGTTAAGGCGTTGGAC	5-half	LeuTAA_Chr_23_31026539-31026621_+_@-1C.32.33, LeuTAA_Chr_23_31249557-31249639_-_@-1C.32.33	0	0	0	0	0	0	0	0	0	4	0	0	0	2	0	2	5	0	0	0
tRF-33-395P4PN3FJ6KW	CCTTCGATAGCTCAGCTGGTAGAGCGGAGGACT	5-half	TyrGTA_Chr_21_44984358-44984447_+_@1.33.33, TyrGTA_Chr_10_26414624-26414713_-_@1.33.33, TyrGTA_Chr_14_30458772-30458860_+_@1.33.33, TyrGTA_Chr_10_26442083-26442172_+_@1.33.33, TyrGTA_Chr_21_44965004-44965093_-_@1.33.33, TyrGTA_Chr_10_26445520-26445610_+_@1.33.33, TyrGTA_Chr_21_44990709-44990798_+_@1.33.33, TyrGTA_Chr_10_26447367-26447456_+_@1.33.33	0	0	0	0	1	0	0	0	0	0	0	0	0	0	0	0	1	0	1	0
tRF-33-395P4PZ3FJ6KW	CCTTCGATAGCTCAGTTGGTAGAGCGGAGGACT	5-half	TyrGTA_Chr_1_97560692-97560781_-_@1.33.33, TyrGTA_Chr_23_31542987-31543078_-_@1.33.33, TyrGTA_Chr_23_31535660-31535749_-_@1.33.33, TyrGTA_Chr_11_72585702-72585790_-_@1.33.33, TyrGTA_Chr_14_30458188-30458281_+_@1.33.33, TyrGTA_Chr_23_31535252-31535341_-_@1.33.33	0	0	1	0	0	0	0	0	0	0	0	0	0	0	0	0	0	0	0	0
tRF-33-4R04SXQ3V2Y7DZ	CTCCCACATGGTCTAGCGGTTAGGATTCCTGGT	5-half	GluTTC_Chr_12_15097784-15097855_-_@-1C.32.33, GluTTC_Chr_21_3228261-3228332_-_@-1C.32.33, GluTTC_Chr_2_128295086-128295157_-_@-1C.32.33	0	0	1	0	1	0	0	0	0	0	0	0	0	0	0	0	0	0	0	0
tRF-33-4R94SX73V2Y8DM	CTCCCTGGTGGTCTAGTGGTTAGGATTCGGCGC	5-half	GluCTC_Chr_NW_020190592.1_20281-20352_-_@-1C.32.33, GluCTC_Chr_7_42660785-42660856_+_@-1C.32.33, GluTTC_Chr_3_20897689-20897760_-_@-1C.32.33, GluCTC_Chr_3_21352358-21352429_-_@-1C.32.33, GluCTC_Chr_NW_020190592.1_1276-1347_-_@-1C.32.33, GluCTC_Chr_3_8098331-8098402_-_@-1C.32.33, GluCTC_Chr_23_30014669-30014740_-_@-1C.32.33, GluCTC_Chr_NW_020190592.1_10784-10855_-_@-1C.32.33, GluCTC_Chr_9_25530031…	0	0	0	1	0	0	5	0	0	3	0	3	0	1	2	1	1	5	0	8
tRF-33-4R94SX7JV2Y8DM	CTCCCTGGTGGTCTAGTGGCTAGGATTCGGCGC	5-half	GluTTC_Chr_3_21212531-21212602_-_@-1C.32.33, GluTTC_Chr_3_21113479-21113550_-_@-1C.32.33, GluTTC_Chr_3_21086134-21086205_-_@-1C.32.33, GluTTC_Chr_3_21317723-21317794_+_@-1C.32.33, GluTTC_Chr_3_21204594-21204665_+_@-1C.32.33	0	0	0	0	0	0	0	0	0	0	1	0	0	0	0	0	0	0	0	0
tRF-33-59MP9P9NH57SD3	GATTCCGTAGTGTAGTGGTTATCACGTTCGCCT	5-half	ValTAC_Chr_3_21117572-21117644_-_@1.33.33	0	0	0	0	0	0	1	0	0	0	0	0	0	1	0	0	0	0	0	0
tRF-33-61E4PXI2UKM7DR	GGACCACGTGGCCTAATGGATAAGGCGTCTGAC	5-half	ArgTCG_Chr_1_157988436-157988508_+_@-1G.32.33, ArgTCG_Chr_23_30228672-30228744_+_@-1G.32.33, ArgTCG_Chr_23_31681248-31681320_-_@-1G.32.33	0	0	0	0	0	0	0	0	0	1	0	0	0	0	0	0	0	0	0	0
tRF-33-676LQ6S8V0J6DR	GGCCTGGATAGCTCAGTCGGTAGAGCATCAGAC	5-half	LysTTT_Chr_23_31089834-31089906_+_@-1G.32.33, LysTTT_Chr_23_31093113-31093185_-_@-1G.32.33, LysTTT_Chr_23_30111079-30111151_-_@-1G.32.33	0	0	0	0	0	0	1	0	0	1	0	0	0	0	0	0	0	0	0	0
tRF-33-6978WPRLXN480Q	GGCTCGTTGGTCTAGGGGTATGATTCTCGGTTT	5-half	ProTGG_Chr_15_55651375-55651446_-_@1.33.33	0	0	0	0	0	0	0	0	6	0	3	0	0	0	0	1	10	0	0	0
tRF-33-6978WPRLXN4V0Q	GGCTCGTTGGTCTAGGGGTATGATTCTCGCTTT	5-half	ProTGG_Chr_25_2598642-2598713_+_@1.33.33, ProTGG_Chr_25_2630255-2630326_+_@1.33.33, ProTGG_Chr_10_26413416-26413487_-_@1.33.33, ProTGG_Chr_25_2628848-2628919_+_@1.33.33, ProTGG_Chr_25_2621041-2621112_+_@1.33.33, ProTGG_Chr_25_2623641-2623712_+_@1.33.33, ProTGG_Chr_NW_020190356.1_18510-18581_+_@1.33.33, ProTGG_Chr_25_2625955-2626026_+_@1.33.33	0	0	3	0	3	0	1	0	13	23	0	14	0	9	6	16	21	40	3	2
tRF-33-6998LO9EFVI8W	GGCTCTGTGGCGCAATGGATAGCGCATTGGACT	5-half	ArgTCT_Chr_19_27762806-27762892_+_@1.33.33, ArgTCT_Chr_23_31106890-31106977_-_@1.33.33, ArgTCT_Chr_11_98945442-98945532_-_@1.33.33, ArgTCT_Chr_15_82767225-82767310_+_@1.33.33	0	0	0	0	0	1	0	0	0	0	0	0	0	0	0	0	3	0	0	0
tRF-33-69JP4P9NFJE803	GGCTCCATAGCTCAGTGGTTAGAGCACTGGTCT	5-half	ThrTGT_Chr_16_26005834-26005906_+_@1.33.33	3	0	1	0	0	0	0	0	1	2	0	0	0	1	4	1	2	3	0	2
tRF-33-69MP4PRNFJE803	GGCTCCGTAGCTCAGGGGTTAGAGCACTGGTCT	5-half	ThrCGT_Chr_23_31075652-31075724_-_@1.33.33	0	0	0	0	0	0	0	0	0	0	0	1	0	1	0	0	0	1	0	0
tRF-33-6Q947673FEWSD3	GGCATTGGTGGTTCAGTGGTAGAATTCTCGCCT	5-half	GlyCCC_Chr_3_21085364-21085434_+_@-1G.32.33, GlyGCC_Chr_18_1423807-1423877_+_@-1G.32.33, GlyGCC_Chr_18_1416704-1416774_-_@-1G.32.33, GlyCCC_Chr_3_21210205-21210275_+_@-1G.32.33, GlyGCC_Chr_18_1819426-1819496_+_@-1G.32.33, GlyGCC_Chr_3_8034296-8034366_+_@-1G.32.33, GlyGCC_Chr_23_30943694-30943764_+_@-1G.32.33, GlyCCC_Chr_28_40004077-40004147_+_@-1G.32.33, GlyGCC_Chr_2_39839393-39839463_+_@-1G.32.3…	3	0	1	1	2	2	6	0	0	3	0	0	0	0	7	5	9	14	3	13
tRF-33-6R6XQ6S8V0JUDR	GGCCCGGCTAGCTCAGTCGGTAGAGCATGAGAC	5-half	LysCTT_Chr_25_2607789-2607861_+_@-1G.32.33, LysCTT_Chr_7_40345515-40345587_+_@-1G.32.33, LysCTT_Chr_25_2622397-2622469_+_@-1G.32.33, LysCTT_Chr_25_2612845-2612917_+_@-1G.32.33, LysCTT_Chr_7_40357611-40357683_-_@-1G.32.33, LysCTT_Chr_25_2633972-2634044_+_@-1G.32.33, LysCTT_Chr_25_2609233-2609305_-_@-1G.32.33, LysCTT_Chr_25_2617431-2617503_+_@-1G.32.33, LysCTT_Chr_25_2629353-2629425_+_@-1G.32.33, L…	0	0	0	0	0	0	0	0	0	0	0	0	0	0	2	0	0	0	0	0
tRF-33-6RJ89O9NF5W8W	GGCCCCATGGTGTAATGGTTAGCACTCTGGACT	5-half	GlnCTG_Chr_23_31013002-31013073_+_@1.33.33, GlnTTG_Chr_23_31689317-31689388_+_@1.33.33, GlnTTG_Chr_23_31009092-31009163_+_@1.33.33, GlnTTG_Chr_23_31688754-31688825_+_@1.33.33	0	0	0	0	1	0	0	0	0	0	0	0	0	0	1	0	0	3	0	0
tRF-33-6S7P4PZ3V0M80M	GGCCGGTTAGCTCAGTTGGTTAGAGCGTGGTGC	5-half	IleAAT_Chr_19_27852162-27852235_-_@1.33.33, IleAAT_Chr_23_31555582-31555655_-_@1.33.33, IleAAT_Chr_23_31055460-31055533_-_@1.33.33, IleAAT_Chr_21_67103861-67103934_+_@1.33.33, IleAAT_Chr_23_31289622-31289695_-_@1.33.33, IleAAT_Chr_23_31039841-31039914_-_@1.33.33, IleAAT_Chr_23_31306987-31307060_-_@1.33.33, IleAAT_Chr_23_31291364-31291437_+_@1.33.33, IleAAT_Chr_23_31277791-31277864_+_@1.33.33, Ile…	0	0	0	0	0	0	0	0	0	0	0	0	0	0	0	0	6	2	0	0
tRF-33-6SBLQ67850MXDR	GGCCGAAATAGCTCAGTTGGGAGAGCGTTAGAC	5-half	PheGAA_Chr_23_31057166-31057238_-_@-1G.32.33, PheGAA_Chr_23_30126273-30126345_+_@-1G.32.33, PheGAA_Chr_12_69059075-69059147_-_@-1G.32.33, PheGAA_Chr_15_82773221-82773293_-_@-1G.32.33, PheGAA_Chr_7_43807611-43807683_-_@-1G.32.33, PheGAA_Chr_23_30099812-30099884_+_@-1G.32.33, PheGAA_Chr_17_50876655-50876727_+_@-1G.32.33, PheGAA_Chr_29_37201404-37201476_+_@-1G.32.33, PheGAA_Chr_23_30015491-30015563_…	0	0	0	0	0	0	0	0	0	0	0	0	0	1	0	0	0	0	0	0
tRF-33-799P9P9NH5IYD3	GTTTCTGTAGTGTAGTGGTTATCACATTTGCCT	5-half	ValAAC_Chr_3_21161570-21161642_-_@1.33.33	0	0	0	0	0	0	0	0	0	0	0	0	0	0	0	0	0	0	0	1
tRF-33-7U9PNOKOFO650L	GTTGATGTAGCTTAACCCAAAGCAAGGCACTGA	5-half	PheGAA_Chr_MT_364-430_+_@1.33.33	0	0	0	0	0	0	0	0	0	1	0	0	0	0	1	0	0	0	0	0
tRF-33-80HLQXBOFQK30O	TCAAGATATAGCTTAAACAAAGCATCCAGTTTA	5-half	ValTAC_Chr_MT_1386-1452_+_@-1T.32.33	0	0	0	0	0	0	0	0	0	1	0	0	0	0	0	0	0	0	0	0
tRF-33-897PVP9L1QKSD3	TCCTCGTTAGTATAGTGGTAAGTATCCCCGCCT	5-half	AspGTC_Chr_3_8099537-8099608_-_@1.33.33	2	0	5	0	2	2	11	0	0	8	0	0	0	17	5	1	4	10	2	2
tRF-33-8KOL7XDPBZJI0P	TCAGGGAATAGTTTAAATAGAACTTCAGCTTTG	5-half	ProTGG_Chr_MT_15726-15791_-_@-1T.32.33	1	0	0	0	0	1	0	0	0	0	0	0	0	0	0	0	4	0	1	3
tRF-33-8ZLLQ6Q8V0M0DR	TCCTTCGATAGCTCAGCTGGTAGAGCGGAGGAC	5-half	TyrGTA_Chr_21_44984358-44984447_+_@-1T.32.33, TyrGTA_Chr_10_26414624-26414713_-_@-1T.32.33, TyrGTA_Chr_14_30458772-30458860_+_@-1T.32.33, TyrGTA_Chr_10_26442083-26442172_+_@-1T.32.33, TyrGTA_Chr_21_44965004-44965093_-_@-1T.32.33, TyrGTA_Chr_10_26445520-26445610_+_@-1T.32.33, TyrGTA_Chr_21_44990709-44990798_+_@-1T.32.33, TyrGTA_Chr_10_26447367-26447456_+_@-1T.32.33	0	0	0	0	1	0	0	0	0	0	0	0	0	0	0	0	0	0	1	0
tRF-33-9IKLQ6R3V02Y0D	TGGCTCCATAGCTCAGGGGTTAGAGCACTGGTC	5-half	ThrTGT_Chr_10_26468186-26468258_+_@-1T.32.33, ThrTGT_Chr_10_26481746-26481818_+_@-1T.32.33, ThrTGT_Chr_7_40324271-40324343_-_@-1T.32.33	0	0	3	0	0	0	0	0	0	0	0	0	0	0	0	0	0	0	0	1
tRF-33-9K5XQ6D8V0L9DW	TGGGGGATTAGCTCAAATGGTAGAGCGCTCGCT	5-half	AlaAGC_Chr_11_72585279-72585351_-_@-1T.32.33, AlaAGC_Chr_23_31433404-31433476_+_@-1T.32.33, AlaAGC_Chr_14_30458994-30459066_+_@-1T.32.33	0	0	0	0	0	0	0	0	0	0	0	0	0	3	0	0	0	5	0	1
tRF-33-9KDXQ618V0L9DW	TGGGGAATTAGCTCAAGTGGTAGAGCGCTCGCT	5-half	AlaAGC_Chr_23_31441253-31441325_-_@-1T.32.33, AlaAGC_Chr_18_23556068-23556140_+_@-1T.32.33, AlaAGC_Chr_23_31417536-31417608_+_@-1T.32.33, AlaAGC_Chr_29_45936210-45936282_-_@-1T.32.33, AlaAGC_Chr_23_31428985-31429057_+_@-1T.32.33	0	0	0	0	0	0	0	0	0	0	0	0	0	0	0	0	0	1	0	0
tRF-33-9KDXQ6D8V0L9DW	TGGGGAATTAGCTCAAATGGTAGAGCGCTCGCT	5-half	AlaAGC_Chr_23_31539124-31539196_+_@-1T.32.33	0	0	0	0	0	0	0	0	0	0	0	0	0	0	0	0	3	0	0	0
tRF-33-9KILQ673FJP4DQ	TGGGGATGTAGCTCAGTGGTAGAGCGCATGCTT	5-half	AlaTGC_Chr_23_30125517-30125588_-_@-1T.32.33, AlaCGC_Chr_23_31556129-31556200_-_@-1T.32.33, AlaTGC_Chr_23_30183915-30183986_+_@-1T.32.33, AlaTGC_Chr_7_40344975-40345046_+_@-1T.32.33, AlaTGC_Chr_17_50873932-50874003_-_@-1T.32.33, AlaTGC_Chr_17_50880741-50880812_+_@-1T.32.33, AlaAGC_Chr_23_30170753-30170824_+_@-1T.32.33, AlaTGC_Chr_3_107039873-107039944_-_@-1T.32.33, AlaCGC_Chr_6_37118306-37118377_…	0	0	0	0	0	0	0	1	0	0	0	0	0	0	1	0	0	2	0	0
tRF-33-9KSLQ6R3FJIYW	TGGGGGTATAGCTCAGGGGTAGAGCATTTGACT	5-half	CysGCA_Chr_4_112732476-112732547_+_@-1T.32.33, CysGCA_Chr_4_112519368-112519439_+_@-1T.32.33, CysGCA_Chr_4_112536022-112536093_+_@-1T.32.33, CysGCA_Chr_4_112413369-112413440_-_@-1T.32.33, CysGCA_Chr_4_112419516-112419587_-_@-1T.32.33, CysGCA_Chr_4_112407284-112407355_-_@-1T.32.33, CysGCA_Chr_4_112728957-112729028_-_@-1T.32.33, CysGCA_Chr_4_112392128-112392199_-_@-1T.32.33, CysGCA_Chr_4_112559068-…	0	0	0	3	0	0	0	0	0	0	0	0	0	4	0	0	0	0	0	0
tRF-33-9NKL7L73VFJ7DW	TGGTTCCATAGTGTAGTGGTTAGCACATCTGCT	5-half	ValTAC_Chr_23_31347498-31347570_+_@-1T.32.33	0	0	0	0	0	0	0	0	0	0	0	1	0	5	0	0	2	0	0	5
tRF-33-9Z3L7L73V6M9DV	TGTTTCCGTAGTGTAGTGGTTATCACGTTCGCC	5-half	ValCAC_Chr_3_8134934-8135006_+_@-1T.32.33, ValCAC_Chr_NW_020191468.1_28599-28671_-_@-1T.32.33, ValAAC_Chr_3_21057895-21057967_+_@-1T.32.33, ValCAC_Chr_3_21086725-21086797_-_@-1T.32.33, ValAAC_Chr_3_21070275-21070347_-_@-1T.32.33, ValCAC_Chr_3_20995595-20995667_+_@-1T.32.33, ValAAC_Chr_3_21024315-21024387_+_@-1T.32.33, ValCAC_Chr_23_31334996-31335068_-_@-1T.32.33, ValTAC_Chr_3_20991877-20991949_+_…	0	0	0	0	0	0	0	0	0	4	0	0	0	0	0	0	1	5	0	1
tRF-33-9ZNL7L73V6M9DV	TGTTTCTGTAGTGTAGTGGTTATCACGTTCGCC	5-half	ValCAC_Chr_NW_020191468.1_12031-12103_-_@-1T.32.33, ValAAC_Chr_3_20967927-20967999_+_@-1T.32.33, ValCAC_Chr_3_21114069-21114141_-_@-1T.32.33, ValCAC_Chr_3_21262480-21262552_+_@-1T.32.33, ValCAC_Chr_3_21012294-21012366_+_@-1T.32.33, ValCAC_Chr_9_32498696-32498768_+_@-1T.32.33	0	0	0	0	0	0	3	0	0	10	0	0	0	0	0	8	0	0	0	0
tRF-33-F76LQ6S8V0J6DR	AGCCTGGATAGCTCAGTCGGTAGAGCATCAGAC	5-half	LysTTT_Chr_23_31089834-31089906_+_@-1A.32.33, LysTTT_Chr_23_30111079-30111151_-_@-1A.32.33, LysTTT_Chr_23_31093113-31093185_-_@-1A.32.33	0	0	0	0	0	0	0	0	0	0	1	0	0	1	0	0	0	0	0	0
tRF-33-FP18LPMBQ4NKDJ	AGCAGAGTGGCGCAGCGGAAGCGTGCTGGGCCC	5-half	iMetCAT_Chr_12_21711736-21711807_-_@1.33.33, iMetCAT_Chr_23_31019522-31019593_-_@1.33.33, iMetCAT_Chr_23_31234924-31234995_+_@1.33.33, iMetCAT_Chr_23_30944121-30944192_+_@1.33.33, iMetCAT_Chr_23_31695649-31695720_-_@1.33.33, iMetCAT_Chr_18_54662068-54662139_-_@1.33.33, iMetCAT_Chr_7_7516034-7516105_-_@1.33.33, iMetCAT_Chr_23_31121523-31121594_-_@1.33.33, iMetCAT_Chr_23_31687054-31687125_+_@1.33.3…	0	0	0	0	0	0	0	0	0	0	0	0	0	0	2	0	0	0	0	0
tRF-33-FR6LQ6S8V0J6DR	AGCCCGGATAGCTCAGTCGGTAGAGCATCAGAC	5-half	LysTTT_Chr_19_27761050-27761122_+_@-1A.32.33, LysTTT_Chr_16_2248304-2248376_-_@-1A.32.33, LysTTT_Chr_23_31054701-31054773_+_@-1A.32.33, LysTTT_Chr_16_2247970-2248042_+_@-1A.32.33, LysTTT_Chr_15_82774048-82774120_-_@-1A.32.33, LysTTT_Chr_23_30158659-30158731_+_@-1A.32.33, LysTTT_Chr_15_82772306-82772378_+_@-1A.32.33, LysTTT_Chr_23_30029666-30029738_-_@-1A.32.33	4	0	3	3	2	6	0	2	3	9	2	3	1	6	7	3	4	3	8	5
tRF-33-FSOLQ67850MXDR	AGCCGGAATAGCTCAGTTGGGAGAGCGTTAGAC	5-half	PheGAA_Chr_X_124784095-124784167_+_@-1A.32.33, PheGAA_Chr_X_124776111-124776183_+_@-1A.32.33, PheGAA_Chr_X_124777354-124777426_+_@-1A.32.33	0	0	0	1	0	0	0	0	0	0	0	0	0	0	0	0	0	0	0	0
tRF-33-H2IY7LI85FL0Z	ATAGAATTTGGTGTAATTGGGAGCACGAAGAGT	5-half	GlnTTG_Chr_MT_4123-4194_-_@-1A.32.33	2	0	0	0	0	0	2	0	0	0	0	3	0	0	0	0	0	0	0	2
tRF-33-I7ZPVXEPUPND05	ATTCTTTTAGTATTAACTAGTACAGCTGACTTC	5-half	GlyTCC_Chr_MT_9754-9822_+_@1.33.33	0	0	0	0	0	0	0	0	0	0	0	0	0	0	0	0	1	0	0	0
tRF-33-KS5P4PW3FJHPW	CCCCGGATAGCTCAGTCGGTAGAGCATCAGACT	5-half	LysTTT_Chr_23_31557018-31557090_+_@1.33.33	0	0	0	0	2	0	0	0	0	0	0	0	0	0	0	0	0	0	0	0
tRF-33-KZLLQ6Q8V0M0DR	CCCTTCGATAGCTCAGCTGGTAGAGCGGAGGAC	5-half	TyrGTA_Chr_10_26447367-26447456_+_@-1C.32.33, TyrGTA_Chr_14_30458772-30458860_+_@-1C.32.33, TyrGTA_Chr_21_44990709-44990798_+_@-1C.32.33, TyrGTA_Chr_21_44984358-44984447_+_@-1C.32.33, TyrGTA_Chr_10_26445520-26445610_+_@-1C.32.33, TyrGTA_Chr_10_26414624-26414713_-_@-1C.32.33, TyrGTA_Chr_21_44965004-44965093_-_@-1C.32.33, TyrGTA_Chr_10_26442083-26442172_+_@-1C.32.33	0	0	0	0	0	0	0	0	0	1	0	0	0	0	0	0	0	0	0	0
tRF-33-LSBLQ67850MXDR	CGCCGAAATAGCTCAGTTGGGAGAGCGTTAGAC	5-half	PheGAA_Chr_15_82778642-82778714_-_@-1C.32.33, PheGAA_Chr_23_30099812-30099884_+_@-1C.32.33, PheGAA_Chr_17_50876655-50876727_+_@-1C.32.33, PheGAA_Chr_7_43807611-43807683_-_@-1C.32.33, PheGAA_Chr_23_30126273-30126345_+_@-1C.32.33, PheGAA_Chr_12_69059075-69059147_-_@-1C.32.33, PheGAA_Chr_23_31057166-31057238_-_@-1C.32.33, PheGAA_Chr_15_82773221-82773293_-_@-1C.32.33, PheGAA_Chr_23_30015491-30015563_…	0	0	0	0	0	1	0	0	0	0	0	0	0	0	0	0	0	0	0	0
tRF-33-LVLY7L73HQP0DE	CGCGCCGCTGGTGTAGTGGTATCATGCAAGATT	5-half	GlyCCC_Chr_11_68555263-68555333_-_@-1C.32.33, GlyCCC_Chr_25_546202-546272_-_@-1C.32.33	0	0	0	0	0	0	0	0	0	0	0	0	0	1	0	0	0	0	0	0
tRF-33-MIMYSXR3IEWSDQ	CGGCTCGTTGGTCTAGGGGTATGATTCTCGCTT	5-half	ProAGG_Chr_25_2621896-2621967_+_@-1C.32.33, ProAGG_Chr_25_2634588-2634659_+_@-1C.32.33, ProCGG_Chr_3_1004082-1004153_-_@-1C.32.33, ProAGG_Chr_10_26482156-26482227_+_@-1C.32.33, ProTGG_Chr_10_26413416-26413487_-_@-1C.32.33, ProCGG_Chr_23_31380820-31380891_-_@-1C.32.33, ProTGG_Chr_25_2625955-2626026_+_@-1C.32.33, ProAGG_Chr_25_2631597-2631668_+_@-1C.32.33, ProTGG_Chr_25_2630255-2630326_+_@-1C.32.33…	0	0	0	3	0	0	0	0	0	0	0	0	0	0	0	0	2	0	0	0
tRF-33-MKILQ673FJP4DQ	CGGGGATGTAGCTCAGTGGTAGAGCGCATGCTT	5-half	AlaAGC_Chr_23_30170753-30170824_+_@-1C.32.33, AlaCGC_Chr_23_31556129-31556200_-_@-1C.32.33, AlaTGC_Chr_17_50873932-50874003_-_@-1C.32.33, AlaCGC_Chr_23_30164841-30164912_+_@-1C.32.33, AlaTGC_Chr_3_107039873-107039944_-_@-1C.32.33, AlaTGC_Chr_7_40344975-40345046_+_@-1C.32.33, AlaCGC_Chr_6_37118306-37118377_-_@-1C.32.33, AlaTGC_Chr_23_30125517-30125588_-_@-1C.32.33, AlaTGC_Chr_17_50880741-50880812_…	0	0	1	0	0	0	0	0	0	0	0	0	0	0	0	0	0	0	0	0
tRF-33-MZ3L7L73V6M9DV	CGTTTCCGTAGTGTAGTGGTTATCACGTTCGCC	5-half	ValTAC_Chr_3_20991877-20991949_+_@-1C.32.33, ValCAC_Chr_3_21038978-21039050_+_@-1C.32.33, ValAAC_Chr_23_31020511-31020583_-_@-1C.32.33, ValCAC_Chr_NW_020191468.1_28599-28671_-_@-1C.32.33, ValCAC_Chr_3_8134934-8135006_+_@-1C.32.33, ValTAC_Chr_3_20947989-20948061_+_@-1C.32.33, ValCAC_Chr_23_31573432-31573504_-_@-1C.32.33, ValAAC_Chr_3_21057895-21057967_+_@-1C.32.33, ValAAC_Chr_7_40353386-40353458_-…	0	0	8	0	0	0	2	0	0	0	0	0	0	0	1	0	4	8	2	6
tRF-33-O6M83OMEDJSYW	GACCACGTGGCCTAACGGATAAGGCGTCTGACT	5-half	ArgTCG_Chr_23_31694279-31694351_-_@1.33.33	0	0	0	0	0	0	0	0	0	0	0	0	0	2	0	0	0	0	0	1
tRF-33-OR183O9EDJHPD3	GACCCAGTGGCCTAATGGATAAGGCATCAGCCT	5-half	ArgCCG_Chr_19_48966332-48966404_+_@1.33.33	0	0	1	0	0	0	0	0	0	0	0	0	0	0	5	0	0	1	0	0
tRF-33-P8DP4PZKFJ7PW	GCCGGAATAGCTCAGTTGGGAGAGCGTTAGACT	5-half	PheGAA_Chr_X_124776111-124776183_+_@1.33.33, PheGAA_Chr_X_124777354-124777426_+_@1.33.33, PheGAA_Chr_X_124784095-124784167_+_@1.33.33	0	0	0	0	0	0	0	0	0	0	0	0	0	0	0	0	1	1	0	0
tRF-33-PJ58309NDJ78W	GCAGCGATGGCCGAGTGGTTAAGGCGTTGGACT	5-half	SerTGA_Chr_28_24216133-24216214_+_@1.33.33	0	0	0	0	0	0	0	0	0	0	0	0	0	0	0	0	0	1	0	0
tRF-33-PY5P4PY3FJHPW	GCCTGGATAGCTCAGTTAGTAGAGCATCAGACT	5-half	LysTTT_Chr_1_157962896-157962968_-_@1.33.33, LysTTT_Chr_23_30202993-30203065_-_@1.33.33	0	0	0	0	0	0	4	0	0	3	0	0	0	1	4	0	2	2	1	0
tRF-33-PYRP4PN3FJHPW	GCCTGGGTAGCTCAGCTGGTAGAGCATCAGACT	5-half	LysTTT_Chr_X_101642589-101642661_-_@1.33.33, LysTTT_Chr_12_34846644-34846716_-_@1.33.33	0	0	0	0	0	0	0	0	0	0	0	0	0	1	0	1	0	0	0	0
tRF-33-QR18LOW3VHL801	GCTCCAGTGGCGCAATCGGTTAGCGCGCGGTAC	5-half	IleTAT_Chr_23_31395317-31395410_-_@1.33.33, IleTAT_Chr_23_31068719-31068812_-_@1.33.33, IleTAT_Chr_11_25140474-25140566_+_@1.33.33, IleTAT_Chr_1_157992168-157992261_-_@1.33.33, IleTAT_Chr_23_30232404-30232497_-_@1.33.33, IleTAT_Chr_18_49107397-49107489_-_@1.33.33	0	0	0	0	0	0	0	0	0	1	0	0	0	0	0	0	0	0	0	0
tRF-33-QUHJ83925HY20P	GCTGAATAGCTCAGTTGGGAGAGCGTTAGATTG	5-half	PheGAA_Chr_X_124782887-124782964_+_@8.40.33	0	0	0	0	0	2	0	0	1	1	0	0	0	0	0	0	0	0	0	1
tRF-33-QW58309NDJ78W	GCTGTGATGGCCGAGTGGTTAAGGCGTTGGACT	5-half	SerCGA_Chr_19_27777475-27777556_-_@1.33.33, SerCGA_Chr_23_31052632-31052713_+_@1.33.33, SerCGA_Chr_23_31329477-31329558_-_@1.33.33	0	0	0	0	0	0	0	0	0	0	0	0	0	0	0	1	4	4	0	0
tRF-33-R29P4P9L5FJV0Q	GGGGATGTAGCTCAGTGGTAGAGCACATGCTTT	5-half	AlaTGC_Chr_6_106074031-106074102_-_@1.33.33, AlaTGC_Chr_6_91709768-91709839_+_@1.33.33, AlaTGC_Chr_5_67889002-67889073_-_@1.33.33	0	0	4	3	0	0	0	0	0	1	0	0	0	3	1	0	4	5	0	0
tRF-33-R29P4P9L5H3V0Q	GGGGATGTAGCTCAGTGGTAGAGCGCCTGCTTT	5-half	AlaTGC_Chr_23_30179834-30179905_-_@1.33.33	0	0	0	0	0	0	0	0	0	0	0	0	0	0	0	0	0	1	0	0
tRF-33-R29P4P9L5HJV0Q	GGGGATGTAGCTCAGTGGTAGAGCGCATGCTTT	5-half	AlaTGC_Chr_3_107039873-107039944_-_@1.33.33, AlaTGC_Chr_23_30183915-30183986_+_@1.33.33, AlaTGC_Chr_7_40344975-40345046_+_@1.33.33, AlaTGC_Chr_17_50880741-50880812_+_@1.33.33, AlaTGC_Chr_23_30125517-30125588_-_@1.33.33, AlaTGC_Chr_17_50873932-50874003_-_@1.33.33	0	0	0	0	0	0	3	0	2	2	0	0	0	4	1	0	0	4	1	0
tRF-33-R29P4P9L5HLV05	GGGGATGTAGCTCAGTGGTAGAGCGCGCGCTTC	5-half	AlaCGC_Chr_2_39839750-39839821_-_@1.33.33	0	0	0	0	0	0	0	0	0	0	0	0	0	0	0	0	0	1	0	0
tRF-33-R2IP4O73FJQSDQ	GGGGAATTAGCTCAAGTGGTAGAGCGCTCGCTT	5-half	AlaAGC_Chr_23_31441253-31441325_-_@1.33.33, AlaAGC_Chr_18_23556068-23556140_+_@1.33.33, AlaAGC_Chr_23_31428985-31429057_+_@1.33.33, AlaAGC_Chr_23_31417536-31417608_+_@1.33.33, AlaAGC_Chr_29_45936210-45936282_-_@1.33.33	0	0	0	0	0	0	0	0	0	0	0	0	0	0	0	0	2	0	0	0
tRF-33-R2IP4OI3FJQSDQ	GGGGAATTAGCTCAAATGGTAGAGCGCTCGCTT	5-half	AlaAGC_Chr_23_31539124-31539196_+_@1.33.33	0	0	0	0	0	0	0	0	0	0	0	0	0	0	0	0	1	1	0	1
tRF-33-R9J89O9NF5W8W	GGTTCCATGGTGTAATGGTTAGCACTCTGGACT	5-half	GlnCTG_Chr_4_99861548-99861619_+_@1.33.33, GlnCTG_Chr_10_12743209-12743280_-_@1.33.33, GlnCTG_Chr_19_27761705-27761776_+_@1.33.33, GlnCTG_Chr_23_30037406-30037477_+_@1.33.33, GlnCTG_Chr_23_47242996-47243067_+_@1.33.33, GlnCTG_Chr_23_31135564-31135635_-_@1.33.33, GlnCTG_Chr_23_31114008-31114079_+_@1.33.33	1	0	0	0	0	0	0	0	0	0	0	0	0	0	0	0	0	2	0	1
tRF-33-R9JP9PMNH5SYDQ	GGTTCCATAGTGTAGCGGTTATCACGTCTGCTT	5-half	ValTAC_Chr_15_82766873-82766945_-_@1.33.33	1	0	3	0	0	1	0	0	0	0	0	0	0	0	0	5	2	0	0	0
tRF-33-R9MP9P9NH5SYDQ	GGTTCCGTAGTGTAGTGGTTATCACGTCTGCTT	5-half	ValTAC_Chr_X_124770762-124770834_+_@1.33.33	0	0	0	0	0	0	4	0	0	0	0	0	0	2	0	0	1	0	0	1
tRF-33-RK9P4P9L5HJV0Q	GGGGGTGTAGCTCAGTGGTAGAGCGCATGCTTT	5-half	AlaTGC_Chr_23_30107193-30107264_+_@1.33.33	0	0	3	0	0	0	1	0	0	0	0	0	0	0	2	1	5	6	0	0
tRF-33-RK9P4P9L5HMV05	GGGGGTGTAGCTCAGTGGTAGAGCGCGTGCTTC	5-half	AlaCGC_Chr_23_30090290-30090361_+_@1.33.33, AlaCGC_Chr_23_30121277-30121348_-_@1.33.33, AlaCGC_Chr_23_30156916-30156987_+_@1.33.33	0	0	2	0	1	1	3	0	0	4	0	6	0	2	2	7	3	10	2	2
tRF-33-RK9P4P9L5HMV0O	GGGGGTGTAGCTCAGTGGTAGAGCGCGTGCTTA	5-half	AlaAGC_Chr_23_30077774-30077845_+_@1.33.33, AlaAGC_Chr_23_30154990-30155061_+_@1.33.33, AlaAGC_Chr_23_30141212-30141283_-_@1.33.33, AlaAGC_Chr_23_30284772-30284843_+_@1.33.33, AlaAGC_Chr_23_30186336-30186407_-_@1.33.33, AlaAGC_Chr_23_31025905-31025976_+_@1.33.33, AlaAGC_Chr_23_30149586-30149657_+_@1.33.33, AlaAGC_Chr_23_30116515-30116586_+_@1.33.33, AlaAGC_Chr_23_30148685-30148756_-_@1.33.33, Ala…	0	0	0	0	0	0	0	0	0	0	0	2	0	0	0	0	3	0	0	0
tRF-33-RKILQ673FJP4DQ	GGGGGATGTAGCTCAGTGGTAGAGCGCATGCTT	5-half	AlaTGC_Chr_17_50873932-50874003_-_@-1G.32.33, AlaTGC_Chr_17_50880741-50880812_+_@-1G.32.33, AlaTGC_Chr_3_107039873-107039944_-_@-1G.32.33, AlaCGC_Chr_23_31556129-31556200_-_@-1G.32.33, AlaTGC_Chr_23_30125517-30125588_-_@-1G.32.33, AlaTGC_Chr_23_30183915-30183986_+_@-1G.32.33, AlaCGC_Chr_6_37118306-37118377_-_@-1G.32.33, AlaTGC_Chr_7_40344975-40345046_+_@-1G.32.33, AlaCGC_Chr_23_30164841-30164912_…	0	0	0	0	0	0	1	0	0	0	0	0	0	0	0	0	0	0	0	0
tRF-33-RKIP4OI3FJQSDQ	GGGGGATTAGCTCAAATGGTAGAGCGCTCGCTT	5-half	AlaAGC_Chr_23_31433404-31433476_+_@1.33.33, AlaAGC_Chr_11_72585279-72585351_-_@1.33.33, AlaAGC_Chr_14_30458994-30459066_+_@1.33.33	0	0	0	0	0	0	0	0	0	0	0	0	0	0	0	0	0	1	0	0
tRF-33-RKVP4P9L5HJV0O	GGGGGTATAGCTCAGTGGTAGAGCGCATGCTTA	5-half	AlaAGC_Chr_18_53719297-53719368_-_@1.33.33, AlaAGC_Chr_19_55851349-55851420_-_@1.33.33	0	0	0	0	0	0	0	0	0	0	0	0	0	0	0	0	1	0	0	0
tRF-33-RPM8309MUKLYD7	GGTAGCGTGGCCGAGTGGTCTAAGGCGCTGGAT	5-half	LeuTAG_Chr_25_19870711-19870792_-_@1.33.33	0	0	0	0	0	0	0	0	0	0	0	0	0	0	0	0	0	2	0	0
tRF-33-RPM830MMUKLYD7	GGTAGCGTGGCCGAGCGGTCTAAGGCGCTGGAT	5-half	LeuTAG_Chr_19_27762208-27762289_-_@1.33.33, LeuAAG_Chr_25_19969191-19969272_+_@1.33.33, LeuAAG_Chr_23_30011393-30011474_-_@1.33.33, LeuAAG_Chr_23_30293279-30293360_+_@1.33.33, LeuAAG_Chr_10_26483921-26484002_-_@1.33.33, LeuAAG_Chr_23_30136146-30136227_+_@1.33.33, LeuAAG_Chr_23_30032800-30032881_+_@1.33.33, LeuAAG_Chr_10_26438831-26438912_+_@1.33.33, LeuAAG_Chr_7_40319416-40319497_+_@1.33.33, LeuT…	0	0	0	0	0	0	0	0	0	3	0	0	0	0	0	2	3	10	2	0
tRF-33-RPW4PU73UKL4DR	GGTAGTCGTGGCCGAGTGGTTAAGGCGATGGAC	5-half	SerAGA_Chr_23_31146083-31146164_-_@-1G.32.33, SerAGA_Chr_19_27851584-27851665_-_@-1G.32.33, SerTGA_Chr_23_31116197-31116278_-_@-1G.32.33, SerAGA_Chr_23_31124825-31124906_-_@-1G.32.33, SerAGA_Chr_23_31158022-31158103_-_@-1G.32.33, SerAGA_Chr_23_31110602-31110683_+_@-1G.32.33, SerAGA_Chr_23_31678541-31678622_-_@-1G.32.33, SerAGA_Chr_23_31129325-31129406_-_@-1G.32.33, SerTGA_Chr_23_31141547-31141628…	0	0	0	0	0	0	0	0	0	0	0	0	0	0	0	0	0	0	3	0
tRF-33-RZNL7L73V6M9DV	GGTTTCTGTAGTGTAGTGGTTATCACGTTCGCC	5-half	ValCAC_Chr_3_21262480-21262552_+_@-1G.32.33, ValCAC_Chr_NW_020191468.1_12031-12103_-_@-1G.32.33, ValCAC_Chr_3_21114069-21114141_-_@-1G.32.33, ValCAC_Chr_9_32498696-32498768_+_@-1G.32.33, ValCAC_Chr_3_21012294-21012366_+_@-1G.32.33, ValAAC_Chr_3_20967927-20967999_+_@-1G.32.33	0	0	0	0	0	0	0	0	0	0	0	0	0	2	0	2	0	0	0	0
tRF-33-S2ZBPPYJVK9Z9	GTAGATTGAAGCCAGTTAGCTAGGGTGTTTAGC	5-half	AsnGTT_Chr_MT_5446-5518_-_@-1G.32.33	0	0	0	0	0	0	0	0	0	0	0	0	0	1	0	0	0	0	0	0
tRF-33-S3M8309NDJ58W	GTAGTCGTGGCCGAGTGGTTAAGGCGATGGACT	5-half	SerAGA_Chr_19_49195498-49195579_-_@1.33.33, SerAGA_Chr_23_31678541-31678622_-_@1.33.33, SerAGA_Chr_23_31129325-31129406_-_@1.33.33, SerAGA_Chr_23_31124825-31124906_-_@1.33.33, SerAGA_Chr_23_31146083-31146164_-_@1.33.33, SerAGA_Chr_23_31158022-31158103_-_@1.33.33, SerAGA_Chr_14_69054767-69054848_+_@1.33.33, SerAGA_Chr_19_27851584-27851665_-_@1.33.33, SerTGA_Chr_23_31141547-31141628_+_@1.33.33, Ser…	0	0	0	0	0	0	0	0	0	1	0	0	0	0	0	0	0	2	0	0
tRF-33-S3M830MNDJR8W	GTAGTCGTGGCCGAGCGGTTAAGGCGGTGGACT	5-half	SerGGA_Chr_X_14946038-14946119_+_@1.33.33, SerGGA_Chr_X_14853991-14854072_+_@1.33.33	1	0	0	0	0	0	0	0	0	0	0	0	0	0	0	1	0	0	0	0
tRF-33-S5R8309NDJ78W	GTCACGGTGGCCGAGTGGTTAAGGCGTTGGACT	5-half	SerCGA_Chr_5_57140090-57140171_-_@1.33.33	0	0	0	0	0	0	0	0	0	0	0	0	0	0	0	0	0	1	0	0
tRF-33-S7MXSL735L8RDV	GTCCTCGTTAGTATAGTGGTGAGTATCCCCGCC	5-half	AspGTC_Chr_3_8023793-8023864_-_@-1G.32.33, AspGTC_Chr_NW_020190592.1_21473-21544_-_@-1G.32.33, AspGTC_Chr_NW_020190592.1_2468-2539_-_@-1G.32.33, AspGTC_Chr_19_27847062-27847133_-_@-1G.32.33, AspGTC_Chr_17_50874263-50874334_+_@-1G.32.33, AspGTC_Chr_17_50877234-50877305_+_@-1G.32.33, AspGTC_Chr_NW_020190592.1_30957-31028_-_@-1G.32.33, AspGTC_Chr_23_31091360-31091431_+_@-1G.32.33, AspGTC_Chr_5_60336…	0	0	0	0	0	2	0	0	0	0	0	0	0	0	0	0	0	0	0	0
tRF-33-S998LOW35HM9D9	GTCTCTGTGGCGCAATCGGTGAGCGCGTTCGGC	5-half	AsnGTT_Chr_3_21271703-21271776_-_@1.33.33	0	0	0	0	0	0	0	0	0	0	0	0	0	4	0	0	0	0	0	0
tRF-33-S998LOW3VHM9D9	GTCTCTGTGGCGCAATCGGTTAGCGCGTTCGGC	5-half	AsnGTT_Chr_3_21318781-21318854_+_@1.33.33, AsnGTT_Chr_3_21197565-21197638_-_@1.33.33, AsnGTT_Chr_3_20994920-20994993_+_@1.33.33, AsnGTT_Chr_19_39343153-39343226_-_@1.33.33, AsnGTT_Chr_3_22741720-22741793_-_@1.33.33, AsnGTT_Chr_3_21144119-21144192_+_@1.33.33, AsnGTT_Chr_3_21114744-21114817_-_@1.33.33, AsnGTT_Chr_3_20905102-20905175_+_@1.33.33, AsnGTT_Chr_13_23344136-23344209_-_@1.33.33, AsnGTT_Chr…	0	0	0	0	0	0	0	0	0	1	0	0	0	0	0	6	0	7	0	2
tRF-33-S99PLOW3VHM9D9	GTCTCTGTAGCGCAATCGGTTAGCGCGTTCGGC	5-half	AsnGTT_Chr_3_8011351-8011424_-_@1.33.33	0	0	0	0	0	0	0	0	0	0	0	0	0	0	0	0	2	1	2	0
tRF-33-SP5830MMUKLYDN	GTCAGGATGGCCGAGCGGTCTAAGGCGCTGCGT	5-half	LeuCAG_Chr_NW_020190592.1_12613-12695_+_@1.33.33, LeuCAG_Chr_18_25307479-25307561_+_@1.33.33, LeuCAG_Chr_NW_020190592.1_3121-3203_+_@1.33.33, LeuCAG_Chr_18_25307956-25308038_-_@1.33.33, LeuCAG_Chr_23_31582637-31582719_-_@1.33.33, LeuCAG_Chr_3_8101782-8101864_-_@1.33.33, LeuCAG_Chr_3_8025475-8025557_+_@1.33.33, LeuCAG_Chr_NW_020190592.1_22122-22204_+_@1.33.33	0	0	0	0	0	0	0	0	0	0	0	0	0	3	0	0	4	3	0	0
tRF-33-U6O4PU73UKMYDR	TACCAGAATGGCCGAGTGGTTAAGGCGTTGGAC	5-half	LeuTAA_Chr_15_82767678-82767760_+_@-1T.32.33	0	0	0	0	0	1	0	0	0	1	0	0	0	0	0	0	0	0	0	0
tRF-33-VEX0K3VI137XDW	TAGATTGAAGCCAGTTAGCTAGGGTGTTTAGCT	5-half	AsnGTT_Chr_MT_5446-5518_-_@1.33.33	0	0	0	0	0	0	0	0	0	0	0	0	0	0	0	0	1	0	0	0
tRF-33-W7R8WO9N1EWJDW	TCTCTGGTGGTCTAATGGTTAGGATTCGGCGCT	5-half	GluCTC_Chr_NW_020190592.1_29782-29853_-_@1.33.33	0	0	0	0	0	1	0	3	15	4	0	0	0	0	0	0	7	14	0	0
tRF-33-W7R8WP9I1EWJDW	TCTCTGGTGGTCTAGTGGCTAGGATTCGGCGCT	5-half	GluTTC_Chr_3_20862158-20862229_-_@1.33.33	0	0	0	0	0	0	0	0	0	1	1	0	0	0	0	0	0	0	0	0
tRF-33-X1W4QFI3FVSYW	TGACCTCGTGGCGCAATGGTAGCGCGTCTGACT	5-half	TrpCCA_Chr_19_34029010-34029081_-_@-1T.32.33, TrpCCA_Chr_19_33114203-33114274_+_@-1T.32.33	0	0	0	0	0	0	1	0	0	0	0	0	0	0	0	0	0	0	0	0
tRF-33-XQ947673FEWSD3	TGCATTGGTGGTTCAGTGGTAGAATTCTCGCCT	5-half	GlyGCC_Chr_19_27767594-27767664_+_@-1T.32.33, GlyGCC_Chr_23_30943694-30943764_+_@-1T.32.33, GlyCCC_Chr_3_20877476-20877546_+_@-1T.32.33, GlyGCC_Chr_18_1416704-1416774_-_@-1T.32.33, GlyCCC_Chr_3_21206921-21206991_-_@-1T.32.33, GlyCCC_Chr_3_21208694-21208764_+_@-1T.32.33, GlyGCC_Chr_23_31686620-31686690_+_@-1T.32.33, GlyCCC_Chr_3_21210205-21210275_+_@-1T.32.33, GlyGCC_Chr_18_1416064-1416134_-_@-1T.…	0	0	0	0	0	0	0	0	0	0	0	0	0	0	0	0	0	0	0	1
tRF-33-XR6XQ6S8V0JUDR	TGCCCGGCTAGCTCAGTCGGTAGAGCATGAGAC	5-half	LysCTT_Chr_23_31553102-31553174_-_@-1T.32.33, LysCTT_Chr_25_2612845-2612917_+_@-1T.32.33, LysCTT_Chr_25_2607789-2607861_+_@-1T.32.33, LysCTT_Chr_7_40357611-40357683_-_@-1T.32.33, LysCTT_Chr_25_2629353-2629425_+_@-1T.32.33, LysCTT_Chr_3_21347701-21347773_-_@-1T.32.33, LysCTT_Chr_25_2609233-2609305_-_@-1T.32.33, LysCTT_Chr_7_40345515-40345587_+_@-1T.32.33, LysCTT_Chr_25_2627614-2627686_+_@-1T.32.33…	1	0	0	0	0	0	0	0	0	2	0	0	0	0	0	0	1	1	0	4
tRF-33-XSBLQ67850MXDR	TGCCGAAATAGCTCAGTTGGGAGAGCGTTAGAC	5-half	PheGAA_Chr_12_69059075-69059147_-_@-1T.32.33, PheGAA_Chr_29_37201404-37201476_+_@-1T.32.33, PheGAA_Chr_15_82773221-82773293_-_@-1T.32.33, PheGAA_Chr_15_82778642-82778714_-_@-1T.32.33, PheGAA_Chr_7_43807611-43807683_-_@-1T.32.33, PheGAA_Chr_23_30015491-30015563_+_@-1T.32.33, PheGAA_Chr_23_30099812-30099884_+_@-1T.32.33, PheGAA_Chr_17_50876655-50876727_+_@-1T.32.33, PheGAA_Chr_23_31057166-31057238_…	0	0	0	0	0	0	0	0	0	0	0	0	0	0	0	0	1	0	0	0
tRF-33-Y7MXSL735L8RDV	TTCCTCGTTAGTATAGTGGTGAGTATCCCCGCC	5-half	AspGTC_Chr_NW_020190592.1_21473-21544_-_@-1T.32.33, AspGTC_Chr_19_27847062-27847133_-_@-1T.32.33, AspGTC_Chr_3_8102386-8102457_+_@-1T.32.33, AspGTC_Chr_17_50874263-50874334_+_@-1T.32.33, AspGTC_Chr_NW_020190592.1_11976-12047_-_@-1T.32.33, AspGTC_Chr_3_8023793-8023864_-_@-1T.32.33, AspGTC_Chr_23_31145310-31145381_-_@-1T.32.33, AspGTC_Chr_5_60336567-60336638_+_@-1T.32.33, AspGTC_Chr_NW_020190592.1_…	1	0	0	1	1	0	1	0	0	0	0	0	0	1	0	0	0	0	0	1
tRF-33-YRH4SXQ3V2Y7DZ	TTCCCATATGGTCTAGCGGTTAGGATTCCTGGT	5-half	GluTTC_Chr_2_1313370-1313441_-_@-1T.32.33, GluTTC_Chr_12_11276302-11276373_-_@-1T.32.33	0	0	0	0	0	0	0	0	0	1	0	0	0	0	0	0	0	0	0	0
tRF-34-1K7LQ673FJI4HQ	AGGGGGTGTAGCTCAGTGGTAGAGCATGTGCTTT	5-half	AlaTGC_Chr_9_17257479-17257550_+_@-1A.33.34	0	0	1	0	3	0	0	0	0	1	0	0	0	0	0	0	0	0	0	0
tRF-34-1K7LQ673FJP4HQ	AGGGGGTGTAGCTCAGTGGTAGAGCGCATGCTTT	5-half	AlaTGC_Chr_23_30107193-30107264_+_@-1A.33.34	0	0	0	0	0	0	0	0	0	0	0	0	4	0	0	0	0	0	0	0
tRF-34-1KILQ673FJ04HQ	AGGGGATGTAGCTCAGTGGTAGAGCACATGCTTT	5-half	AlaTGC_Chr_6_91709768-91709839_+_@-1A.33.34, AlaTGC_Chr_5_67889002-67889073_-_@-1A.33.34, AlaTGC_Chr_6_106074031-106074102_-_@-1A.33.34	0	0	0	0	0	0	1	0	0	0	0	0	0	0	0	0	0	0	0	0
tRF-34-1KILQ673FJP4HQ	AGGGGATGTAGCTCAGTGGTAGAGCGCATGCTTT	5-half	AlaTGC_Chr_3_107039873-107039944_-_@-1A.33.34, AlaTGC_Chr_23_30183915-30183986_+_@-1A.33.34, AlaTGC_Chr_7_40344975-40345046_+_@-1A.33.34, AlaTGC_Chr_17_50880741-50880812_+_@-1A.33.34, AlaTGC_Chr_23_30125517-30125588_-_@-1A.33.34, AlaTGC_Chr_17_50873932-50874003_-_@-1A.33.34	0	0	0	0	0	0	0	0	0	0	0	0	0	1	0	0	0	2	0	1
tRF-34-1KSLQ673FJIYEP	AGGGGGTATAGCTCAGTGGTAGAGCATTTGACTG	5-half	CysGCA_Chr_19_39451752-39451823_+_@-1A.33.34, CysGCA_Chr_4_112374449-112374520_+_@-1A.33.34, CysGCA_Chr_19_39453812-39453883_-_@-1A.33.34, CysGCA_Chr_4_112393802-112393873_-_@-1A.33.34, CysGCA_Chr_19_39659890-39659961_-_@-1A.33.34, CysGCA_Chr_4_112385836-112385907_+_@-1A.33.34, CysGCA_Chr_19_39659156-39659227_-_@-1A.33.34	0	0	1	0	0	0	0	0	0	0	0	0	0	1	0	0	0	1	0	0
tRF-34-1KSLQ6R3BJIYEP	AGGGGGTATAGCTCAGGGGTAAAGCATTTGACTG	5-half	CysGCA_Chr_4_112550397-112550468_-_@-1A.33.34	0	0	0	0	0	0	0	0	0	0	0	0	0	0	0	0	1	0	0	0
tRF-34-1KSLQ6R3FJIYEP	AGGGGGTATAGCTCAGGGGTAGAGCATTTGACTG	5-half	CysGCA_Chr_12_30287485-30287556_+_@-1A.33.34, CysGCA_Chr_4_112559068-112559139_+_@-1A.33.34, CysGCA_Chr_19_39448382-39448453_-_@-1A.33.34, CysGCA_Chr_4_112407284-112407355_-_@-1A.33.34, CysGCA_Chr_4_112387136-112387207_+_@-1A.33.34, CysGCA_Chr_4_112523019-112523090_+_@-1A.33.34, CysGCA_Chr_19_39431222-39431293_-_@-1A.33.34, CysGCA_Chr_4_112555282-112555353_-_@-1A.33.34, CysGCA_Chr_4_112413369-112…	0	0	0	0	0	0	0	0	0	0	0	0	0	2	0	0	2	0	0	0
tRF-34-1LQ4PUQ340QII7	AGGTAGCGTGGCCGAGCGGTCTAAGGCGCTGGAT	5-half	LeuAAG_Chr_23_30136146-30136227_+_@-1A.33.34, LeuAAG_Chr_23_30011393-30011474_-_@-1A.33.34, LeuAAG_Chr_10_26483921-26484002_-_@-1A.33.34, LeuAAG_Chr_7_40319416-40319497_+_@-1A.33.34, LeuTAG_Chr_10_26437164-26437245_+_@-1A.33.34, LeuAAG_Chr_10_26438831-26438912_+_@-1A.33.34, LeuAAG_Chr_23_30293279-30293360_+_@-1A.33.34, LeuTAG_Chr_19_27762208-27762289_-_@-1A.33.34, LeuAAG_Chr_25_19969191-19969272_…	0	0	0	0	0	0	0	0	0	0	0	0	0	0	0	0	0	0	1	0
tRF-34-1PW4PU73UKL4HW	AGTAGTCGTGGCCGAGTGGTTAAGGCGATGGACT	5-half	SerAGA_Chr_19_49195498-49195579_-_@-1A.33.34, SerAGA_Chr_23_31678541-31678622_-_@-1A.33.34, SerAGA_Chr_23_31129325-31129406_-_@-1A.33.34, SerAGA_Chr_23_31124825-31124906_-_@-1A.33.34, SerAGA_Chr_23_31146083-31146164_-_@-1A.33.34, SerAGA_Chr_23_31158022-31158103_-_@-1A.33.34, SerAGA_Chr_14_69054767-69054848_+_@-1A.33.34, SerAGA_Chr_19_27851584-27851665_-_@-1A.33.34, SerTGA_Chr_23_31141547-31141628…	0	0	0	0	0	0	0	0	0	0	0	0	0	0	0	0	0	1	0	0
tRF-34-1Z3L7L73V6M9I3	AGTTTCCGTAGTGTAGTGGTTATCACGTTCGCCT	5-half	ValAAC_Chr_23_31050910-31050982_+_@-1A.33.34, ValAAC_Chr_3_21024315-21024387_+_@-1A.33.34, ValCAC_Chr_3_21086725-21086797_-_@-1A.33.34, ValCAC_Chr_3_21092613-21092685_-_@-1A.33.34, ValAAC_Chr_1_97606076-97606148_-_@-1A.33.34, ValCAC_Chr_3_20995595-20995667_+_@-1A.33.34, ValTAC_Chr_3_20947989-20948061_+_@-1A.33.34, ValCAC_Chr_23_31573432-31573504_-_@-1A.33.34, ValAAC_Chr_3_21265184-21265256_+_@-1A…	0	0	0	0	0	1	0	0	0	0	0	0	0	0	0	0	0	4	0	0
tRF-34-2664PU73UKMYHW	CACCAGGATGGCCGAGTGGTTAAGGCGTTGGACT	5-half	LeuTAA_Chr_9_81592121-81592203_+_@-1C.33.34	0	0	1	2	1	0	0	0	0	0	4	0	0	2	0	0	1	0	2	0
tRF-34-395P4PN3FJ6KEP	CCTTCGATAGCTCAGCTGGTAGAGCGGAGGACTG	5-half	TyrGTA_Chr_21_44984358-44984447_+_@1.34.34, TyrGTA_Chr_10_26414624-26414713_-_@1.34.34, TyrGTA_Chr_14_30458772-30458860_+_@1.34.34, TyrGTA_Chr_10_26442083-26442172_+_@1.34.34, TyrGTA_Chr_21_44965004-44965093_-_@1.34.34, TyrGTA_Chr_10_26445520-26445610_+_@1.34.34, TyrGTA_Chr_21_44990709-44990798_+_@1.34.34, TyrGTA_Chr_10_26447367-26447456_+_@1.34.34	0	0	0	0	0	0	3	0	1	1	0	0	0	3	3	1	4	1	2	0
tRF-34-395P4PZ3FJ6KEP	CCTTCGATAGCTCAGTTGGTAGAGCGGAGGACTG	5-half	TyrGTA_Chr_23_31535252-31535341_-_@1.34.34, TyrGTA_Chr_14_30458188-30458281_+_@1.34.34, TyrGTA_Chr_1_97560692-97560781_-_@1.34.34, TyrGTA_Chr_11_72585702-72585790_-_@1.34.34, TyrGTA_Chr_23_31535660-31535749_-_@1.34.34, TyrGTA_Chr_23_31542987-31543078_-_@1.34.34	0	0	0	0	0	0	0	0	1	1	0	0	0	0	0	0	0	0	0	0
tRF-34-39RP4PN3FJ6KEP	CCTTCGGTAGCTCAGCTGGTAGAGCGGAGGACTG	5-half	TyrGTA_Chr_20_32996084-32996172_+_@1.34.34	0	0	0	0	0	0	0	0	0	0	0	1	0	0	0	0	0	0	0	0
tRF-34-3Z5P4PN3FJFKEP	CCTTTGATAGCTCAGCTGGTAGAGCAGAGGACTG	5-half	TyrGTA_Chr_10_26442752-26442841_+_@1.34.34	0	0	0	0	0	0	0	0	0	0	0	0	0	0	0	0	0	0	0	3
tRF-34-47MXSL73VL8RI3	CTCCTCGTTAGTATAGTGGTTAGTATCCCCGCCT	5-half	AspGTC_Chr_5_62676636-62676707_+_@-1C.33.34	0	0	0	0	0	0	1	0	0	0	0	0	0	0	0	0	1	0	0	1
tRF-34-4R04SXQ3V2Y72E	CTCCCACATGGTCTAGCGGTTAGGATTCCTGGTT	5-half	GluTTC_Chr_2_128295086-128295157_-_@-1C.33.34, GluTTC_Chr_21_3228261-3228332_-_@-1C.33.34, GluTTC_Chr_12_15097784-15097855_-_@-1C.33.34	4	0	1	1	3	1	0	0	0	0	0	0	0	0	3	0	0	3	0	0
tRF-34-4R94SX73V2Y81W	CTCCCTGGTGGTCTAGTGGTTAGGATTCGGCGCT	5-half	GluCTC_Chr_9_25530031-25530102_+_@-1C.33.34, GluCTC_Chr_3_21352358-21352429_-_@-1C.33.34, GluTTC_Chr_3_20897689-20897760_-_@-1C.33.34, GluCTC_Chr_23_30014669-30014740_-_@-1C.33.34, GluCTC_Chr_NW_020190592.1_10784-10855_-_@-1C.33.34, GluCTC_Chr_7_42660785-42660856_+_@-1C.33.34, GluCTC_Chr_NW_020190592.1_1276-1347_-_@-1C.33.34, GluCTC_Chr_3_8098331-8098402_-_@-1C.33.34, GluCTC_Chr_NW_020190592.1_20…	0	0	0	11	0	0	3	0	0	0	0	0	1	1	0	0	0	0	0	2
tRF-34-61E4PXI2UKM7HW	GGACCACGTGGCCTAATGGATAAGGCGTCTGACT	5-half	ArgTCG_Chr_23_30228672-30228744_+_@-1G.33.34, ArgTCG_Chr_23_31681248-31681320_-_@-1G.33.34, ArgTCG_Chr_1_157988436-157988508_+_@-1G.33.34	0	0	0	0	0	0	0	0	0	0	0	0	0	1	0	0	0	0	1	0
tRF-34-61Q4PXE2UKM7HW	GGACCGCGTGGCCTAACGGATAAGGCGTCTGACT	5-half	ArgTCG_Chr_19_56411984-56412056_+_@-1G.33.34	0	0	0	0	0	0	0	0	0	0	0	1	0	0	0	0	0	0	0	0
tRF-34-676LQ6S8V0J6HW	GGCCTGGATAGCTCAGTCGGTAGAGCATCAGACT	5-half	LysTTT_Chr_23_30111079-30111151_-_@-1G.33.34, LysTTT_Chr_23_31093113-31093185_-_@-1G.33.34, LysTTT_Chr_23_31089834-31089906_+_@-1G.33.34	0	0	0	0	1	0	0	0	0	0	0	0	0	0	1	0	0	0	0	0
tRF-34-6978WP9LXN4VKP	GGCTCGTTGGTCTAGTGGTATGATTCTCGCTTTG	5-half	ProTGG_Chr_10_26466567-26466638_-_@1.34.34	0	0	0	2	0	0	0	2	0	0	0	0	0	3	0	0	0	0	0	0
tRF-34-6978WPRLXN48KP	GGCTCGTTGGTCTAGGGGTATGATTCTCGGTTTG	5-half	ProTGG_Chr_15_55651375-55651446_-_@1.34.34	0	0	0	0	0	0	0	1	2	0	0	0	0	0	0	0	0	1	0	0
tRF-34-6978WPRLXN4VKK	GGCTCGTTGGTCTAGGGGTATGATTCTCGCTTCG	5-half	ProCGG_Chr_23_31380820-31380891_-_@1.34.34, ProCGG_Chr_19_27847742-27847813_-_@1.34.34, ProCGG_Chr_3_1004082-1004153_-_@1.34.34, ProCGG_Chr_25_2614114-2614185_+_@1.34.34	0	0	0	0	0	3	0	0	0	0	0	0	0	0	0	0	0	0	2	0
tRF-34-6978WPRLXN4VKP	GGCTCGTTGGTCTAGGGGTATGATTCTCGCTTTG	5-half	ProTGG_Chr_25_2623641-2623712_+_@1.34.34, ProTGG_Chr_25_2625955-2626026_+_@1.34.34, ProTGG_Chr_25_2598642-2598713_+_@1.34.34, ProTGG_Chr_NW_020190356.1_18510-18581_+_@1.34.34, ProTGG_Chr_10_26413416-26413487_-_@1.34.34, ProTGG_Chr_25_2621041-2621112_+_@1.34.34, ProTGG_Chr_25_2628848-2628919_+_@1.34.34, ProTGG_Chr_25_2630255-2630326_+_@1.34.34	0	0	0	4	0	0	0	0	2	2	0	0	0	0	0	0	2	0	0	0
tRF-34-6998LO9EFVI8EQ	GGCTCTGTGGCGCAATGGATAGCGCATTGGACTT	5-half	ArgTCT_Chr_15_82767225-82767310_+_@1.34.34, ArgTCT_Chr_19_27762806-27762892_+_@1.34.34, ArgTCT_Chr_11_98945442-98945532_-_@1.34.34, ArgTCT_Chr_23_31106890-31106977_-_@1.34.34	0	0	0	0	0	0	0	0	0	0	0	0	0	0	0	0	0	1	1	0
tRF-34-69JP4PRNFJE8JQ	GGCTCCATAGCTCAGGGGTTAGAGCACTGGTCTT	5-half	ThrTGT_Chr_7_40324271-40324343_-_@1.34.34, ThrTGT_Chr_10_26481746-26481818_+_@1.34.34, ThrTGT_Chr_10_26468186-26468258_+_@1.34.34	0	0	1	0	0	0	4	0	0	4	0	0	3	1	1	1	1	4	2	0
tRF-34-69MP4PRNFJE8J5	GGCTCCGTAGCTCAGGGGTTAGAGCACTGGTCTC	5-half	ThrCGT_Chr_23_31075652-31075724_-_@1.34.34	0	0	0	1	0	0	0	0	0	0	0	0	0	0	0	0	0	0	0	0
tRF-34-6Q947673FEWS15	GGCATTGGTGGTTCAGTGGTAGAATTCTCGCCTC	5-half	GlyCCC_Chr_3_20877476-20877546_+_@-1G.33.34, GlyCCC_Chr_3_21210205-21210275_+_@-1G.33.34, GlyCCC_Chr_3_21112718-21112788_+_@-1G.33.34, GlyCCC_Chr_3_21208694-21208764_+_@-1G.33.34, GlyCCC_Chr_3_21085364-21085434_+_@-1G.33.34, GlyCCC_Chr_3_21206921-21206991_-_@-1G.33.34, GlyCCC_Chr_28_40004077-40004147_+_@-1G.33.34	0	0	0	0	0	4	0	0	0	1	0	0	0	7	0	0	0	5	0	0
tRF-34-6Q947673FEWS1P	GGCATTGGTGGTTCAGTGGTAGAATTCTCGCCTG	5-half	GlyGCC_Chr_23_30943694-30943764_+_@-1G.33.34, GlyGCC_Chr_18_1819426-1819496_+_@-1G.33.34, GlyGCC_Chr_3_8034296-8034366_+_@-1G.33.34, GlyGCC_Chr_23_31686620-31686690_+_@-1G.33.34, GlyGCC_Chr_19_27767594-27767664_+_@-1G.33.34, GlyGCC_Chr_18_1423807-1423877_+_@-1G.33.34, GlyGCC_Chr_18_1416064-1416134_-_@-1G.33.34, GlyGCC_Chr_2_39839393-39839463_+_@-1G.33.34, GlyGCC_Chr_18_1416704-1416774_-_@-1G.33.34	0	0	0	0	0	0	0	0	0	0	0	0	0	0	0	0	1	0	0	0
tRF-34-6R6XQ6S8V0JUHW	GGCCCGGCTAGCTCAGTCGGTAGAGCATGAGACT	5-half	LysCTT_Chr_23_31553102-31553174_-_@-1G.33.34, LysCTT_Chr_25_2607789-2607861_+_@-1G.33.34, LysCTT_Chr_25_2638931-2639003_+_@-1G.33.34, LysCTT_Chr_25_2602175-2602247_-_@-1G.33.34, LysCTT_Chr_25_2622397-2622469_+_@-1G.33.34, LysCTT_Chr_25_2612845-2612917_+_@-1G.33.34, LysCTT_Chr_7_40345515-40345587_+_@-1G.33.34, LysCTT_Chr_25_2627614-2627686_+_@-1G.33.34, LysCTT_Chr_25_2629353-2629425_+_@-1G.33.34, …	0	0	0	0	0	0	0	0	0	0	0	0	0	0	0	0	1	0	0	0
tRF-34-6RJ89O9NF5W8E5	GGCCCCATGGTGTAATGGTTAGCACTCTGGACTC	5-half	GlnCTG_Chr_23_31013002-31013073_+_@1.34.34	0	0	0	0	1	0	0	0	0	2	0	0	0	0	0	0	0	0	0	0
tRF-34-6RJ89O9NF5W8EQ	GGCCCCATGGTGTAATGGTTAGCACTCTGGACTT	5-half	GlnTTG_Chr_23_31688754-31688825_+_@1.34.34, GlnTTG_Chr_23_31009092-31009163_+_@1.34.34, GlnTTG_Chr_23_31689317-31689388_+_@1.34.34	0	0	0	0	0	0	0	1	0	2	0	0	4	0	0	1	0	3	0	1
tRF-34-6Y983O9EDJSYEQ	GGCTGTGTGGCCTAATGGATAAGGCGTCTGACTT	5-half	ArgTCG_Chr_25_26615804-26615876_+_@1.34.34	0	0	0	0	0	0	0	0	0	0	0	0	0	0	0	1	0	0	0	0
tRF-34-79M89P9NH57S1O	GTTTCCGTGGTGTAGTGGTTATCACGTTCGCCTA	5-half	ValAAC_Chr_4_107197105-107197177_-_@1.34.34	0	0	0	0	0	0	0	0	0	0	0	0	0	0	0	0	0	1	0	0
tRF-34-79MP9P9MH5QS1O	GTTTCCGTAGTGTAGTGGTCATCACGCTCGCCTA	5-half	ValAAC_Chr_23_31432884-31432956_+_@1.34.34	3	0	3	0	0	0	8	0	0	1	0	0	0	9	20	4	14	42	1	0
tRF-34-8ZLLQ678V0M0HW	TCCTTCGATAGCTCAGTTGGTAGAGCGGAGGACT	5-half	TyrGTA_Chr_11_72585702-72585790_-_@-1T.33.34, TyrGTA_Chr_23_31535660-31535749_-_@-1T.33.34, TyrGTA_Chr_14_30458188-30458281_+_@-1T.33.34, TyrGTA_Chr_23_31542987-31543078_-_@-1T.33.34, TyrGTA_Chr_23_31535252-31535341_-_@-1T.33.34, TyrGTA_Chr_1_97560692-97560781_-_@-1T.33.34	0	0	0	0	0	0	0	0	0	0	0	0	0	0	0	0	0	0	0	1
tRF-34-9IMYSX73IEWSHQ	TGGCTCGTTGGTCTAGTGGTATGATTCTCGCTTT	5-half	ProTGG_Chr_10_26466567-26466638_-_@-1T.33.34	0	0	1	0	0	0	0	0	0	0	0	0	0	0	0	0	0	0	0	0
tRF-34-9IN4QFI2VHJYHW	TGGCTCTGTGGCGCAATGGATAGCGCATTGGACT	5-half	ArgTCT_Chr_19_27762806-27762892_+_@-1T.33.34, ArgTCT_Chr_23_31106890-31106977_-_@-1T.33.34, ArgTCT_Chr_11_98945442-98945532_-_@-1T.33.34, ArgTCT_Chr_15_82767225-82767310_+_@-1T.33.34	0	0	0	0	0	1	0	0	0	0	0	0	0	0	0	0	0	0	0	0
tRF-34-9KILQ673FJ04HQ	TGGGGATGTAGCTCAGTGGTAGAGCACATGCTTT	5-half	AlaTGC_Chr_6_91709768-91709839_+_@-1T.33.34, AlaTGC_Chr_6_106074031-106074102_-_@-1T.33.34, AlaTGC_Chr_5_67889002-67889073_-_@-1T.33.34	1	0	0	0	0	0	1	0	0	0	0	1	0	0	1	0	0	0	1	1
tRF-34-9KILQ673FJP4HQ	TGGGGATGTAGCTCAGTGGTAGAGCGCATGCTTT	5-half	AlaTGC_Chr_3_107039873-107039944_-_@-1T.33.34, AlaTGC_Chr_23_30183915-30183986_+_@-1T.33.34, AlaTGC_Chr_17_50873932-50874003_-_@-1T.33.34, AlaTGC_Chr_23_30125517-30125588_-_@-1T.33.34, AlaTGC_Chr_17_50880741-50880812_+_@-1T.33.34, AlaTGC_Chr_7_40344975-40345046_+_@-1T.33.34	1	0	0	0	0	0	0	1	0	2	0	0	0	0	1	0	1	0	1	0
tRF-34-9KSLQ6R3FJIYEP	TGGGGGTATAGCTCAGGGGTAGAGCATTTGACTG	5-half	CysGCA_Chr_19_39448382-39448453_-_@-1T.33.34, CysGCA_Chr_4_112523019-112523090_+_@-1T.33.34, CysGCA_Chr_19_39431222-39431293_-_@-1T.33.34, CysGCA_Chr_4_112531902-112531973_+_@-1T.33.34, CysGCA_Chr_4_112413369-112413440_-_@-1T.33.34, CysGCA_Chr_4_112387136-112387207_+_@-1T.33.34, CysGCA_Chr_4_112392128-112392199_-_@-1T.33.34, CysGCA_Chr_4_112559068-112559139_+_@-1T.33.34, CysGCA_Chr_4_112555282-11…	0	0	0	1	0	0	0	1	0	0	0	0	1	0	0	0	0	0	0	0
tRF-34-9Z3L7L73V6M9I3	TGTTTCCGTAGTGTAGTGGTTATCACGTTCGCCT	5-half	ValAAC_Chr_23_31050910-31050982_+_@-1T.33.34, ValAAC_Chr_3_21024315-21024387_+_@-1T.33.34, ValCAC_Chr_3_21086725-21086797_-_@-1T.33.34, ValCAC_Chr_3_21092613-21092685_-_@-1T.33.34, ValAAC_Chr_1_97606076-97606148_-_@-1T.33.34, ValCAC_Chr_3_20995595-20995667_+_@-1T.33.34, ValTAC_Chr_3_20947989-20948061_+_@-1T.33.34, ValCAC_Chr_23_31573432-31573504_-_@-1T.33.34, ValAAC_Chr_3_21265184-21265256_+_@-1T…	0	0	0	0	0	0	0	0	0	0	0	0	0	0	0	0	0	4	0	0
tRF-34-9ZNL7L73V6M9I3	TGTTTCTGTAGTGTAGTGGTTATCACGTTCGCCT	5-half	ValCAC_Chr_3_21262480-21262552_+_@-1T.33.34, ValCAC_Chr_NW_020191468.1_12031-12103_-_@-1T.33.34, ValCAC_Chr_3_21114069-21114141_-_@-1T.33.34, ValCAC_Chr_9_32498696-32498768_+_@-1T.33.34, ValCAC_Chr_3_21012294-21012366_+_@-1T.33.34, ValAAC_Chr_3_20967927-20967999_+_@-1T.33.34	0	0	0	0	0	0	1	1	0	1	0	0	0	0	0	2	0	0	0	0
tRF-34-EZU05PVNVR78JQ	ACTTTTAAAGGATAGTAGTTTATCCGTTGGTCTT	5-half	LeuTAG_Chr_MT_12038-12108_+_@1.34.34	0	0	0	0	0	2	0	0	0	2	0	0	0	0	0	0	1	1	0	0
tRF-34-F76LQ6S8V0J6HW	AGCCTGGATAGCTCAGTCGGTAGAGCATCAGACT	5-half	LysTTT_Chr_23_31093113-31093185_-_@-1A.33.34, LysTTT_Chr_23_31089834-31089906_+_@-1A.33.34, LysTTT_Chr_23_30111079-30111151_-_@-1A.33.34	0	0	1	0	0	0	0	1	0	1	0	0	0	1	1	1	0	0	1	0
tRF-34-FQ947673FEWS15	AGCATTGGTGGTTCAGTGGTAGAATTCTCGCCTC	5-half	GlyCCC_Chr_3_21206921-21206991_-_@-1A.33.34, GlyCCC_Chr_3_20877476-20877546_+_@-1A.33.34, GlyCCC_Chr_3_21085364-21085434_+_@-1A.33.34, GlyCCC_Chr_28_40004077-40004147_+_@-1A.33.34, GlyCCC_Chr_3_21208694-21208764_+_@-1A.33.34, GlyCCC_Chr_3_21210205-21210275_+_@-1A.33.34, GlyCCC_Chr_3_21112718-21112788_+_@-1A.33.34	0	0	0	0	0	0	0	0	0	0	0	0	0	0	0	2	0	1	0	0
tRF-34-FQ947673FEWS1P	AGCATTGGTGGTTCAGTGGTAGAATTCTCGCCTG	5-half	GlyGCC_Chr_18_1416704-1416774_-_@-1A.33.34, GlyGCC_Chr_23_31686620-31686690_+_@-1A.33.34, GlyGCC_Chr_19_27767594-27767664_+_@-1A.33.34, GlyGCC_Chr_18_1423807-1423877_+_@-1A.33.34, GlyGCC_Chr_2_39839393-39839463_+_@-1A.33.34, GlyGCC_Chr_23_30943694-30943764_+_@-1A.33.34, GlyGCC_Chr_18_1416064-1416134_-_@-1A.33.34, GlyGCC_Chr_18_1819426-1819496_+_@-1A.33.34, GlyGCC_Chr_3_8034296-8034366_+_@-1A.33.34	1	0	1	0	0	0	2	0	0	1	0	0	0	1	1	0	2	1	0	2
tRF-34-KZLLQ6Q8V0M0HW	CCCTTCGATAGCTCAGCTGGTAGAGCGGAGGACT	5-half	TyrGTA_Chr_21_44984358-44984447_+_@-1C.33.34, TyrGTA_Chr_10_26414624-26414713_-_@-1C.33.34, TyrGTA_Chr_14_30458772-30458860_+_@-1C.33.34, TyrGTA_Chr_10_26442083-26442172_+_@-1C.33.34, TyrGTA_Chr_21_44965004-44965093_-_@-1C.33.34, TyrGTA_Chr_10_26445520-26445610_+_@-1C.33.34, TyrGTA_Chr_21_44990709-44990798_+_@-1C.33.34, TyrGTA_Chr_10_26447367-26447456_+_@-1C.33.34	0	0	0	0	0	0	2	0	0	0	0	0	0	1	0	0	3	0	1	0
tRF-34-LQR47673FEWS1P	CGCATGGGTGGTTCAGTGGTAGAATTCTCGCCTG	5-half	GlyGCC_Chr_NW_020190592.1_13975-14045_+_@-1C.33.34, GlyGCC_Chr_13_76516281-76516351_-_@-1C.33.34, GlyGCC_Chr_NW_020190592.1_4485-4555_+_@-1C.33.34, GlyGCC_Chr_3_8100275-8100345_-_@-1C.33.34, GlyGCC_Chr_NW_020190592.1_23486-23556_+_@-1C.33.34, GlyGCC_Chr_NW_020190592.1_31695-31765_-_@-1C.33.34	0	0	0	0	3	1	0	0	0	0	0	0	0	2	0	4	6	4	0	0
tRF-34-LR6XQ6S8V0JUHW	CGCCCGGCTAGCTCAGTCGGTAGAGCATGAGACT	5-half	LysCTT_Chr_25_2629353-2629425_+_@-1C.33.34, LysCTT_Chr_7_40345515-40345587_+_@-1C.33.34, LysCTT_Chr_25_2602175-2602247_-_@-1C.33.34, LysCTT_Chr_25_2612845-2612917_+_@-1C.33.34, LysCTT_Chr_25_2624993-2625065_+_@-1C.33.34, LysCTT_Chr_3_21347701-21347773_-_@-1C.33.34, LysCTT_Chr_25_2597623-2597695_-_@-1C.33.34, LysCTT_Chr_7_40357611-40357683_-_@-1C.33.34, LysCTT_Chr_25_2633972-2634044_+_@-1C.33.34, …	0	0	1	0	0	0	0	0	0	1	0	3	0	3	0	0	0	0	4	0
tRF-34-LSXMSL73VL4YHE	CGCCGTGATCGTATAGTGGTTAGTACTCTGCGTT	5-half	HisGTG_Chr_3_21063580-21063651_+_@-1C.33.34, HisGTG_Chr_3_21198328-21198399_+_@-1C.33.34, HisGTG_Chr_3_21227690-21227761_-_@-1C.33.34, HisGTG_Chr_3_20898974-20899045_+_@-1C.33.34, HisGTG_Chr_3_20873154-20873225_+_@-1C.33.34, HisGTG_Chr_8_29729058-29729129_+_@-1C.33.34, HisGTG_Chr_10_65235579-65235650_+_@-1C.33.34, HisGTG_Chr_3_21015831-21015902_-_@-1C.33.34, HisGTG_Chr_10_65237111-65237182_+_@-1C…	4	0	2	0	1	1	1	0	0	9	0	0	0	4	17	5	9	14	4	10
tRF-34-M1Q4PXI2UKM7IE	CGGCCGCGTGGCCTAATGGATAAGGCGTCTGATT	5-half	ArgCCG_Chr_23_30112292-30112364_+_@-1C.33.34, ArgCCG_Chr_23_30073361-30073433_-_@-1C.33.34, ArgCCG_Chr_25_2589149-2589221_+_@-1C.33.34	0	0	0	0	0	0	0	0	0	2	0	0	0	0	0	0	0	0	0	0
tRF-34-MH34QXQ8YBQ1KD	CGGCGCCGTGGCTTAGCTGGTTAAAGCGCCTGTC	5-half	ThrAGT_Chr_19_27777989-27778062_-_@-1C.33.34	0	0	1	0	0	0	0	0	0	0	0	0	0	0	0	0	0	0	0	0
tRF-34-MIN4QFI2VHJYHW	CGGCTCTGTGGCGCAATGGATAGCGCATTGGACT	5-half	ArgTCT_Chr_19_27762806-27762892_+_@-1C.33.34, ArgTCT_Chr_11_98945442-98945532_-_@-1C.33.34, ArgTCT_Chr_15_82767225-82767310_+_@-1C.33.34, ArgTCT_Chr_23_31106890-31106977_-_@-1C.33.34	0	0	0	0	0	0	0	0	0	0	0	0	0	0	0	0	4	0	0	0
tRF-34-MKSFQ673FJIYEP	CGGGGGTACAGCTCAGTGGTAGAGCATTTGACTG	5-half	CysGCA_Chr_3_22722293-22722364_-_@-1C.33.34	0	0	0	1	0	0	0	0	0	0	0	0	0	0	0	0	0	0	0	0
tRF-34-MYILQX06DF1FHL	CGTTGATGTAGCTTAACCCAAAGCAAGGCACTGA	5-half	PheGAA_Chr_MT_364-430_+_@-1C.33.34	0	0	0	0	0	0	0	0	0	0	0	0	0	1	0	0	0	0	0	0
tRF-34-MZ347LQ3VFJ9I3	CGTTTCCGTGGTGTAGCGGTTAGCACATTCGCCT	5-half	ValTAC_Chr_23_31259774-31259846_+_@-1C.33.34, ValTAC_Chr_23_31301252-31301324_-_@-1C.33.34	0	0	0	0	0	0	0	0	0	0	0	0	0	0	0	0	0	1	0	0
tRF-34-MZNL7L73V6M9I3	CGTTTCTGTAGTGTAGTGGTTATCACGTTCGCCT	5-half	ValCAC_Chr_3_21262480-21262552_+_@-1C.33.34, ValCAC_Chr_NW_020191468.1_12031-12103_-_@-1C.33.34, ValCAC_Chr_3_21114069-21114141_-_@-1C.33.34, ValCAC_Chr_9_32498696-32498768_+_@-1C.33.34, ValCAC_Chr_3_21012294-21012366_+_@-1C.33.34, ValAAC_Chr_3_20967927-20967999_+_@-1C.33.34	0	0	5	1	2	0	4	0	0	2	0	5	0	1	0	2	5	16	2	4
tRF-34-O6M83O9EDJSYEQ	GACCACGTGGCCTAATGGATAAGGCGTCTGACTT	5-half	ArgTCG_Chr_23_31681248-31681320_-_@1.34.34, ArgTCG_Chr_23_30228672-30228744_+_@1.34.34, ArgTCG_Chr_1_157988436-157988508_+_@1.34.34	0	0	0	0	0	0	0	0	0	0	0	0	0	0	0	2	0	0	0	0
tRF-34-OR183O9EDJHP15	GACCCAGTGGCCTAATGGATAAGGCATCAGCCTC	5-half	ArgCCG_Chr_19_48966332-48966404_+_@1.34.34	0	0	1	0	0	0	0	0	0	0	0	0	0	0	0	0	0	0	0	0
tRF-34-P6QP4PW3FJIKE5	GCCCAGCTAGCTCAGTCGGTAGAGCATGGGACTC	5-half	LysCTT_Chr_10_93057241-93057313_-_@1.34.34	0	0	0	0	0	3	0	0	0	0	0	0	0	0	0	0	0	1	0	0
tRF-34-PNR8YP1LON4VHJ	GCATTGGTGGTTCAGAGGTAGAATTCTCGCCTCC	5-half	GlyCCC_Chr_6_110635525-110635595_-_@1.34.34	0	0	0	0	0	1	0	0	0	0	0	0	0	0	0	1	0	0	0	0
tRF-34-PNR8YP9LON49HJ	GCATTGGTGGTTCAGTGGTAGAATTCTCTCCTCC	5-half	GlyCCC_Chr_NW_020191468.1_27206-27276_+_@1.34.34, GlyCCC_Chr_3_20997412-20997482_-_@1.34.34, GlyCCC_Chr_3_21040374-21040444_-_@1.34.34	0	0	0	0	0	0	0	3	0	0	0	0	0	1	0	1	0	0	0	3
tRF-34-PRR83O9EDJI815	GCCCCGGTGGCCTAATGGATAAGGCATTGGCCTC	5-half	ArgCCT_Chr_25_2591451-2591523_+_@1.34.34	1	0	0	0	0	0	0	0	0	0	0	0	0	0	0	0	0	0	0	0
tRF-34-QUHJ83925HY2KL	GCTGAATAGCTCAGTTGGGAGAGCGTTAGATTGA	5-half	PheGAA_Chr_X_124782887-124782964_+_@8.41.34	0	0	0	0	0	1	0	0	0	0	0	0	0	0	0	0	0	0	0	0
tRF-34-QW58309NDJ78E5	GCTGTGATGGCCGAGTGGTTAAGGCGTTGGACTC	5-half	SerCGA_Chr_23_31052632-31052713_+_@1.34.34, SerCGA_Chr_23_31329477-31329558_-_@1.34.34, SerCGA_Chr_19_27777475-27777556_-_@1.34.34	0	0	0	0	0	0	0	0	0	2	0	0	0	0	0	0	0	0	0	0
tRF-34-R29P4P9L5FJVKP	GGGGATGTAGCTCAGTGGTAGAGCACATGCTTTG	5-half	AlaTGC_Chr_6_106074031-106074102_-_@1.34.34, AlaTGC_Chr_6_91709768-91709839_+_@1.34.34, AlaTGC_Chr_5_67889002-67889073_-_@1.34.34	0	0	0	0	0	0	0	2	0	0	0	0	0	2	0	1	2	2	3	3
tRF-34-R29P4P9L5H3VKP	GGGGATGTAGCTCAGTGGTAGAGCGCCTGCTTTG	5-half	AlaTGC_Chr_23_30179834-30179905_-_@1.34.34	0	0	0	0	0	0	0	0	0	0	0	0	0	0	0	0	0	3	0	0
tRF-34-R29P4P9L5HJVKK	GGGGATGTAGCTCAGTGGTAGAGCGCATGCTTCG	5-half	AlaCGC_Chr_23_31556129-31556200_-_@1.34.34, AlaCGC_Chr_6_37118306-37118377_-_@1.34.34, AlaCGC_Chr_23_30164841-30164912_+_@1.34.34	0	0	0	0	0	0	0	0	0	0	0	0	0	0	0	0	1	0	0	0
tRF-34-R29P4P9L5HJVKP	GGGGATGTAGCTCAGTGGTAGAGCGCATGCTTTG	5-half	AlaTGC_Chr_7_40344975-40345046_+_@1.34.34, AlaTGC_Chr_3_107039873-107039944_-_@1.34.34, AlaTGC_Chr_17_50880741-50880812_+_@1.34.34, AlaTGC_Chr_23_30183915-30183986_+_@1.34.34, AlaTGC_Chr_23_30125517-30125588_-_@1.34.34, AlaTGC_Chr_17_50873932-50874003_-_@1.34.34	6	0	4	0	1	0	0	0	0	2	0	0	0	1	0	3	5	10	0	1
tRF-34-R9J89O9NF5W8E5	GGTTCCATGGTGTAATGGTTAGCACTCTGGACTC	5-half	GlnCTG_Chr_4_99861548-99861619_+_@1.34.34, GlnCTG_Chr_23_47242996-47243067_+_@1.34.34, GlnCTG_Chr_23_30037406-30037477_+_@1.34.34, GlnCTG_Chr_10_12743209-12743280_-_@1.34.34, GlnCTG_Chr_23_31114008-31114079_+_@1.34.34, GlnCTG_Chr_23_31135564-31135635_-_@1.34.34, GlnCTG_Chr_19_27761705-27761776_+_@1.34.34	1	0	1	0	1	0	0	0	0	1	0	0	0	0	1	2	2	1	0	1
tRF-34-R9MP9P9NH5SYHQ	GGTTCCGTAGTGTAGTGGTTATCACGTCTGCTTT	5-half	ValTAC_Chr_X_124770762-124770834_+_@1.34.34	0	0	1	5	1	1	4	0	9	12	1	3	0	0	1	3	5	22	0	1
tRF-34-RK9P4P9L5HJVKP	GGGGGTGTAGCTCAGTGGTAGAGCGCATGCTTTG	5-half	AlaTGC_Chr_23_30107193-30107264_+_@1.34.34	0	0	0	0	0	0	0	0	0	5	0	0	0	0	0	0	4	0	0	0
tRF-34-RK9P4P9L5HMVKH	GGGGGTGTAGCTCAGTGGTAGAGCGCGTGCTTAG	5-half	AlaAGC_Chr_23_31025905-31025976_+_@1.34.34, AlaAGC_Chr_23_30148685-30148756_-_@1.34.34, AlaAGC_Chr_23_30186336-30186407_-_@1.34.34, AlaAGC_Chr_23_30141212-30141283_-_@1.34.34, AlaAGC_Chr_23_30284772-30284843_+_@1.34.34, AlaAGC_Chr_23_30085665-30085736_+_@1.34.34, AlaAGC_Chr_23_30154990-30155061_+_@1.34.34, AlaAGC_Chr_23_30077774-30077845_+_@1.34.34, AlaAGC_Chr_23_30149586-30149657_+_@1.34.34, Ala…	1	0	0	0	0	0	0	0	0	0	0	0	0	0	0	0	0	0	0	0
tRF-34-RK9P4P9L5HMVKK	GGGGGTGTAGCTCAGTGGTAGAGCGCGTGCTTCG	5-half	AlaCGC_Chr_23_30121277-30121348_-_@1.34.34, AlaCGC_Chr_23_30090290-30090361_+_@1.34.34, AlaCGC_Chr_23_30156916-30156987_+_@1.34.34	0	0	0	0	0	0	0	0	0	0	0	0	0	0	0	2	0	0	0	0
tRF-34-RKVP4PRLDFZUHM	GGGGGTATAGCTCAGGGGTAAAGCATTTGACTGC	5-half	CysGCA_Chr_4_112550397-112550468_-_@1.34.34	0	0	0	1	0	1	2	0	8	1	0	0	0	1	0	0	1	2	0	0
tRF-34-RP9830MMUKLYIE	GGTAGTGTGGCCGAGCGGTCTAAGGCGCTGGATT	5-half	LeuAAG_Chr_23_31810902-31810983_-_@1.34.34, LeuTAG_Chr_10_26471839-26471920_-_@1.34.34	0	0	0	0	0	0	0	0	0	0	0	0	0	0	0	0	2	1	0	0
tRF-34-RPM8309MUKLYIE	GGTAGCGTGGCCGAGTGGTCTAAGGCGCTGGATT	5-half	LeuTAG_Chr_25_19870711-19870792_-_@1.34.34	0	0	0	1	0	1	0	0	0	0	0	0	0	0	0	6	5	5	0	0
tRF-34-RPM830MMUKLYIE	GGTAGCGTGGCCGAGCGGTCTAAGGCGCTGGATT	5-half	LeuAAG_Chr_23_30011393-30011474_-_@1.34.34, LeuAAG_Chr_23_30032800-30032881_+_@1.34.34, LeuAAG_Chr_25_19969191-19969272_+_@1.34.34, LeuAAG_Chr_23_30293279-30293360_+_@1.34.34, LeuAAG_Chr_10_26438831-26438912_+_@1.34.34, LeuAAG_Chr_10_26483921-26484002_-_@1.34.34, LeuTAG_Chr_19_27762208-27762289_-_@1.34.34, LeuAAG_Chr_7_40319416-40319497_+_@1.34.34, LeuAAG_Chr_23_30136146-30136227_+_@1.34.34, LeuT…	0	0	2	1	0	1	0	0	3	12	0	0	0	0	3	6	14	8	0	3
tRF-34-RRJ89O9MF5W8EQ	GGTCCCATGGTGTAATGGTCAGCACTCTGGACTT	5-half	GlnTTG_Chr_1_157955337-157955408_-_@1.34.34, GlnTTG_Chr_23_30195428-30195499_-_@1.34.34	0	0	0	0	0	0	0	0	1	0	0	0	0	0	0	0	0	0	0	0
tRF-34-RZNL7L73V6M9I3	GGTTTCTGTAGTGTAGTGGTTATCACGTTCGCCT	5-half	ValCAC_Chr_3_21114069-21114141_-_@-1G.33.34, ValCAC_Chr_NW_020191468.1_12031-12103_-_@-1G.33.34, ValCAC_Chr_3_21262480-21262552_+_@-1G.33.34, ValAAC_Chr_3_20967927-20967999_+_@-1G.33.34, ValCAC_Chr_3_21012294-21012366_+_@-1G.33.34, ValCAC_Chr_9_32498696-32498768_+_@-1G.33.34	0	0	0	0	0	0	0	0	0	0	0	0	0	0	1	0	0	0	0	0
tRF-34-S7MXSL735L8RI3	GTCCTCGTTAGTATAGTGGTGAGTATCCCCGCCT	5-half	AspGTC_Chr_23_31091360-31091431_+_@-1G.33.34, AspGTC_Chr_3_8023793-8023864_-_@-1G.33.34, AspGTC_Chr_19_27847062-27847133_-_@-1G.33.34, AspGTC_Chr_17_50877234-50877305_+_@-1G.33.34, AspGTC_Chr_NW_020190592.1_21473-21544_-_@-1G.33.34, AspGTC_Chr_NW_020190592.1_2468-2539_-_@-1G.33.34, AspGTC_Chr_3_8102386-8102457_+_@-1G.33.34, AspGTC_Chr_NW_020190592.1_11976-12047_-_@-1G.33.34, AspGTC_Chr_17_5087426…	0	0	0	0	0	0	0	0	0	0	0	0	0	0	0	0	1	0	0	1
tRF-34-S998LOW3VHM9IW	GTCTCTGTGGCGCAATCGGTTAGCGCGTTCGGCT	5-half	AsnGTT_Chr_3_21318781-21318854_+_@1.34.34, AsnGTT_Chr_3_21197565-21197638_-_@1.34.34, AsnGTT_Chr_3_20994920-20994993_+_@1.34.34, AsnGTT_Chr_19_39343153-39343226_-_@1.34.34, AsnGTT_Chr_3_22741720-22741793_-_@1.34.34, AsnGTT_Chr_3_21144119-21144192_+_@1.34.34, AsnGTT_Chr_3_21114744-21114817_-_@1.34.34, AsnGTT_Chr_3_20905102-20905175_+_@1.34.34, AsnGTT_Chr_13_23344136-23344209_-_@1.34.34, AsnGTT_Chr…	0	0	0	0	0	0	0	0	0	0	0	0	0	1	0	1	0	4	0	0
tRF-34-S998XOZ3VFM9EW	GTCTCTGTGGTGCAATTGGTTAGCACGTTCAGCT	5-half	AsnGTT_Chr_3_22724173-22724246_+_@1.34.34	0	0	0	0	0	0	0	0	0	0	0	0	0	0	0	1	0	0	0	0
tRF-34-SP5830MMUKLYHE	GTCAGGATGGCCGAGCGGTCTAAGGCGCTGCGTT	5-half	LeuCAG_Chr_18_25307479-25307561_+_@1.34.34, LeuCAG_Chr_23_31582637-31582719_-_@1.34.34, LeuCAG_Chr_NW_020190592.1_12613-12695_+_@1.34.34, LeuCAG_Chr_3_8025475-8025557_+_@1.34.34, LeuCAG_Chr_NW_020190592.1_3121-3203_+_@1.34.34, LeuCAG_Chr_18_25307956-25308038_-_@1.34.34, LeuCAG_Chr_3_8101782-8101864_-_@1.34.34, LeuCAG_Chr_NW_020190592.1_22122-22204_+_@1.34.34	0	0	1	0	0	0	0	0	0	4	0	0	0	0	0	2	0	9	0	2
tRF-34-U6O4PU73UKMYHW	TACCAGAATGGCCGAGTGGTTAAGGCGTTGGACT	5-half	LeuTAA_Chr_15_82767678-82767760_+_@-1T.33.34	0	0	0	0	0	0	1	0	1	0	0	0	0	0	0	1	0	0	0	0
tRF-34-VEX0K3VI137XIP	TAGATTGAAGCCAGTTAGCTAGGGTGTTTAGCTG	5-half	AsnGTT_Chr_MT_5446-5518_-_@1.34.34	0	0	0	0	0	2	1	0	0	1	0	2	0	0	2	0	1	0	0	0
tRF-34-W7R8WP9I1EWJIQ	TCTCTGGTGGTCTAGTGGCTAGGATTCGGCGCTT	5-half	GluTTC_Chr_3_20862158-20862229_-_@1.34.34	0	0	0	1	0	0	0	2	0	0	1	1	0	0	0	3	0	2	0	0
tRF-34-Y7MXSL735L8RI3	TTCCTCGTTAGTATAGTGGTGAGTATCCCCGCCT	5-half	AspGTC_Chr_23_31091360-31091431_+_@-1T.33.34, AspGTC_Chr_3_8023793-8023864_-_@-1T.33.34, AspGTC_Chr_19_27847062-27847133_-_@-1T.33.34, AspGTC_Chr_17_50877234-50877305_+_@-1T.33.34, AspGTC_Chr_NW_020190592.1_21473-21544_-_@-1T.33.34, AspGTC_Chr_NW_020190592.1_2468-2539_-_@-1T.33.34, AspGTC_Chr_3_8102386-8102457_+_@-1T.33.34, AspGTC_Chr_NW_020190592.1_11976-12047_-_@-1T.33.34, AspGTC_Chr_17_5087426…	0	0	0	0	0	0	0	0	0	0	0	0	0	0	0	0	0	0	0	1
tRF-34-YR94SX7JV2Y81W	TTCCCTGGTGGTCTAGTGGCTAGGATTCGGCGCT	5-half	GluTTC_Chr_3_21317723-21317794_+_@-1T.33.34, GluTTC_Chr_3_21204594-21204665_+_@-1T.33.34, GluTTC_Chr_3_21113479-21113550_-_@-1T.33.34, GluTTC_Chr_3_21212531-21212602_-_@-1T.33.34, GluTTC_Chr_3_21086134-21086205_-_@-1T.33.34	0	0	0	0	0	0	0	0	0	0	0	0	0	0	3	0	0	0	0	0
tRF-34-YRH4SXQ3V2Y72E	TTCCCATATGGTCTAGCGGTTAGGATTCCTGGTT	5-half	GluTTC_Chr_12_11276302-11276373_-_@-1T.33.34, GluTTC_Chr_2_1313370-1313441_-_@-1T.33.34	0	0	0	0	0	0	0	0	0	0	0	0	0	0	0	0	0	1	0	0
tRF-35-1K7LQ673FJQ4NP	AGGGGGTGTAGCTCAGTGGTAGAGCGCGTGCTTAG	5-half	AlaAGC_Chr_1_158044572-158044644_+_@-1A.34.35, AlaAGC_Chr_23_30077774-30077845_+_@-1A.34.35, AlaAGC_Chr_23_30085665-30085736_+_@-1A.34.35, AlaAGC_Chr_23_30116515-30116586_+_@-1A.34.35, AlaAGC_Chr_23_30148685-30148756_-_@-1A.34.35, AlaAGC_Chr_23_30154990-30155061_+_@-1A.34.35, AlaAGC_Chr_23_30186336-30186407_-_@-1A.34.35, AlaAGC_Chr_23_30149586-30149657_+_@-1A.34.35, AlaAGC_Chr_23_30141212-3014128…	0	0	0	0	0	0	0	0	0	0	0	0	0	0	0	1	0	0	0	0
tRF-35-1KILQ673FJP4NS	AGGGGATGTAGCTCAGTGGTAGAGCGCATGCTTCG	5-half	AlaCGC_Chr_23_30164841-30164912_+_@-1A.34.35, AlaCGC_Chr_23_31556129-31556200_-_@-1A.34.35, AlaCGC_Chr_6_37118306-37118377_-_@-1A.34.35	0	0	0	0	1	0	0	0	0	0	0	0	0	0	0	0	0	2	0	0
tRF-35-1KSLQ6R3FJIYEV	AGGGGGTATAGCTCAGGGGTAGAGCATTTGACTGC	5-half	CysGCA_Chr_4_112732476-112732547_+_@-1A.34.35, CysGCA_Chr_4_112519368-112519439_+_@-1A.34.35, CysGCA_Chr_4_112536022-112536093_+_@-1A.34.35, CysGCA_Chr_4_112413369-112413440_-_@-1A.34.35, CysGCA_Chr_4_112419516-112419587_-_@-1A.34.35, CysGCA_Chr_4_112407284-112407355_-_@-1A.34.35, CysGCA_Chr_4_112728957-112729028_-_@-1A.34.35, CysGCA_Chr_4_112392128-112392199_-_@-1A.34.35, CysGCA_Chr_4_112559068-…	0	0	0	2	0	0	0	0	0	0	0	0	0	1	0	0	0	0	0	0
tRF-35-2664PU73UKMYOZ	CACCAGGATGGCCGAGTGGTTAAGGCGTTGGACTT	5-half	LeuTAA_Chr_9_81592121-81592203_+_@-1C.34.35	0	0	0	0	0	0	0	0	0	1	0	0	0	0	0	1	1	0	0	0
tRF-35-395P4PZ3FJ6KEW	CCTTCGATAGCTCAGTTGGTAGAGCGGAGGACTGT	5-half	TyrGTA_Chr_23_31535252-31535341_-_@1.35.35, TyrGTA_Chr_14_30458188-30458281_+_@1.35.35, TyrGTA_Chr_1_97560692-97560781_-_@1.35.35, TyrGTA_Chr_11_72585702-72585790_-_@1.35.35, TyrGTA_Chr_23_31535660-31535749_-_@1.35.35, TyrGTA_Chr_23_31542987-31543078_-_@1.35.35	0	0	0	0	0	0	0	0	0	5	0	0	0	0	0	0	0	0	0	0
tRF-35-61E4PXI2UKM7OZ	GGACCACGTGGCCTAATGGATAAGGCGTCTGACTT	5-half	ArgTCG_Chr_1_157988436-157988508_+_@-1G.34.35, ArgTCG_Chr_23_30228672-30228744_+_@-1G.34.35, ArgTCG_Chr_23_31681248-31681320_-_@-1G.34.35	0	0	0	0	0	0	0	0	0	6	0	0	0	0	0	0	0	0	0	0
tRF-35-676LQ6S8V0J6OZ	GGCCTGGATAGCTCAGTCGGTAGAGCATCAGACTT	5-half	LysTTT_Chr_23_31089834-31089906_+_@-1G.34.35, LysTTT_Chr_23_30111079-30111151_-_@-1G.34.35, LysTTT_Chr_23_31093113-31093185_-_@-1G.34.35	0	0	1	0	0	0	0	0	0	1	0	1	0	0	1	0	0	0	0	0
tRF-35-6998LO9EFVI8E9	GGCTCTGTGGCGCAATGGATAGCGCATTGGACTTC	5-half	ArgTCT_Chr_19_27762806-27762892_+_@1.35.35, ArgTCT_Chr_15_82767225-82767310_+_@1.35.35, ArgTCT_Chr_23_31106890-31106977_-_@1.35.35, ArgTCT_Chr_11_98945442-98945532_-_@1.35.35	0	0	0	0	0	0	0	0	0	0	1	0	0	0	0	0	0	0	0	0
tRF-35-69JP4P9NFJE8WY	GGCTCCATAGCTCAGTGGTTAGAGCACTGGTCTTG	5-half	ThrTGT_Chr_16_26005834-26005906_+_@1.35.35	0	0	2	3	1	0	0	1	0	0	0	0	0	4	0	4	5	4	0	1
tRF-35-69M8LO9EFVI8E9	GGCTCCGTGGCGCAATGGATAGCGCATTGGACTTC	5-half	ArgTCT_Chr_3_49636867-49636951_-_@1.35.35	0	0	0	0	0	0	0	0	0	0	0	0	0	3	0	0	0	0	0	0
tRF-35-69MP4PRNFJE8WS	GGCTCCGTAGCTCAGGGGTTAGAGCACTGGTCTCG	5-half	ThrCGT_Chr_23_31075652-31075724_-_@1.35.35	0	0	0	0	0	0	0	0	0	0	0	0	0	0	0	0	0	1	0	0
tRF-35-6H14PU73UKL4OY	GGACGAGGTGGCCGAGTGGTTAAGGCGATGGACTG	5-half	SerGCT_Chr_23_31275759-31275840_-_@-1G.34.35, SerGCT_Chr_23_31272627-31272708_+_@-1G.34.35, SerGCT_Chr_10_36178992-36179073_-_@-1G.34.35, SerGCT_Chr_23_31389424-31389505_-_@-1G.34.35, SerGCT_Chr_29_44399824-44399905_+_@-1G.34.35, SerGCT_Chr_23_30485808-30485889_-_@-1G.34.35, SerGCT_Chr_23_31281831-31281912_+_@-1G.34.35, SerGCT_Chr_23_31282460-31282541_+_@-1G.34.35, SerGCT_Chr_23_30189527-30189608…	0	0	0	0	0	0	0	0	0	0	0	0	0	0	0	0	1	0	0	0
tRF-35-6Q947673FEWS3R	GGCATTGGTGGTTCAGTGGTAGAATTCTCGCCTCC	5-half	GlyCCC_Chr_3_21208694-21208764_+_@-1G.34.35, GlyCCC_Chr_3_21085364-21085434_+_@-1G.34.35, GlyCCC_Chr_3_21112718-21112788_+_@-1G.34.35, GlyCCC_Chr_3_21206921-21206991_-_@-1G.34.35, GlyCCC_Chr_28_40004077-40004147_+_@-1G.34.35, GlyCCC_Chr_3_21210205-21210275_+_@-1G.34.35, GlyCCC_Chr_3_20877476-20877546_+_@-1G.34.35	0	0	0	0	0	3	0	0	0	0	0	0	0	0	0	0	0	0	0	0
tRF-35-6Q947673FEWS3V	GGCATTGGTGGTTCAGTGGTAGAATTCTCGCCTGC	5-half	GlyGCC_Chr_18_1416704-1416774_-_@-1G.34.35, GlyGCC_Chr_23_31686620-31686690_+_@-1G.34.35, GlyGCC_Chr_19_27767594-27767664_+_@-1G.34.35, GlyGCC_Chr_18_1423807-1423877_+_@-1G.34.35, GlyGCC_Chr_2_39839393-39839463_+_@-1G.34.35, GlyGCC_Chr_23_30943694-30943764_+_@-1G.34.35, GlyGCC_Chr_18_1416064-1416134_-_@-1G.34.35, GlyGCC_Chr_18_1819426-1819496_+_@-1G.34.35, GlyGCC_Chr_3_8034296-8034366_+_@-1G.34.35	0	0	0	0	0	1	1	0	0	0	0	0	0	0	1	0	0	0	0	0
tRF-35-6RJ89O9NF5W8E7	GGCCCCATGGTGTAATGGTTAGCACTCTGGACTCT	5-half	GlnCTG_Chr_23_31013002-31013073_+_@1.35.35	0	0	0	0	0	1	0	0	0	0	0	0	0	0	0	0	0	0	1	0
tRF-35-6RJ89O9NF5W8EZ	GGCCCCATGGTGTAATGGTTAGCACTCTGGACTTT	5-half	GlnTTG_Chr_23_31689317-31689388_+_@1.35.35, GlnTTG_Chr_23_31688754-31688825_+_@1.35.35, GlnTTG_Chr_23_31009092-31009163_+_@1.35.35	0	0	0	0	1	0	0	0	0	0	0	0	0	0	0	0	1	0	1	0
tRF-35-799P9P9NH57S3O	GTTTCTGTAGTGTAGTGGTTATCACGTTCGCCTAA	5-half	ValAAC_Chr_3_20967927-20967999_+_@1.35.35	0	0	0	0	0	0	0	0	0	0	0	0	0	4	0	0	0	0	0	0
tRF-35-79MP9P9MH5QS3O	GTTTCCGTAGTGTAGTGGTCATCACGCTCGCCTAA	5-half	ValAAC_Chr_23_31432884-31432956_+_@1.35.35	0	0	0	0	0	0	0	0	0	0	0	0	0	0	1	0	0	0	0	0
tRF-35-79MP9P9NH57S3X	GTTTCCGTAGTGTAGTGGTTATCACGTTCGCCTTA	5-half	ValTAC_Chr_3_20978865-20978937_+_@1.35.35, ValTAC_Chr_3_21035265-21035337_+_@1.35.35, ValTAC_Chr_3_20991877-20991949_+_@1.35.35, ValTAC_Chr_3_20947989-20948061_+_@1.35.35	0	0	15	19	11	13	12	0	1	36	3	0	0	7	12	14	26	68	2	6
tRF-35-7OR8J0K8UNPLBI	GTTAAGGTGGCAGAGCCCGGTAATTGCATAAAACT	5-half	LeuTAA_Chr_MT_3024-3098_+_@1.35.35	0	0	0	0	0	3	0	0	1	0	0	0	1	0	0	0	1	0	0	0
tRF-35-8ZLLQ678V0M0OY	TCCTTCGATAGCTCAGTTGGTAGAGCGGAGGACTG	5-half	TyrGTA_Chr_23_31542987-31543078_-_@-1T.34.35, TyrGTA_Chr_14_30458188-30458281_+_@-1T.34.35, TyrGTA_Chr_23_31535252-31535341_-_@-1T.34.35, TyrGTA_Chr_23_31535660-31535749_-_@-1T.34.35, TyrGTA_Chr_11_72585702-72585790_-_@-1T.34.35, TyrGTA_Chr_1_97560692-97560781_-_@-1T.34.35	0	0	0	0	0	0	1	0	0	0	0	0	0	0	0	0	0	2	0	0
tRF-35-91RXQ678Y2Q47I	TGGCCGGTTAGCTCAGTTGGTTAGAGCGTGGTGCT	5-half	IleAAT_Chr_19_27852162-27852235_-_@-1T.34.35, IleAAT_Chr_23_31555582-31555655_-_@-1T.34.35, IleAAT_Chr_23_31055460-31055533_-_@-1T.34.35, IleAAT_Chr_21_67103861-67103934_+_@-1T.34.35, IleAAT_Chr_23_31289622-31289695_-_@-1T.34.35, IleAAT_Chr_23_31039841-31039914_-_@-1T.34.35, IleAAT_Chr_23_31306987-31307060_-_@-1T.34.35, IleAAT_Chr_23_31291364-31291437_+_@-1T.34.35, IleAAT_Chr_23_31277791-31277864…	0	0	0	0	0	0	0	0	0	0	0	0	0	0	0	0	1	0	0	0
tRF-35-9I74PXI2UKM7OZ	TGGCTGTGTGGCCTAATGGATAAGGCGTCTGACTT	5-half	ArgTCG_Chr_25_26615804-26615876_+_@-1T.34.35	0	0	0	0	0	0	0	0	0	0	0	0	0	0	0	1	0	0	0	0
tRF-35-9IKLQ6R3V02YSZ	TGGCTCCATAGCTCAGGGGTTAGAGCACTGGTCTT	5-half	ThrTGT_Chr_10_26468186-26468258_+_@-1T.34.35, ThrTGT_Chr_10_26481746-26481818_+_@-1T.34.35, ThrTGT_Chr_7_40324271-40324343_-_@-1T.34.35	0	0	0	0	0	0	0	0	0	0	0	0	0	1	0	0	2	0	0	2
tRF-35-9KILQ673FJ04NY	TGGGGATGTAGCTCAGTGGTAGAGCACATGCTTTG	5-half	AlaTGC_Chr_6_106074031-106074102_-_@-1T.34.35, AlaTGC_Chr_6_91709768-91709839_+_@-1T.34.35, AlaTGC_Chr_5_67889002-67889073_-_@-1T.34.35	0	0	1	0	0	0	0	0	0	0	0	0	0	0	0	0	0	0	0	0
tRF-35-9KILQ673FJP4NP	TGGGGATGTAGCTCAGTGGTAGAGCGCATGCTTAG	5-half	AlaAGC_Chr_23_30170753-30170824_+_@-1T.34.35	0	0	0	0	0	0	0	0	0	0	0	0	0	0	2	0	0	0	0	0
tRF-35-9KSLQ6R3FJIYEV	TGGGGGTATAGCTCAGGGGTAGAGCATTTGACTGC	5-half	CysGCA_Chr_4_112392128-112392199_-_@-1T.34.35, CysGCA_Chr_4_112732476-112732547_+_@-1T.34.35, CysGCA_Chr_4_112387136-112387207_+_@-1T.34.35, CysGCA_Chr_4_112728957-112729028_-_@-1T.34.35, CysGCA_Chr_19_39431222-39431293_-_@-1T.34.35, CysGCA_Chr_4_112531902-112531973_+_@-1T.34.35, CysGCA_Chr_4_112519368-112519439_+_@-1T.34.35, CysGCA_Chr_4_112419516-112419587_-_@-1T.34.35, CysGCA_Chr_12_30287485-3…	0	0	0	0	2	0	0	0	0	0	0	0	0	0	0	0	0	0	0	0
tRF-35-9LQ4PUQ340QI6N	TGGTAGCGTGGCCGAGCGGTCTAAGGCGCTGGATT	5-half	LeuAAG_Chr_23_30011393-30011474_-_@-1T.34.35, LeuAAG_Chr_23_30136146-30136227_+_@-1T.34.35, LeuAAG_Chr_23_30293279-30293360_+_@-1T.34.35, LeuAAG_Chr_7_40319416-40319497_+_@-1T.34.35, LeuAAG_Chr_25_19969191-19969272_+_@-1T.34.35, LeuTAG_Chr_10_26437164-26437245_+_@-1T.34.35, LeuAAG_Chr_23_30032800-30032881_+_@-1T.34.35, LeuTAG_Chr_19_27762208-27762289_-_@-1T.34.35, LeuAAG_Chr_10_26438831-26438912_…	0	0	0	0	0	0	0	0	0	0	0	0	0	0	0	0	0	1	0	0
tRF-35-9ZNL7L73V6M9P9	TGTTTCTGTAGTGTAGTGGTTATCACGTTCGCCTC	5-half	ValCAC_Chr_NW_020191468.1_12031-12103_-_@-1T.34.35, ValCAC_Chr_3_21114069-21114141_-_@-1T.34.35, ValCAC_Chr_3_21262480-21262552_+_@-1T.34.35, ValCAC_Chr_3_21012294-21012366_+_@-1T.34.35, ValCAC_Chr_9_32498696-32498768_+_@-1T.34.35	0	0	0	0	0	0	0	0	0	1	0	0	0	0	0	0	0	0	0	0
tRF-35-EZU05PVNVR78WX	ACTTTTAAAGGATAGTAGTTTATCCGTTGGTCTTA	5-half	LeuTAG_Chr_MT_12038-12108_+_@1.35.35	0	0	2	0	0	0	1	0	0	0	0	0	0	2	0	0	0	0	2	2
tRF-35-F76LQ6S8V0J6OZ	AGCCTGGATAGCTCAGTCGGTAGAGCATCAGACTT	5-half	LysTTT_Chr_23_31089834-31089906_+_@-1A.34.35, LysTTT_Chr_23_30111079-30111151_-_@-1A.34.35, LysTTT_Chr_23_31093113-31093185_-_@-1A.34.35	0	0	0	0	0	0	0	0	0	0	0	0	0	0	1	0	0	0	0	0
tRF-35-FQ947673FEWS3R	AGCATTGGTGGTTCAGTGGTAGAATTCTCGCCTCC	5-half	GlyCCC_Chr_3_21210205-21210275_+_@-1A.34.35, GlyCCC_Chr_3_21208694-21208764_+_@-1A.34.35, GlyCCC_Chr_3_21112718-21112788_+_@-1A.34.35, GlyCCC_Chr_3_21206921-21206991_-_@-1A.34.35, GlyCCC_Chr_3_20877476-20877546_+_@-1A.34.35, GlyCCC_Chr_3_21085364-21085434_+_@-1A.34.35, GlyCCC_Chr_28_40004077-40004147_+_@-1A.34.35	0	0	0	0	0	0	0	0	0	0	0	0	0	0	0	0	0	3	0	0
tRF-35-FZK47LI35F4YO9	AGCTTCCATGGTGTAATGGTGAGCACTCTGGACTC	5-half	GlnCTG_Chr_3_21116006-21116077_+_@-1A.34.35	0	0	0	0	0	0	0	0	0	0	0	0	0	1	0	0	0	0	0	0
tRF-35-HR94SX7JV2Y8LZ	ATCCCTGGTGGTCTAGTGGCTAGGATTCGGCGCTT	5-half	GluTTC_Chr_3_21204594-21204665_+_@-1A.34.35, GluTTC_Chr_3_21086134-21086205_-_@-1A.34.35, GluTTC_Chr_3_21113479-21113550_-_@-1A.34.35, GluTTC_Chr_3_21317723-21317794_+_@-1A.34.35, GluTTC_Chr_3_21212531-21212602_-_@-1A.34.35	0	0	0	0	0	0	0	0	2	0	0	0	0	0	0	0	0	0	0	0
tRF-35-KZLLQ6Q8V0M0OY	CCCTTCGATAGCTCAGCTGGTAGAGCGGAGGACTG	5-half	TyrGTA_Chr_14_30458772-30458860_+_@-1C.34.35, TyrGTA_Chr_10_26414624-26414713_-_@-1C.34.35, TyrGTA_Chr_10_26445520-26445610_+_@-1C.34.35, TyrGTA_Chr_10_26447367-26447456_+_@-1C.34.35, TyrGTA_Chr_10_26442083-26442172_+_@-1C.34.35, TyrGTA_Chr_21_44990709-44990798_+_@-1C.34.35, TyrGTA_Chr_21_44984358-44984447_+_@-1C.34.35, TyrGTA_Chr_21_44965004-44965093_-_@-1C.34.35	0	0	0	0	0	0	0	0	0	0	1	0	2	0	0	0	1	0	0	0
tRF-35-LQR47673FEWS3V	CGCATGGGTGGTTCAGTGGTAGAATTCTCGCCTGC	5-half	GlyGCC_Chr_NW_020190592.1_23486-23556_+_@-1C.34.35, GlyGCC_Chr_3_8100275-8100345_-_@-1C.34.35, GlyGCC_Chr_13_76516281-76516351_-_@-1C.34.35, GlyGCC_Chr_NW_020190592.1_31695-31765_-_@-1C.34.35, GlyGCC_Chr_NW_020190592.1_4485-4555_+_@-1C.34.35, GlyGCC_Chr_NW_020190592.1_13975-14045_+_@-1C.34.35	0	0	2	1	0	1	0	0	0	3	0	0	0	2	0	0	0	1	0	0
tRF-35-LR6XQ6S8V0JUO9	CGCCCGGCTAGCTCAGTCGGTAGAGCATGAGACTC	5-half	LysCTT_Chr_25_2609233-2609305_-_@-1C.34.35, LysCTT_Chr_25_2638931-2639003_+_@-1C.34.35, LysCTT_Chr_25_2622397-2622469_+_@-1C.34.35, LysCTT_Chr_25_2617431-2617503_+_@-1C.34.35, LysCTT_Chr_25_2629353-2629425_+_@-1C.34.35, LysCTT_Chr_25_2597623-2597695_-_@-1C.34.35, LysCTT_Chr_3_21347701-21347773_-_@-1C.34.35, LysCTT_Chr_7_40357611-40357683_-_@-1C.34.35, LysCTT_Chr_23_31553102-31553174_-_@-1C.34.35,…	2	0	1	0	0	3	8	0	0	4	0	0	0	5	3	0	0	7	3	0
tRF-35-M664PUQ340QIQN	CGTCAGGATGGCCGAGCGGTCTAAGGCGCTGCGTT	5-half	LeuCAG_Chr_NW_020190592.1_22122-22204_+_@-1C.34.35, LeuCAG_Chr_18_25307956-25308038_-_@-1C.34.35, LeuCAG_Chr_NW_020190592.1_12613-12695_+_@-1C.34.35, LeuCAG_Chr_3_8101782-8101864_-_@-1C.34.35, LeuCAG_Chr_3_8025475-8025557_+_@-1C.34.35, LeuCAG_Chr_18_25307479-25307561_+_@-1C.34.35, LeuCAG_Chr_NW_020190592.1_3121-3203_+_@-1C.34.35, LeuCAG_Chr_23_31582637-31582719_-_@-1C.34.35	0	0	0	0	0	1	0	0	0	5	0	0	0	0	0	0	0	0	0	0
tRF-35-MKILQ673FJP4NS	CGGGGATGTAGCTCAGTGGTAGAGCGCATGCTTCG	5-half	AlaCGC_Chr_23_31556129-31556200_-_@-1C.34.35, AlaCGC_Chr_6_37118306-37118377_-_@-1C.34.35, AlaCGC_Chr_23_30164841-30164912_+_@-1C.34.35	0	0	0	0	0	0	0	0	0	0	0	0	0	1	0	0	0	0	0	0
tRF-35-MKSFQ673FJIYEV	CGGGGGTACAGCTCAGTGGTAGAGCATTTGACTGC	5-half	CysGCA_Chr_3_22722293-22722364_-_@-1C.34.35	0	0	0	0	0	0	0	0	0	0	0	0	0	0	0	0	0	1	0	0
tRF-35-MKSLQ6R3FJIYEV	CGGGGGTATAGCTCAGGGGTAGAGCATTTGACTGC	5-half	CysGCA_Chr_4_112559068-112559139_+_@-1C.34.35, CysGCA_Chr_4_112519368-112519439_+_@-1C.34.35, CysGCA_Chr_4_112407284-112407355_-_@-1C.34.35, CysGCA_Chr_4_112413369-112413440_-_@-1C.34.35, CysGCA_Chr_4_112419516-112419587_-_@-1C.34.35, CysGCA_Chr_4_112521632-112521703_+_@-1C.34.35, CysGCA_Chr_19_39431222-39431293_-_@-1C.34.35, CysGCA_Chr_4_112387136-112387207_+_@-1C.34.35, CysGCA_Chr_4_112728957-1…	0	0	0	2	0	0	0	0	0	0	0	0	0	0	0	0	0	2	0	0
tRF-35-MZ347LQ3VFJ9PZ	CGTTTCCGTGGTGTAGCGGTTAGCACATTCGCCTT	5-half	ValTAC_Chr_23_31301252-31301324_-_@-1C.34.35, ValTAC_Chr_23_31259774-31259846_+_@-1C.34.35	0	0	0	0	0	0	0	0	0	1	0	0	0	0	0	0	0	0	0	0
tRF-35-MZ3L7L73V6M9P9	CGTTTCCGTAGTGTAGTGGTTATCACGTTCGCCTC	5-half	ValCAC_Chr_3_8134934-8135006_+_@-1C.34.35, ValCAC_Chr_NW_020191468.1_28599-28671_-_@-1C.34.35, ValCAC_Chr_3_21086725-21086797_-_@-1C.34.35, ValCAC_Chr_3_20995595-20995667_+_@-1C.34.35, ValCAC_Chr_23_31334996-31335068_-_@-1C.34.35, ValCAC_Chr_3_20957584-20957656_+_@-1C.34.35, ValCAC_Chr_23_31290226-31290298_-_@-1C.34.35, ValCAC_Chr_7_40358343-40358415_-_@-1C.34.35, ValCAC_Chr_3_21038978-21039050_+…	0	0	0	0	0	0	0	0	0	0	0	0	0	0	0	0	1	0	0	0
tRF-35-P6QP4PW3FJIKE7	GCCCAGCTAGCTCAGTCGGTAGAGCATGGGACTCT	5-half	LysCTT_Chr_10_93057241-93057313_-_@1.35.35	0	0	0	0	0	0	0	0	0	1	0	1	0	0	0	0	0	0	0	0
tRF-35-PUDP4PZKFJ7PEU	GCCGAAATAGCTCAGTTGGGAGAGCGTTAGACTGA	5-half	PheGAA_Chr_7_43807611-43807683_-_@1.35.35, PheGAA_Chr_15_82773221-82773293_-_@1.35.35, PheGAA_Chr_23_30099812-30099884_+_@1.35.35, PheGAA_Chr_29_37201404-37201476_+_@1.35.35, PheGAA_Chr_23_31057166-31057238_-_@1.35.35, PheGAA_Chr_12_69059075-69059147_-_@1.35.35, PheGAA_Chr_15_82778642-82778714_-_@1.35.35, PheGAA_Chr_23_30143677-30143749_-_@1.35.35, PheGAA_Chr_23_30153764-30153836_+_@1.35.35, PheG…	0	0	0	0	1	0	0	0	1	0	0	6	0	0	0	0	0	0	0	0
tRF-35-QNR8VP9NFQFY39	GCGTTGGTGGTATAGTGGTTAGCATAGCTGCCTTC	5-half	GlyTCC_Chr_7_19428535-19428606_-_@1.35.35	0	0	2	0	1	2	3	0	0	3	0	0	0	4	0	0	2	7	2	5
tRF-35-R9JP9PMNH5SYNX	GGTTCCATAGTGTAGCGGTTATCACGTCTGCTTTA	5-half	ValTAC_Chr_15_82766873-82766945_-_@1.35.35	0	0	0	0	0	0	5	0	0	1	0	0	0	0	0	0	0	0	0	0
tRF-35-R9MP9P9NH5SYNX	GGTTCCGTAGTGTAGTGGTTATCACGTCTGCTTTA	5-half	ValTAC_Chr_X_124770762-124770834_+_@1.35.35	1	0	0	0	1	0	0	0	2	0	0	0	0	0	0	0	0	2	0	0
tRF-35-RKILQ673FJP4NY	GGGGGATGTAGCTCAGTGGTAGAGCGCATGCTTTG	5-half	AlaTGC_Chr_7_40344975-40345046_+_@-1G.34.35, AlaTGC_Chr_23_30183915-30183986_+_@-1G.34.35, AlaTGC_Chr_17_50880741-50880812_+_@-1G.34.35, AlaTGC_Chr_17_50873932-50874003_-_@-1G.34.35, AlaTGC_Chr_3_107039873-107039944_-_@-1G.34.35, AlaTGC_Chr_23_30125517-30125588_-_@-1G.34.35	2	0	1	0	0	0	1	0	0	3	0	0	0	1	1	0	0	0	0	0
tRF-35-RLQ4PUQ340QI6N	GGGTAGCGTGGCCGAGCGGTCTAAGGCGCTGGATT	5-half	LeuAAG_Chr_23_30011393-30011474_-_@-1G.34.35, LeuAAG_Chr_23_30032800-30032881_+_@-1G.34.35, LeuAAG_Chr_25_19969191-19969272_+_@-1G.34.35, LeuAAG_Chr_7_40319416-40319497_+_@-1G.34.35, LeuAAG_Chr_23_30136146-30136227_+_@-1G.34.35, LeuAAG_Chr_10_26438831-26438912_+_@-1G.34.35, LeuTAG_Chr_19_27762208-27762289_-_@-1G.34.35, LeuAAG_Chr_23_30293279-30293360_+_@-1G.34.35, LeuAAG_Chr_10_26483921-26484002_…	0	0	0	0	0	0	3	0	0	0	0	0	0	0	0	0	0	0	0	0
tRF-35-RNK47LI3VF4YO9	GGGTTCCATGGTGTAATGGTTAGCACTCTGGACTC	5-half	GlnCTG_Chr_23_31114008-31114079_+_@-1G.34.35, GlnCTG_Chr_10_12743209-12743280_-_@-1G.34.35, GlnCTG_Chr_23_30037406-30037477_+_@-1G.34.35, GlnCTG_Chr_23_31135564-31135635_-_@-1G.34.35, GlnCTG_Chr_23_47242996-47243067_+_@-1G.34.35, GlnCTG_Chr_19_27761705-27761776_+_@-1G.34.35, GlnCTG_Chr_4_99861548-99861619_+_@-1G.34.35	1	0	0	0	0	0	0	0	0	0	0	0	0	1	0	1	0	0	0	0
tRF-35-RPJ8309MUKLY5X	GGTAGCATGGCCGAGTGGTCTAAGGCGCTGGATTA	5-half	LeuAAG_Chr_10_26493483-26493564_-_@1.35.35	0	0	0	0	0	0	0	0	0	0	1	0	0	0	0	0	0	0	0	0
tRF-35-RPM8309MUKLY5Z	GGTAGCGTGGCCGAGTGGTCTAAGGCGCTGGATTT	5-half	LeuTAG_Chr_25_19870711-19870792_-_@1.35.35	0	0	0	0	0	0	1	0	0	2	0	0	0	0	0	1	0	1	0	0
tRF-35-RPM830MMUKLY5X	GGTAGCGTGGCCGAGCGGTCTAAGGCGCTGGATTA	5-half	LeuAAG_Chr_25_19969191-19969272_+_@1.35.35, LeuAAG_Chr_23_30293279-30293360_+_@1.35.35, LeuAAG_Chr_23_30136146-30136227_+_@1.35.35, LeuAAG_Chr_10_26438831-26438912_+_@1.35.35, LeuAAG_Chr_10_26483921-26484002_-_@1.35.35, LeuAAG_Chr_7_40319416-40319497_+_@1.35.35, LeuAAG_Chr_23_30011393-30011474_-_@1.35.35, LeuAAG_Chr_23_30032800-30032881_+_@1.35.35	0	0	0	4	0	0	0	0	0	3	0	0	0	4	1	0	1	3	0	0
tRF-35-S3M8309NDJ58EP	GTAGTCGTGGCCGAGTGGTTAAGGCGATGGACTAG	5-half	SerAGA_Chr_23_31149573-31149654_-_@1.35.35, SerAGA_Chr_23_31124825-31124906_-_@1.35.35, SerAGA_Chr_19_27851584-27851665_-_@1.35.35, SerAGA_Chr_23_31129325-31129406_-_@1.35.35, SerAGA_Chr_14_69054767-69054848_+_@1.35.35, SerAGA_Chr_23_31146083-31146164_-_@1.35.35, SerAGA_Chr_23_31110602-31110683_+_@1.35.35, SerAGA_Chr_23_31678541-31678622_-_@1.35.35, SerAGA_Chr_23_31119332-31119413_+_@1.35.35, Ser…	1	0	3	3	0	1	2	1	0	0	0	1	0	1	0	2	1	2	0	0
tRF-35-S3M830MNDJR8E8	GTAGTCGTGGCCGAGCGGTTAAGGCGGTGGACTGG	5-half	SerGGA_Chr_X_14946038-14946119_+_@1.35.35, SerGGA_Chr_X_14853991-14854072_+_@1.35.35	0	0	0	0	0	0	0	0	0	0	0	0	0	0	0	3	0	0	0	0
tRF-35-S7MXSL735L8RPY	GTCCTCGTTAGTATAGTGGTGAGTATCCCCGCCTG	5-half	AspGTC_Chr_17_50877234-50877305_+_@-1G.34.35, AspGTC_Chr_23_31145310-31145381_-_@-1G.34.35, AspGTC_Chr_NW_020190592.1_2468-2539_-_@-1G.34.35, AspGTC_Chr_19_27847062-27847133_-_@-1G.34.35, AspGTC_Chr_NW_020190592.1_30957-31028_-_@-1G.34.35, AspGTC_Chr_3_8023793-8023864_-_@-1G.34.35, AspGTC_Chr_23_31091360-31091431_+_@-1G.34.35, AspGTC_Chr_NW_020190592.1_11976-12047_-_@-1G.34.35, AspGTC_Chr_NW_0201…	0	0	1	0	0	0	3	0	0	0	0	0	0	0	3	0	0	2	0	0
tRF-35-S998XOZ3VFM9FY	GTCTCTGTGGTGCAATTGGTTAGCACGTTCAGCTG	5-half	AsnGTT_Chr_3_22724173-22724246_+_@1.35.35	0	0	0	1	0	0	0	0	0	0	0	0	0	0	0	0	0	0	0	0
tRF-35-S99PLOW3VHM96Y	GTCTCTGTAGCGCAATCGGTTAGCGCGTTCGGCTG	5-half	AsnGTT_Chr_3_8011351-8011424_-_@1.35.35	0	0	0	0	0	1	0	0	0	0	0	0	0	0	0	0	1	1	0	0
tRF-35-SP58309MUKL6O9	GTCAGGATGGCCGAGTGGTCTAAGGCGCCAGACTC	5-half	LeuCAA_Chr_23_31099721-31099827_+_@1.35.35, LeuCAA_Chr_23_30067060-30067165_+_@1.35.35, LeuCAA_Chr_23_31084667-31084774_-_@1.35.35, LeuCAA_Chr_23_31082112-31082218_+_@1.35.35, LeuCAA_Chr_7_42660399-42660504_+_@1.35.35, LeuCAA_Chr_23_30037897-30038007_-_@1.35.35	0	0	0	0	0	0	0	0	0	0	0	0	0	0	0	0	0	0	1	0
tRF-35-SP5830MMUKLYM9	GTCAGGATGGCCGAGCGGTCTAAGGCGCTGCGTTC	5-half	LeuCAG_Chr_18_25307479-25307561_+_@1.35.35, LeuCAG_Chr_23_31582637-31582719_-_@1.35.35, LeuCAG_Chr_NW_020190592.1_12613-12695_+_@1.35.35, LeuCAG_Chr_3_8025475-8025557_+_@1.35.35, LeuCAG_Chr_NW_020190592.1_3121-3203_+_@1.35.35, LeuCAG_Chr_18_25307956-25308038_-_@1.35.35, LeuCAG_Chr_3_8101782-8101864_-_@1.35.35, LeuCAG_Chr_NW_020190592.1_22122-22204_+_@1.35.35	0	0	0	0	0	0	0	0	0	0	0	0	0	0	0	4	0	0	0	0
tRF-35-SSOLQ67PJ0MXOY	GTCCGGAATAGCTCAGTTAGCAGAGCGTTAGACTG	5-half	PheGAA_Chr_X_124777833-124777907_+_@-1G.34.35	0	0	0	0	0	0	2	0	0	0	0	0	0	0	0	0	0	0	0	0
tRF-35-U6O4PU73UKMYOZ	TACCAGAATGGCCGAGTGGTTAAGGCGTTGGACTT	5-half	LeuTAA_Chr_15_82767678-82767760_+_@-1T.34.35	0	0	0	0	0	0	0	0	1	1	0	0	0	0	0	0	0	0	0	0
tRF-35-VEX0K3VI137XQW	TAGATTGAAGCCAGTTAGCTAGGGTGTTTAGCTGT	5-half	AsnGTT_Chr_MT_5446-5518_-_@1.35.35	0	0	0	1	0	0	0	0	1	1	0	0	0	1	0	1	2	0	0	0
tRF-35-W7R8WP9I1EWJQZ	TCTCTGGTGGTCTAGTGGCTAGGATTCGGCGCTTT	5-half	GluTTC_Chr_3_20862158-20862229_-_@1.35.35	0	0	0	0	0	0	0	0	3	0	0	0	0	0	1	0	0	0	0	0
tRF-35-XQ947673FEWS3V	TGCATTGGTGGTTCAGTGGTAGAATTCTCGCCTGC	5-half	GlyGCC_Chr_18_1416064-1416134_-_@-1T.34.35, GlyGCC_Chr_18_1416704-1416774_-_@-1T.34.35, GlyGCC_Chr_3_8034296-8034366_+_@-1T.34.35, GlyGCC_Chr_18_1819426-1819496_+_@-1T.34.35, GlyGCC_Chr_23_30943694-30943764_+_@-1T.34.35, GlyGCC_Chr_18_1423807-1423877_+_@-1T.34.35, GlyGCC_Chr_2_39839393-39839463_+_@-1T.34.35, GlyGCC_Chr_19_27767594-27767664_+_@-1T.34.35, GlyGCC_Chr_23_31686620-31686690_+_@-1T.34.35	0	0	2	0	0	0	0	0	0	0	0	0	0	0	0	0	0	0	0	0
tRF-35-Y7MXSL735L8RPY	TTCCTCGTTAGTATAGTGGTGAGTATCCCCGCCTG	5-half	AspGTC_Chr_NW_020190592.1_30957-31028_-_@-1T.34.35, AspGTC_Chr_17_50877234-50877305_+_@-1T.34.35, AspGTC_Chr_17_50874263-50874334_+_@-1T.34.35, AspGTC_Chr_3_8023793-8023864_-_@-1T.34.35, AspGTC_Chr_5_60336567-60336638_+_@-1T.34.35, AspGTC_Chr_NW_020190592.1_21473-21544_-_@-1T.34.35, AspGTC_Chr_3_8102386-8102457_+_@-1T.34.35, AspGTC_Chr_23_31145310-31145381_-_@-1T.34.35, AspGTC_Chr_19_27847062-278…	0	0	0	0	0	0	0	0	0	0	0	0	0	0	0	0	1	0	0	0
tRF-35-YRH4SXQ3V2Y7RZ	TTCCCATATGGTCTAGCGGTTAGGATTCCTGGTTT	5-half	GluTTC_Chr_12_11276302-11276373_-_@-1T.34.35, GluTTC_Chr_2_1313370-1313441_-_@-1T.34.35	2	0	4	0	0	5	4	2	3	2	1	0	1	6	2	2	5	4	3	1
tRF-36-17N4QFH8YJQNMI0	AGTCTCTGTGGCGCAATCGGTTAGCGCGTTCGGCTG	5-half	AsnGTT_Chr_3_21038302-21038375_+_@-1A.35.36, AsnGTT_Chr_3_20898247-20898320_-_@-1A.35.36, AsnGTT_Chr_3_21219475-21219548_+_@-1A.35.36, AsnGTT_Chr_3_21197565-21197638_-_@-1A.35.36, AsnGTT_Chr_3_21228571-21228644_+_@-1A.35.36, AsnGTT_Chr_3_22741720-22741793_-_@-1A.35.36, AsnGTT_Chr_3_20905102-20905175_+_@-1A.35.36, AsnGTT_Chr_3_21144119-21144192_+_@-1A.35.36, AsnGTT_Chr_12_30174217-30174290_+_@-1A.…	0	0	0	0	0	0	0	0	0	1	0	0	0	0	0	0	0	0	0	0
tRF-36-1LQ4PU7340QI6NE	AGGTAGCGTGGCCGAGTGGTCTAAGGCGCTGGATTT	5-half	LeuTAG_Chr_25_19870711-19870792_-_@-1A.35.36	0	0	0	0	0	0	0	0	0	0	0	0	0	0	0	0	0	1	0	0
tRF-36-1LQ4PUQ340QI6NB	AGGTAGCGTGGCCGAGCGGTCTAAGGCGCTGGATTA	5-half	LeuAAG_Chr_23_30136146-30136227_+_@-1A.35.36, LeuAAG_Chr_23_30011393-30011474_-_@-1A.35.36, LeuAAG_Chr_10_26438831-26438912_+_@-1A.35.36, LeuAAG_Chr_23_30293279-30293360_+_@-1A.35.36, LeuAAG_Chr_23_30032800-30032881_+_@-1A.35.36, LeuAAG_Chr_25_19969191-19969272_+_@-1A.35.36, LeuAAG_Chr_10_26483921-26484002_-_@-1A.35.36, LeuAAG_Chr_7_40319416-40319497_+_@-1A.35.36	0	0	0	0	0	0	0	0	0	1	0	1	0	0	0	0	0	0	0	0
tRF-36-1LQ4PUQ340QI6NE	AGGTAGCGTGGCCGAGCGGTCTAAGGCGCTGGATTT	5-half	LeuTAG_Chr_19_27762208-27762289_-_@-1A.35.36, LeuTAG_Chr_10_26437164-26437245_+_@-1A.35.36	1	0	2	0	0	0	0	0	0	4	0	0	0	1	0	2	1	0	0	1
tRF-36-1PW4PU73UKL4OX0	AGTAGTCGTGGCCGAGTGGTTAAGGCGATGGACTAG	5-half	SerAGA_Chr_23_31119332-31119413_+_@-1A.35.36, SerAGA_Chr_19_49195498-49195579_-_@-1A.35.36, SerAGA_Chr_23_31158022-31158103_-_@-1A.35.36, SerAGA_Chr_23_31149573-31149654_-_@-1A.35.36, SerAGA_Chr_23_31110602-31110683_+_@-1A.35.36, SerAGA_Chr_23_31124825-31124906_-_@-1A.35.36, SerAGA_Chr_19_27851584-27851665_-_@-1A.35.36, SerAGA_Chr_23_31146083-31146164_-_@-1A.35.36, SerAGA_Chr_23_31678541-31678622…	0	0	0	0	0	0	0	0	0	0	0	0	0	1	0	0	1	0	0	1
tRF-36-2664PU73UKMYOZB	CACCAGGATGGCCGAGTGGTTAAGGCGTTGGACTTA	5-half	LeuTAA_Chr_9_81592121-81592203_+_@-1C.35.36	0	0	1	0	0	0	0	0	0	2	0	0	1	0	0	0	1	1	0	2
tRF-36-4R04SXQ3V2Y7RZE	CTCCCACATGGTCTAGCGGTTAGGATTCCTGGTTTT	5-half	GluTTC_Chr_12_15097784-15097855_-_@-1C.35.36, GluTTC_Chr_2_128295086-128295157_-_@-1C.35.36, GluTTC_Chr_21_3228261-3228332_-_@-1C.35.36	0	0	0	1	0	0	0	3	0	5	0	0	0	3	1	0	0	2	1	0
tRF-36-4R94SX7JV2Y8LZE	CTCCCTGGTGGTCTAGTGGCTAGGATTCGGCGCTTT	5-half	GluTTC_Chr_3_21113479-21113550_-_@-1C.35.36, GluTTC_Chr_3_21204594-21204665_+_@-1C.35.36, GluTTC_Chr_3_21317723-21317794_+_@-1C.35.36, GluTTC_Chr_3_21212531-21212602_-_@-1C.35.36, GluTTC_Chr_3_21086134-21086205_-_@-1C.35.36	0	0	0	2	0	0	0	0	0	0	0	0	0	0	0	0	0	0	0	0
tRF-36-7OR8J0K8UNPLBIE	GTTAAGGTGGCAGAGCCCGGTAATTGCATAAAACTT	5-half	LeuTAA_Chr_MT_3024-3098_+_@1.36.36	0	0	0	0	1	0	0	0	2	0	4	0	0	0	0	0	0	0	0	0
tRF-36-8ZLLQ6Q8V0M0OYE	TCCTTCGATAGCTCAGCTGGTAGAGCGGAGGACTGT	5-half	TyrGTA_Chr_10_26442083-26442172_+_@-1T.35.36, TyrGTA_Chr_14_30458772-30458860_+_@-1T.35.36, TyrGTA_Chr_21_44984358-44984447_+_@-1T.35.36, TyrGTA_Chr_21_44965004-44965093_-_@-1T.35.36, TyrGTA_Chr_21_44990709-44990798_+_@-1T.35.36, TyrGTA_Chr_10_26445520-26445610_+_@-1T.35.36, TyrGTA_Chr_10_26447367-26447456_+_@-1T.35.36, TyrGTA_Chr_10_26414624-26414713_-_@-1T.35.36	0	0	0	0	0	0	0	0	0	0	0	0	0	0	0	0	0	1	0	0
tRF-36-91K47LI3VF4YOZE	TGGCCCCATGGTGTAATGGTTAGCACTCTGGACTTT	5-half	GlnTTG_Chr_23_31009092-31009163_+_@-1T.35.36, GlnTTG_Chr_23_31688754-31688825_+_@-1T.35.36, GlnTTG_Chr_23_31689317-31689388_+_@-1T.35.36	0	0	0	0	0	0	0	0	0	0	0	0	0	0	1	0	0	0	0	0
tRF-36-91RXQ678Y2Q47IB	TGGCCGGTTAGCTCAGTTGGTTAGAGCGTGGTGCTA	5-half	IleAAT_Chr_19_27852162-27852235_-_@-1T.35.36, IleAAT_Chr_23_31289622-31289695_-_@-1T.35.36, IleAAT_Chr_23_31277791-31277864_+_@-1T.35.36, IleAAT_Chr_23_31340083-31340156_+_@-1T.35.36, IleAAT_Chr_23_31254033-31254106_+_@-1T.35.36, IleAAT_Chr_23_31291364-31291437_+_@-1T.35.36, IleAAT_Chr_23_31555582-31555655_-_@-1T.35.36, IleAAT_Chr_23_31723652-31723725_+_@-1T.35.36, IleAAT_Chr_23_31055460-31055533…	0	0	0	0	0	0	0	0	0	3	0	0	0	0	0	0	1	0	0	0
tRF-36-97N4QFH8YJQNMI0	TGTCTCTGTGGCGCAATCGGTTAGCGCGTTCGGCTG	5-half	AsnGTT_Chr_3_21197565-21197638_-_@-1T.35.36, AsnGTT_Chr_3_20956909-20956982_+_@-1T.35.36, AsnGTT_Chr_12_30174217-30174290_+_@-1T.35.36, AsnGTT_Chr_3_21219475-21219548_+_@-1T.35.36, AsnGTT_Chr_7_43807816-43807889_+_@-1T.35.36, AsnGTT_Chr_3_20872402-20872475_-_@-1T.35.36, AsnGTT_Chr_13_23344136-23344209_-_@-1T.35.36, AsnGTT_Chr_3_21316056-21316129_+_@-1T.35.36, AsnGTT_Chr_3_22741720-22741793_-_@-1T…	0	0	0	0	0	0	0	0	0	0	0	0	0	1	0	0	0	0	0	0
tRF-36-97NLQFH8YJQNMI0	TGTCTCTGTAGCGCAATCGGTTAGCGCGTTCGGCTG	5-half	AsnGTT_Chr_3_8011351-8011424_-_@-1T.35.36	0	0	0	0	0	0	0	0	0	0	0	0	0	0	0	0	0	0	0	1
tRF-36-9I44QX78YBQ197E	TGGCTCTATGGCTTAGTTGGTTAAAGCGCCTGTCTT	5-half	ThrTGT_Chr_23_30223069-30223143_+_@-1T.35.36, ThrTGT_Chr_1_157982832-157982905_+_@-1T.35.36	4	0	0	0	0	0	0	0	0	0	0	0	0	0	0	0	0	0	0	0
tRF-36-9LQ4PUQ340QI6NB	TGGTAGCGTGGCCGAGCGGTCTAAGGCGCTGGATTA	5-half	LeuAAG_Chr_10_26483921-26484002_-_@-1T.35.36, LeuAAG_Chr_7_40319416-40319497_+_@-1T.35.36, LeuAAG_Chr_10_26438831-26438912_+_@-1T.35.36, LeuAAG_Chr_23_30293279-30293360_+_@-1T.35.36, LeuAAG_Chr_25_19969191-19969272_+_@-1T.35.36, LeuAAG_Chr_23_30032800-30032881_+_@-1T.35.36, LeuAAG_Chr_23_30011393-30011474_-_@-1T.35.36, LeuAAG_Chr_23_30136146-30136227_+_@-1T.35.36	0	0	0	0	0	0	0	0	0	0	0	0	0	1	0	0	0	0	0	0
tRF-36-9PW4PU73UKL4OX0	TGTAGTCGTGGCCGAGTGGTTAAGGCGATGGACTAG	5-half	SerAGA_Chr_23_31158022-31158103_-_@-1T.35.36, SerAGA_Chr_23_31124825-31124906_-_@-1T.35.36, SerAGA_Chr_19_27851584-27851665_-_@-1T.35.36, SerAGA_Chr_23_31149573-31149654_-_@-1T.35.36, SerAGA_Chr_23_31110602-31110683_+_@-1T.35.36, SerAGA_Chr_14_69054767-69054848_+_@-1T.35.36, SerAGA_Chr_23_31678541-31678622_-_@-1T.35.36, SerAGA_Chr_23_31146083-31146164_-_@-1T.35.36, SerAGA_Chr_23_31119332-31119413…	0	0	2	0	0	0	0	0	0	1	0	0	0	0	0	0	0	1	1	1
tRF-36-9PW4PU73UKL4OZ0	TGTAGTCGTGGCCGAGTGGTTAAGGCGATGGACTTG	5-half	SerTGA_Chr_23_31141547-31141628_+_@-1T.35.36, SerTGA_Chr_23_31687570-31687651_+_@-1T.35.36, SerTGA_Chr_23_31116197-31116278_-_@-1T.35.36	0	0	0	0	0	2	0	0	0	0	0	0	0	0	0	0	0	0	0	0
tRF-36-H2IY7LI85FL01ZE	ATAGAATTTGGTGTAATTGGGAGCACGAAGAGTTTT	5-half	GlnTTG_Chr_MT_4123-4194_-_@-1A.35.36	0	0	1	0	0	0	0	0	0	1	0	3	0	0	0	0	0	0	1	0
tRF-36-KZLLQ6Q8V0M0OYE	CCCTTCGATAGCTCAGCTGGTAGAGCGGAGGACTGT	5-half	TyrGTA_Chr_10_26442083-26442172_+_@-1C.35.36, TyrGTA_Chr_14_30458772-30458860_+_@-1C.35.36, TyrGTA_Chr_21_44990709-44990798_+_@-1C.35.36, TyrGTA_Chr_21_44965004-44965093_-_@-1C.35.36, TyrGTA_Chr_10_26447367-26447456_+_@-1C.35.36, TyrGTA_Chr_10_26445520-26445610_+_@-1C.35.36, TyrGTA_Chr_10_26414624-26414713_-_@-1C.35.36, TyrGTA_Chr_21_44984358-44984447_+_@-1C.35.36	3	0	0	0	0	0	1	0	0	0	0	4	0	0	0	1	0	0	0	0
tRF-36-LR6XQ6S8V0JUO9E	CGCCCGGCTAGCTCAGTCGGTAGAGCATGAGACTCT	5-half	LysCTT_Chr_25_2609233-2609305_-_@-1C.35.36, LysCTT_Chr_25_2638931-2639003_+_@-1C.35.36, LysCTT_Chr_25_2622397-2622469_+_@-1C.35.36, LysCTT_Chr_25_2617431-2617503_+_@-1C.35.36, LysCTT_Chr_25_2629353-2629425_+_@-1C.35.36, LysCTT_Chr_25_2597623-2597695_-_@-1C.35.36, LysCTT_Chr_3_21347701-21347773_-_@-1C.35.36, LysCTT_Chr_7_40357611-40357683_-_@-1C.35.36, LysCTT_Chr_23_31553102-31553174_-_@-1C.35.36,…	0	0	0	0	0	2	6	0	3	3	0	0	0	0	0	0	0	0	2	0
tRF-36-LSXMSL73VL4YMYE	CGCCGTGATCGTATAGTGGTTAGTACTCTGCGTTGT	5-half	HisGTG_Chr_3_21148775-21148846_+_@-1C.35.36, HisGTG_Chr_8_29729058-29729129_+_@-1C.35.36, HisGTG_Chr_10_65237111-65237182_+_@-1C.35.36, HisGTG_Chr_3_21227690-21227761_-_@-1C.35.36, HisGTG_Chr_10_65234844-65234915_-_@-1C.35.36, HisGTG_Chr_3_20873154-20873225_+_@-1C.35.36, HisGTG_Chr_3_21049256-21049327_-_@-1C.35.36, HisGTG_Chr_10_65235579-65235650_+_@-1C.35.36, HisGTG_Chr_NW_020191468.1_8497-8568_…	0	0	2	0	0	2	5	0	0	0	0	0	0	3	0	0	2	2	0	5
tRF-36-M7N4QFH8YJQNMI0	CGTCTCTGTGGCGCAATCGGTTAGCGCGTTCGGCTG	5-half	AsnGTT_Chr_3_21197565-21197638_-_@-1C.35.36, AsnGTT_Chr_19_39343153-39343226_-_@-1C.35.36, AsnGTT_Chr_3_21316056-21316129_+_@-1C.35.36, AsnGTT_Chr_3_21228571-21228644_+_@-1C.35.36, AsnGTT_Chr_3_20872402-20872475_-_@-1C.35.36, AsnGTT_Chr_3_20981895-20981968_+_@-1C.35.36, AsnGTT_Chr_3_21219475-21219548_+_@-1C.35.36, AsnGTT_Chr_3_21340083-21340156_+_@-1C.35.36, AsnGTT_Chr_3_22741720-22741793_-_@-1C.…	0	0	0	0	0	0	0	0	0	0	0	0	0	0	4	0	0	0	0	0
tRF-36-MLQ4PUQ340QI6NB	CGGTAGCGTGGCCGAGCGGTCTAAGGCGCTGGATTA	5-half	LeuAAG_Chr_25_19969191-19969272_+_@-1C.35.36, LeuAAG_Chr_23_30011393-30011474_-_@-1C.35.36, LeuAAG_Chr_23_30293279-30293360_+_@-1C.35.36, LeuAAG_Chr_10_26483921-26484002_-_@-1C.35.36, LeuAAG_Chr_23_30136146-30136227_+_@-1C.35.36, LeuAAG_Chr_23_30032800-30032881_+_@-1C.35.36, LeuAAG_Chr_10_26438831-26438912_+_@-1C.35.36, LeuAAG_Chr_7_40319416-40319497_+_@-1C.35.36	0	0	0	0	0	0	0	0	0	5	0	0	0	0	0	0	2	0	0	0
tRF-36-MPW4PU73UKL4OX0	CGTAGTCGTGGCCGAGTGGTTAAGGCGATGGACTAG	5-half	SerAGA_Chr_19_49195498-49195579_-_@-1C.35.36, SerAGA_Chr_23_31678541-31678622_-_@-1C.35.36, SerAGA_Chr_23_31129325-31129406_-_@-1C.35.36, SerAGA_Chr_23_31124825-31124906_-_@-1C.35.36, SerAGA_Chr_23_31146083-31146164_-_@-1C.35.36, SerAGA_Chr_23_31158022-31158103_-_@-1C.35.36, SerAGA_Chr_14_69054767-69054848_+_@-1C.35.36, SerAGA_Chr_19_27851584-27851665_-_@-1C.35.36, SerAGA_Chr_23_31110602-31110683…	0	0	0	0	0	0	0	0	0	0	0	0	0	0	0	0	0	1	0	0
tRF-36-MZ347LQ3VFJ9PZB	CGTTTCCGTGGTGTAGCGGTTAGCACATTCGCCTTA	5-half	ValTAC_Chr_23_31301252-31301324_-_@-1C.35.36, ValTAC_Chr_23_31259774-31259846_+_@-1C.35.36	0	0	0	0	1	0	0	0	0	1	0	0	0	0	0	0	0	1	0	0
tRF-36-MZ3L7L73V6M9PZB	CGTTTCCGTAGTGTAGTGGTTATCACGTTCGCCTTA	5-half	ValTAC_Chr_3_20947989-20948061_+_@-1C.35.36, ValTAC_Chr_3_20978865-20978937_+_@-1C.35.36, ValTAC_Chr_3_21035265-21035337_+_@-1C.35.36, ValTAC_Chr_3_20991877-20991949_+_@-1C.35.36	0	0	0	0	0	0	0	0	0	1	0	0	0	0	0	0	0	0	0	0
tRF-36-MZNL7L73V6M9P9B	CGTTTCTGTAGTGTAGTGGTTATCACGTTCGCCTCA	5-half	ValCAC_Chr_3_21012294-21012366_+_@-1C.35.36, ValCAC_Chr_3_21262480-21262552_+_@-1C.35.36, ValCAC_Chr_3_21114069-21114141_-_@-1C.35.36, ValCAC_Chr_NW_020191468.1_12031-12103_-_@-1C.35.36, ValCAC_Chr_9_32498696-32498768_+_@-1C.35.36	0	0	0	0	1	0	5	0	0	0	0	0	0	0	0	0	0	3	0	0
tRF-36-RNK47LI3VF4YO9E	GGGTTCCATGGTGTAATGGTTAGCACTCTGGACTCT	5-half	GlnCTG_Chr_19_27761705-27761776_+_@-1G.35.36, GlnCTG_Chr_10_12743209-12743280_-_@-1G.35.36, GlnCTG_Chr_23_31135564-31135635_-_@-1G.35.36, GlnCTG_Chr_4_99861548-99861619_+_@-1G.35.36, GlnCTG_Chr_23_31114008-31114079_+_@-1G.35.36, GlnCTG_Chr_23_47242996-47243067_+_@-1G.35.36, GlnCTG_Chr_23_30037406-30037477_+_@-1G.35.36	0	0	0	0	0	0	1	0	0	0	0	0	0	1	0	0	1	0	0	0
tRF-36-S7MXSL735L8RPYE	GTCCTCGTTAGTATAGTGGTGAGTATCCCCGCCTGT	5-half	AspGTC_Chr_NW_020190592.1_21473-21544_-_@-1G.35.36, AspGTC_Chr_5_60336567-60336638_+_@-1G.35.36, AspGTC_Chr_3_8102386-8102457_+_@-1G.35.36, AspGTC_Chr_17_50874263-50874334_+_@-1G.35.36, AspGTC_Chr_NW_020190592.1_11976-12047_-_@-1G.35.36, AspGTC_Chr_NW_020190592.1_2468-2539_-_@-1G.35.36, AspGTC_Chr_23_31091360-31091431_+_@-1G.35.36, AspGTC_Chr_19_27847062-27847133_-_@-1G.35.36, AspGTC_Chr_NW_02019…	0	0	0	0	0	0	0	0	0	0	0	0	0	0	0	3	0	0	0	0
tRF-36-S998LOW3VHM96YE	GTCTCTGTGGCGCAATCGGTTAGCGCGTTCGGCTGT	5-half	AsnGTT_Chr_3_21318781-21318854_+_@1.36.36, AsnGTT_Chr_3_21197565-21197638_-_@1.36.36, AsnGTT_Chr_3_20994920-20994993_+_@1.36.36, AsnGTT_Chr_19_39343153-39343226_-_@1.36.36, AsnGTT_Chr_3_22741720-22741793_-_@1.36.36, AsnGTT_Chr_3_21144119-21144192_+_@1.36.36, AsnGTT_Chr_3_21114744-21114817_-_@1.36.36, AsnGTT_Chr_3_20905102-20905175_+_@1.36.36, AsnGTT_Chr_13_23344136-23344209_-_@1.36.36, AsnGTT_Chr…	0	0	1	0	0	0	0	1	2	2	0	0	0	2	0	17	4	3	0	0
tRF-36-S99PLOW3VHM96YE	GTCTCTGTAGCGCAATCGGTTAGCGCGTTCGGCTGT	5-half	AsnGTT_Chr_3_8011351-8011424_-_@1.36.36	0	0	0	0	0	0	1	0	0	0	0	0	0	0	0	0	0	2	1	0
tRF-36-SP58309MUKL6O9B	GTCAGGATGGCCGAGTGGTCTAAGGCGCCAGACTCA	5-half	LeuCAA_Chr_23_31099721-31099827_+_@1.36.36, LeuCAA_Chr_23_30067060-30067165_+_@1.36.36, LeuCAA_Chr_23_31084667-31084774_-_@1.36.36, LeuCAA_Chr_23_31082112-31082218_+_@1.36.36, LeuCAA_Chr_7_42660399-42660504_+_@1.36.36, LeuCAA_Chr_23_30037897-30038007_-_@1.36.36	0	0	0	0	0	0	0	0	0	0	0	0	0	0	0	0	0	0	1	0
tRF-36-U6O4PU73UKMYOZB	TACCAGAATGGCCGAGTGGTTAAGGCGTTGGACTTA	5-half	LeuTAA_Chr_15_82767678-82767760_+_@-1T.35.36	0	0	0	1	0	0	0	0	0	0	0	0	0	0	0	0	0	0	0	0
tRF-36-XR6XQ6S8V0JUO9E	TGCCCGGCTAGCTCAGTCGGTAGAGCATGAGACTCT	5-half	LysCTT_Chr_23_31553102-31553174_-_@-1T.35.36, LysCTT_Chr_25_2607789-2607861_+_@-1T.35.36, LysCTT_Chr_25_2638931-2639003_+_@-1T.35.36, LysCTT_Chr_25_2602175-2602247_-_@-1T.35.36, LysCTT_Chr_25_2622397-2622469_+_@-1T.35.36, LysCTT_Chr_25_2612845-2612917_+_@-1T.35.36, LysCTT_Chr_7_40345515-40345587_+_@-1T.35.36, LysCTT_Chr_25_2627614-2627686_+_@-1T.35.36, LysCTT_Chr_25_2629353-2629425_+_@-1T.35.36, …	0	0	0	0	0	0	0	0	0	0	0	0	0	0	0	0	2	0	0	0
tRF-36-Y7MXSL735L8RPYE	TTCCTCGTTAGTATAGTGGTGAGTATCCCCGCCTGT	5-half	AspGTC_Chr_3_8023793-8023864_-_@-1T.35.36, AspGTC_Chr_NW_020190592.1_21473-21544_-_@-1T.35.36, AspGTC_Chr_NW_020190592.1_2468-2539_-_@-1T.35.36, AspGTC_Chr_19_27847062-27847133_-_@-1T.35.36, AspGTC_Chr_17_50874263-50874334_+_@-1T.35.36, AspGTC_Chr_17_50877234-50877305_+_@-1T.35.36, AspGTC_Chr_NW_020190592.1_30957-31028_-_@-1T.35.36, AspGTC_Chr_23_31091360-31091431_+_@-1T.35.36, AspGTC_Chr_5_60336…	0	0	0	0	0	2	0	0	0	0	0	0	0	0	0	0	0	0	0	1
tRF-36-YRH4SXQ3V2Y7RZE	TTCCCATATGGTCTAGCGGTTAGGATTCCTGGTTTT	5-half	GluTTC_Chr_12_11276302-11276373_-_@-1T.35.36, GluTTC_Chr_2_1313370-1313441_-_@-1T.35.36	1	0	0	0	0	1	0	0	1	2	0	1	0	1	0	0	0	0	0	0
tRF-37-17N4QFH8YJQNMIN	AGTCTCTGTGGCGCAATCGGTTAGCGCGTTCGGCTGT	5-half	AsnGTT_Chr_3_21038302-21038375_+_@-1A.36.37, AsnGTT_Chr_3_20898247-20898320_-_@-1A.36.37, AsnGTT_Chr_3_21219475-21219548_+_@-1A.36.37, AsnGTT_Chr_3_21197565-21197638_-_@-1A.36.37, AsnGTT_Chr_3_21228571-21228644_+_@-1A.36.37, AsnGTT_Chr_3_22741720-22741793_-_@-1A.36.37, AsnGTT_Chr_3_20905102-20905175_+_@-1A.36.37, AsnGTT_Chr_3_21144119-21144192_+_@-1A.36.37, AsnGTT_Chr_12_30174217-30174290_+_@-1A.…	0	0	0	0	0	0	0	0	0	1	0	0	0	0	0	0	0	0	1	0
tRF-37-1LQ4PU7340QI6NO	AGGTAGCGTGGCCGAGTGGTCTAAGGCGCTGGATTTA	5-half	LeuTAG_Chr_25_19870711-19870792_-_@-1A.36.37	0	0	0	0	0	0	0	0	0	0	0	0	0	0	0	0	0	0	1	0
tRF-37-1LQ4PUQ340QI6NO	AGGTAGCGTGGCCGAGCGGTCTAAGGCGCTGGATTTA	5-half	LeuTAG_Chr_19_27762208-27762289_-_@-1A.36.37, LeuTAG_Chr_10_26437164-26437245_+_@-1A.36.37	0	0	0	0	0	0	0	0	0	0	0	0	0	0	2	0	2	1	0	0
tRF-37-7OR8J0K8UNPLBIO	GTTAAGGTGGCAGAGCCCGGTAATTGCATAAAACTTA	5-half	LeuTAA_Chr_MT_3024-3098_+_@1.37.37	0	0	0	0	3	7	0	2	0	0	0	0	1	1	0	0	0	2	1	7
tRF-37-97N4QFH8YJQNMIN	TGTCTCTGTGGCGCAATCGGTTAGCGCGTTCGGCTGT	5-half	AsnGTT_Chr_3_21316056-21316129_+_@-1T.36.37, AsnGTT_Chr_7_43807816-43807889_+_@-1T.36.37, AsnGTT_Chr_3_21318781-21318854_+_@-1T.36.37, AsnGTT_Chr_3_20872402-20872475_-_@-1T.36.37, AsnGTT_Chr_3_22741720-22741793_-_@-1T.36.37, AsnGTT_Chr_3_21219475-21219548_+_@-1T.36.37, AsnGTT_Chr_3_20981895-20981968_+_@-1T.36.37, AsnGTT_Chr_3_21197565-21197638_-_@-1T.36.37, AsnGTT_Chr_12_30174217-30174290_+_@-1T.…	0	0	0	0	0	0	0	0	0	0	0	0	0	0	0	1	0	0	0	0
tRF-37-9I44QX78YBQ197P	TGGCTCTATGGCTTAGTTGGTTAAAGCGCCTGTCTTG	5-half	ThrTGT_Chr_23_30223069-30223143_+_@-1T.36.37, ThrTGT_Chr_1_157982832-157982905_+_@-1T.36.37	0	0	2	0	0	0	0	0	0	0	0	0	0	0	0	0	0	0	0	0
tRF-37-9LQ4PUQ340QI6NF	TGGTAGCGTGGCCGAGCGGTCTAAGGCGCTGGATTAA	5-half	LeuAAG_Chr_10_26483921-26484002_-_@-1T.36.37, LeuAAG_Chr_25_19969191-19969272_+_@-1T.36.37, LeuAAG_Chr_23_30011393-30011474_-_@-1T.36.37, LeuAAG_Chr_7_40319416-40319497_+_@-1T.36.37, LeuAAG_Chr_23_30136146-30136227_+_@-1T.36.37, LeuAAG_Chr_23_30293279-30293360_+_@-1T.36.37, LeuAAG_Chr_10_26438831-26438912_+_@-1T.36.37, LeuAAG_Chr_23_30032800-30032881_+_@-1T.36.37	0	0	0	0	0	0	0	0	0	0	0	0	0	0	0	1	0	0	0	0
tRF-37-M7N4QFH8YJQNMIN	CGTCTCTGTGGCGCAATCGGTTAGCGCGTTCGGCTGT	5-half	AsnGTT_Chr_7_43807816-43807889_+_@-1C.36.37, AsnGTT_Chr_12_30174217-30174290_+_@-1C.36.37, AsnGTT_Chr_3_20981895-20981968_+_@-1C.36.37, AsnGTT_Chr_3_20872402-20872475_-_@-1C.36.37, AsnGTT_Chr_3_21318781-21318854_+_@-1C.36.37, AsnGTT_Chr_3_21316056-21316129_+_@-1C.36.37, AsnGTT_Chr_3_20898247-20898320_-_@-1C.36.37, AsnGTT_Chr_3_21340083-21340156_+_@-1C.36.37, AsnGTT_Chr_3_20905102-20905175_+_@-1C.…	0	0	0	0	0	0	2	0	0	0	0	0	0	1	0	0	0	0	0	0
tRF-37-MLQ4PUQ340QI6NO	CGGTAGCGTGGCCGAGCGGTCTAAGGCGCTGGATTTA	5-half	LeuTAG_Chr_10_26437164-26437245_+_@-1C.36.37, LeuTAG_Chr_19_27762208-27762289_-_@-1C.36.37	2	0	0	0	0	0	0	0	0	0	0	0	0	0	0	0	0	0	0	0
tRF-35-PS5P4PW3FJHPEZ	GCCCGGATAGCTCAGTCGGTAGAGCATCAGACTTT	5'-tRF	LysTTT_Chr_16_2247970-2248042_+_@1.35.35, LysTTT_Chr_23_31054701-31054773_+_@1.35.35, LysTTT_Chr_16_2248304-2248376_-_@1.35.35, LysTTT_Chr_23_30029666-30029738_-_@1.35.35, LysTTT_Chr_15_82772306-82772378_+_@1.35.35, LysTTT_Chr_19_27761050-27761122_+_@1.35.35, LysTTT_Chr_15_82774048-82774120_-_@1.35.35, LysTTT_Chr_23_30158659-30158731_+_@1.35.35	2411	2658	3387	1064	1655	3165	2588	1071	1489	7847	1133	2808	454	8327	2654	2844	2649	3300	4296	3460
tRF-35-PNR8YP9LON4V4R	GCATTGGTGGTTCAGTGGTAGAATTCTCGCCTCCC	5'-tRF	GlyCCC_Chr_3_21085364-21085434_+_@1.35.35, GlyCCC_Chr_28_40004077-40004147_+_@1.35.35, GlyCCC_Chr_3_21210205-21210275_+_@1.35.35, GlyCCC_Chr_3_21112718-21112788_+_@1.35.35, GlyCCC_Chr_3_21206921-21206991_-_@1.35.35, GlyCCC_Chr_3_20877476-20877546_+_@1.35.35, GlyCCC_Chr_3_21208694-21208764_+_@1.35.35	753	1640	794	221	1043	3011	3968	11	33	951	10	194	20	2966	1597	500	1474	3035	493	1038
tRF-36-PS5P4PW3FJHPEZE	GCCCGGATAGCTCAGTCGGTAGAGCATCAGACTTTT	5'-tRF	LysTTT_Chr_16_2247970-2248042_+_@1.36.36, LysTTT_Chr_23_31054701-31054773_+_@1.36.36, LysTTT_Chr_16_2248304-2248376_-_@1.36.36, LysTTT_Chr_23_30029666-30029738_-_@1.36.36, LysTTT_Chr_15_82772306-82772378_+_@1.36.36, LysTTT_Chr_19_27761050-27761122_+_@1.36.36, LysTTT_Chr_15_82774048-82774120_-_@1.36.36, LysTTT_Chr_23_30158659-30158731_+_@1.36.36	1204	929	1637	528	1078	1870	3075	545	1159	5866	494	1911	343	3802	1998	1936	2214	2851	1755	1958
tRF-47-JKDPZOH2E9FZ9K7U94H	CAGGGAATAGTTTAAATAGAACTTCAGCTTTGGGGGTTGATGGTGAG	5'-tRF	ProTGG_Chr_MT_15726-15791_-_@1.47.47	542	895	789	858	483	1451	1118	291	351	1417	371	1015	351	1587	1254	1659	2143	624	2576	1393
tRF-31-PW5SVP9N15WV0	GCCGTGATCGTATAGTGGTTAGTACTCTGCG	5'-tRF	HisGTG_Chr_3_21276035-21276106_-_@1.31.31, HisGTG_Chr_3_21148775-21148846_+_@1.31.31, HisGTG_Chr_3_21218714-21218785_-_@1.31.31, HisGTG_Chr_3_21198328-21198399_+_@1.31.31, HisGTG_Chr_3_21049256-21049327_-_@1.31.31, HisGTG_Chr_3_21015831-21015902_-_@1.31.31, HisGTG_Chr_8_29729058-29729129_+_@1.31.31, HisGTG_Chr_3_21227690-21227761_-_@1.31.31, HisGTG_Chr_10_65234844-65234915_-_@1.31.31, HisGTG_Chr_…	1539	599	2006	211	151	913	1649	61	321	13325	112	1922	37	646	3703	1386	11261	9189	597	4814
tRF-37-PS5P4PW3FJHPEZO	GCCCGGATAGCTCAGTCGGTAGAGCATCAGACTTTTA	5'-tRF	LysTTT_Chr_23_30158659-30158731_+_@1.37.37, LysTTT_Chr_16_2248304-2248376_-_@1.37.37, LysTTT_Chr_15_82774048-82774120_-_@1.37.37, LysTTT_Chr_23_30029666-30029738_-_@1.37.37, LysTTT_Chr_16_2247970-2248042_+_@1.37.37, LysTTT_Chr_23_31054701-31054773_+_@1.37.37, LysTTT_Chr_15_82772306-82772378_+_@1.37.37, LysTTT_Chr_19_27761050-27761122_+_@1.37.37	811	501	827	218	437	942	697	312	563	4047	378	1936	167	1688	1344	1924	1629	1195	1226	1024
tRF-32-JY7383RPD9W15	CATTGGTGGTTCAGTGGTAGAATTCTCGCCTC	5'-tRF	GlyCCC_Chr_3_21085364-21085434_+_@2.33.32, GlyCCC_Chr_28_40004077-40004147_+_@2.33.32, GlyCCC_Chr_3_21210205-21210275_+_@2.33.32, GlyCCC_Chr_3_21112718-21112788_+_@2.33.32, GlyCCC_Chr_3_21206921-21206991_-_@2.33.32, GlyCCC_Chr_3_20877476-20877546_+_@2.33.32, GlyCCC_Chr_3_21208694-21208764_+_@2.33.32	138	449	248	83	232	499	830	1	9	269	2	69	1	730	346	344	386	792	140	594
tRF-35-PNR8YP9LON4VN1	GCATTGGTGGTTCAGTGGTAGAATTCTCGCCTGCC	5'-tRF	GlyGCC_Chr_18_1423807-1423877_+_@1.35.35, GlyGCC_Chr_18_1416704-1416774_-_@1.35.35, GlyGCC_Chr_18_1819426-1819496_+_@1.35.35, GlyGCC_Chr_3_8034296-8034366_+_@1.35.35, GlyGCC_Chr_23_30943694-30943764_+_@1.35.35, GlyGCC_Chr_2_39839393-39839463_+_@1.35.35, GlyGCC_Chr_18_1416064-1416134_-_@1.35.35, GlyGCC_Chr_23_31686620-31686690_+_@1.35.35, GlyGCC_Chr_19_27767594-27767664_+_@1.35.35	229	366	308	96	298	1116	1782	4	35	723	8	220	12	885	721	260	486	857	154	306
tRF-22-PS5P4PW3H	GCCCGGATAGCTCAGTCGGTAG	5'-tRF	LysTTT_Chr_16_2247970-2248042_+_@1.22.22, LysTTT_Chr_23_31054701-31054773_+_@1.22.22, LysTTT_Chr_23_30029666-30029738_-_@1.22.22, LysTTT_Chr_15_82772306-82772378_+_@1.22.22, LysTTT_Chr_19_27761050-27761122_+_@1.22.22, LysTTT_Chr_23_30158659-30158731_+_@1.22.22, LysTTT_Chr_16_2248304-2248376_-_@1.22.22, LysTTT_Chr_15_82774048-82774120_-_@1.22.22	384	310	527	372	322	434	688	160	397	1177	131	396	62	1131	800	394	693	1062	445	685
tRF-34-K8HJ83ML5F82HQ	CCCGGATAGCTCAGTCGGTAGAGCATCAGACTTT	5'-tRF	LysTTT_Chr_23_30158659-30158731_+_@2.35.34, LysTTT_Chr_15_82772306-82772378_+_@2.35.34, LysTTT_Chr_16_2248304-2248376_-_@2.35.34, LysTTT_Chr_23_31054701-31054773_+_@2.35.34, LysTTT_Chr_15_82774048-82774120_-_@2.35.34, LysTTT_Chr_16_2247970-2248042_+_@2.35.34, LysTTT_Chr_23_30029666-30029738_-_@2.35.34, LysTTT_Chr_23_31557018-31557090_+_@2.35.34, LysTTT_Chr_19_27761050-27761122_+_@2.35.34	204	302	375	119	190	378	210	69	91	812	50	191	63	733	242	219	187	277	601	457
tRF-21-PS5P4PW3B	GCCCGGATAGCTCAGTCGGTA	5'-tRF	LysTTT_Chr_15_82772306-82772378_+_@1.21.21, LysTTT_Chr_23_31054701-31054773_+_@1.21.21, LysTTT_Chr_16_2247970-2248042_+_@1.21.21, LysTTT_Chr_19_27761050-27761122_+_@1.21.21, LysTTT_Chr_15_82774048-82774120_-_@1.21.21, LysTTT_Chr_23_30029666-30029738_-_@1.21.21, LysTTT_Chr_16_2248304-2248376_-_@1.21.21, LysTTT_Chr_23_30158659-30158731_+_@1.21.21	126	262	192	1280	353	285	280	157	652	975	90	160	55	1820	189	434	151	410	172	295
tRF-36-PNR8YP9LON4V4RB	GCATTGGTGGTTCAGTGGTAGAATTCTCGCCTCCCA	5'-tRF	GlyCCC_Chr_3_21085364-21085434_+_@1.36.36, GlyCCC_Chr_3_21210205-21210275_+_@1.36.36, GlyCCC_Chr_28_40004077-40004147_+_@1.36.36, GlyCCC_Chr_3_21112718-21112788_+_@1.36.36, GlyCCC_Chr_3_21208694-21208764_+_@1.36.36, GlyCCC_Chr_3_21206921-21206991_-_@1.36.36, GlyCCC_Chr_3_20877476-20877546_+_@1.36.36	72	252	112	100	191	422	337	5	0	99	3	38	0	498	273	7	195	525	76	164
tRF-47-1OR6QOY04MR1J5KUB4Q	AGTAAGGTCAGCTAATTAAGCTATCGGGCCCATACCCCGAAAATGTT	5'-tRF	MetCAT_Chr_MT_4197-4265_+_@1.47.47	84	245	148	10	117	331	703	67	81	2415	27	3669	24	149	165	453	594	422	182	84
tRF-35-87R8WP9N1EWJQ7	TCCCTGGTGGTCTAGTGGTTAGGATTCGGCGCTCT	5'-tRF	GluCTC_Chr_NW_020190592.1_20281-20352_-_@1.35.35, GluCTC_Chr_3_8098331-8098402_-_@1.35.35, GluCTC_Chr_23_30014669-30014740_-_@1.35.35, GluCTC_Chr_NW_020190592.1_10784-10855_-_@1.35.35, GluCTC_Chr_3_21352358-21352429_-_@1.35.35, GluCTC_Chr_NW_020190592.1_1276-1347_-_@1.35.35, GluCTC_Chr_7_42660785-42660856_+_@1.35.35, GluCTC_Chr_9_25530031-25530102_+_@1.35.35	802	238	571	2102	259	483	466	10	1104	762	153	397	55	904	307	1958	499	1714	275	682
tRF-35-SZ9PUQ4EHIR79O	GTCTTTGTAGTACATCTAATATACTGGTCTTGTAA	5'-tRF	ThrTGT_Chr_MT_15658-15726_+_@-1G.34.35	324	234	453	51	192	408	606	32	43	1153	4	260	19	469	535	372	1294	737	627	710
tRF-44-PNR8YP9LON4V4REHIS	GCATTGGTGGTTCAGTGGTAGAATTCTCGCCTCCCACGCGGGAG	5'-tRF	GlyCCC_Chr_3_21208694-21208764_+_@1.44.44, GlyCCC_Chr_3_21210205-21210275_+_@1.44.44, GlyCCC_Chr_3_21112718-21112788_+_@1.44.44, GlyCCC_Chr_3_21206921-21206991_-_@1.44.44	704	231	250	740	188	763	839	239	312	509	451	755	112	771	844	584	1303	647	431	509
tRF-31-87R8WP9I1EWJ0	TCCCTGGTGGTCTAGTGGCTAGGATTCGGCG	5'-tRF	GluTTC_Chr_3_21113479-21113550_-_@1.31.31, GluTTC_Chr_3_21204594-21204665_+_@1.31.31, GluTTC_Chr_3_21317723-21317794_+_@1.31.31, GluTTC_Chr_3_21212531-21212602_-_@1.31.31, GluTTC_Chr_3_21086134-21086205_-_@1.31.31	1989	227	1007	818	112	429	284	42	777	4613	916	1914	392	565	1531	998	2652	6761	449	1848
tRF-36-VBZ89OZKF5O27Z0	TAGAATTTGGTGTAATTGGGAGCACGAAGAGTTTTG	5'-tRF	GlnTTG_Chr_MT_4123-4194_-_@1.36.36	223	226	338	183	213	447	536	163	525	414	238	4389	89	685	319	93	222	314	446	638
tRF-45-JKDPZOH2E9FZ9K7U94	CAGGGAATAGTTTAAATAGAACTTCAGCTTTGGGGGTTGATGGTG	5'-tRF	ProTGG_Chr_MT_15726-15791_-_@1.45.45	56	212	32	42	59	146	78	27	48	111	37	85	15	303	57	131	193	44	148	142
tRF-47-SBVPZO2B0NFN7BWO2LL	GTAAATATAGTTTAACAAAAACATTAGATTGTGAATCTAACAATAGA	5'-tRF	HisGTG_Chr_MT_11907-11976_+_@1.47.47	58	210	51	17	105	101	148	2	2	361	1	54	2	285	75	81	246	118	194	218
tRF-48-SZ9PUQ4EHIR79O0PF0DS	GTCTTTGTAGTACATCTAATATACTGGTCTTGTAAACCAGAGAAGGAG	5'-tRF	ThrTGT_Chr_MT_15658-15726_+_@-1G.47.48	325	209	422	35	169	367	624	22	30	1051	7	143	17	442	561	326	1229	207	638	637
tRF-47-PS5P4PW3FJHPEZUMXKN	GCCCGGATAGCTCAGTCGGTAGAGCATCAGACTTTTAATCTGAGGGT	5'-tRF	LysTTT_Chr_16_2247970-2248042_+_@1.47.47, LysTTT_Chr_23_31054701-31054773_+_@1.47.47, LysTTT_Chr_23_30029666-30029738_-_@1.47.47, LysTTT_Chr_15_82772306-82772378_+_@1.47.47, LysTTT_Chr_19_27761050-27761122_+_@1.47.47, LysTTT_Chr_23_30158659-30158731_+_@1.47.47, LysTTT_Chr_16_2248304-2248376_-_@1.47.47, LysTTT_Chr_15_82774048-82774120_-_@1.47.47	94	196	225	20	56	233	318	11	9	360	3	87	6	302	261	133	190	222	249	185
tRF-37-JKDPZOH2E9FZ9KN	CAGGGAATAGTTTAAATAGAACTTCAGCTTTGGGGGT	5'-tRF	ProTGG_Chr_MT_15726-15791_-_@1.37.37	183	195	254	245	120	373	309	32	110	340	94	256	104	297	410	361	290	200	293	355
tRF-33-JY7383RPD9W10M	CATTGGTGGTTCAGTGGTAGAATTCTCGCCTGC	5'-tRF	GlyGCC_Chr_18_1423807-1423877_+_@2.34.33, GlyGCC_Chr_18_1416064-1416134_-_@2.34.33, GlyGCC_Chr_18_1416704-1416774_-_@2.34.33, GlyGCC_Chr_18_1819426-1819496_+_@2.34.33, GlyGCC_Chr_3_8034296-8034366_+_@2.34.33, GlyGCC_Chr_23_31686620-31686690_+_@2.34.33, GlyGCC_Chr_23_30943694-30943764_+_@2.34.33, GlyGCC_Chr_19_27767594-27767664_+_@2.34.33, GlyGCC_Chr_2_39839393-39839463_+_@2.34.33	113	183	184	79	113	259	485	7	8	194	4	39	8	364	229	198	281	472	61	224
tRF-19-PS5P4PJ4	GCCCGGATAGCTCAGTCGG	5'-tRF	LysTTT_Chr_23_30158659-30158731_+_@1.19.19, LysTTT_Chr_15_82772306-82772378_+_@1.19.19, LysTTT_Chr_16_2248304-2248376_-_@1.19.19, LysTTT_Chr_23_31054701-31054773_+_@1.19.19, LysTTT_Chr_15_82774048-82774120_-_@1.19.19, LysTTT_Chr_16_2247970-2248042_+_@1.19.19, LysTTT_Chr_23_30029666-30029738_-_@1.19.19, LysTTT_Chr_19_27761050-27761122_+_@1.19.19	460	176	552	539	342	447	593	146	143	1190	58	153	40	1095	1166	442	571	1163	323	530
tRF-45-PS5P4PW3FJHPEZUMXK	GCCCGGATAGCTCAGTCGGTAGAGCATCAGACTTTTAATCTGAGG	5'-tRF	LysTTT_Chr_15_82774048-82774120_-_@1.45.45, LysTTT_Chr_16_2247970-2248042_+_@1.45.45, LysTTT_Chr_16_2248304-2248376_-_@1.45.45, LysTTT_Chr_23_31054701-31054773_+_@1.45.45, LysTTT_Chr_23_30029666-30029738_-_@1.45.45, LysTTT_Chr_23_30158659-30158731_+_@1.45.45, LysTTT_Chr_15_82772306-82772378_+_@1.45.45, LysTTT_Chr_19_27761050-27761122_+_@1.45.45	83	173	232	44	59	222	262	15	19	463	17	117	11	298	357	249	203	318	238	194
tRF-30-34HWH3RXSINH	CCGTGATCGTATAGTGGTTAGTACTCTGCG	5'-tRF	HisGTG_Chr_NW_020191468.1_8497-8568_+_@2.31.30, HisGTG_Chr_10_65234844-65234915_-_@2.31.30, HisGTG_Chr_3_21049256-21049327_-_@2.31.30, HisGTG_Chr_3_21276035-21276106_-_@2.31.30, HisGTG_Chr_3_21063580-21063651_+_@2.31.30, HisGTG_Chr_10_65237111-65237182_+_@2.31.30, HisGTG_Chr_3_20873154-20873225_+_@2.31.30, HisGTG_Chr_3_21015831-21015902_-_@2.31.30, HisGTG_Chr_3_21198328-21198399_+_@2.31.30, HisGT…	120	167	253	24	30	187	200	32	22	1176	16	186	6	202	193	105	651	714	122	449
tRF-36-PNR8YP9LON4VN1B	GCATTGGTGGTTCAGTGGTAGAATTCTCGCCTGCCA	5'-tRF	GlyGCC_Chr_2_39839393-39839463_+_@1.36.36, GlyGCC_Chr_18_1416704-1416774_-_@1.36.36, GlyGCC_Chr_18_1416064-1416134_-_@1.36.36, GlyGCC_Chr_23_30943694-30943764_+_@1.36.36, GlyGCC_Chr_23_31686620-31686690_+_@1.36.36, GlyGCC_Chr_18_1423807-1423877_+_@1.36.36, GlyGCC_Chr_19_27767594-27767664_+_@1.36.36, GlyGCC_Chr_3_8034296-8034366_+_@1.36.36, GlyGCC_Chr_18_1819426-1819496_+_@1.36.36	41	165	89	64	181	215	294	5	5	67	4	21	5	315	226	16	168	410	61	101
tRF-22-RPM830MMO	GGTAGCGTGGCCGAGCGGTCTA	5'-tRF	LeuAAG_Chr_10_26438831-26438912_+_@1.22.22, LeuTAG_Chr_10_26437164-26437245_+_@1.22.22, LeuAAG_Chr_10_26483921-26484002_-_@1.22.22, LeuTAG_Chr_19_27762208-27762289_-_@1.22.22, LeuAAG_Chr_7_40319416-40319497_+_@1.22.22, LeuAAG_Chr_23_30011393-30011474_-_@1.22.22, LeuAAG_Chr_23_30136146-30136227_+_@1.22.22, LeuAAG_Chr_23_30032800-30032881_+_@1.22.22, LeuAAG_Chr_23_30293279-30293360_+_@1.22.22, LeuA…	48	163	91	1575	191	172	259	144	166	301	44	111	53	830	73	187	94	193	94	193
tRF-25-RPM830MMUK	GGTAGCGTGGCCGAGCGGTCTAAGG	5'-tRF	LeuAAG_Chr_10_26438831-26438912_+_@1.25.25, LeuTAG_Chr_10_26437164-26437245_+_@1.25.25, LeuAAG_Chr_10_26483921-26484002_-_@1.25.25, LeuTAG_Chr_19_27762208-27762289_-_@1.25.25, LeuAAG_Chr_7_40319416-40319497_+_@1.25.25, LeuAAG_Chr_23_30011393-30011474_-_@1.25.25, LeuAAG_Chr_23_30136146-30136227_+_@1.25.25, LeuAAG_Chr_23_30032800-30032881_+_@1.25.25, LeuAAG_Chr_23_30293279-30293360_+_@1.25.25, LeuA…	23	161	74	2444	146	248	275	430	358	666	281	285	244	1039	109	404	97	243	72	261
tRF-18-RPM830D4	GGTAGCGTGGCCGAGCGG	5'-tRF	LeuAAG_Chr_25_19969191-19969272_+_@1.18.18, LeuAAG_Chr_23_30293279-30293360_+_@1.18.18, LeuAAG_Chr_23_30136146-30136227_+_@1.18.18, LeuTAG_Chr_19_27762208-27762289_-_@1.18.18, LeuAAG_Chr_10_26438831-26438912_+_@1.18.18, LeuAAG_Chr_10_26483921-26484002_-_@1.18.18, LeuTAG_Chr_10_26437164-26437245_+_@1.18.18, LeuAAG_Chr_7_40319416-40319497_+_@1.18.18, LeuAAG_Chr_23_30011393-30011474_-_@1.18.18, LeuA…	254	153	359	1555	226	313	630	442	355	556	219	223	189	959	405	297	329	568	160	245
tRF-30-PS5P4PW3FJHP	GCCCGGATAGCTCAGTCGGTAGAGCATCAG	5'-tRF	LysTTT_Chr_19_27761050-27761122_+_@1.30.30, LysTTT_Chr_16_2248304-2248376_-_@1.30.30, LysTTT_Chr_23_31054701-31054773_+_@1.30.30, LysTTT_Chr_16_2247970-2248042_+_@1.30.30, LysTTT_Chr_15_82774048-82774120_-_@1.30.30, LysTTT_Chr_23_30158659-30158731_+_@1.30.30, LysTTT_Chr_15_82772306-82772378_+_@1.30.30, LysTTT_Chr_23_30029666-30029738_-_@1.30.30	191	150	479	86	156	151	828	39	68	423	32	128	10	638	651	117	727	1031	202	483
tRF-36-86J8WPMN1E8Y7ZD	TCCCACATGGTCTAGCGGTTAGGATTCCTGGTTTTC	5'-tRF	GluTTC_Chr_2_128295086-128295157_-_@1.36.36, GluTTC_Chr_12_15097784-15097855_-_@1.36.36, GluTTC_Chr_21_3228261-3228332_-_@1.36.36	148	148	115	210	156	366	338	2	38	293	16	116	3	422	322	112	96	1859	158	757
tRF-35-K8HJ83ML5F82NZ	CCCGGATAGCTCAGTCGGTAGAGCATCAGACTTTT	5'-tRF	LysTTT_Chr_16_2248304-2248376_-_@2.36.35, LysTTT_Chr_23_31054701-31054773_+_@2.36.35, LysTTT_Chr_19_27761050-27761122_+_@2.36.35, LysTTT_Chr_23_30158659-30158731_+_@2.36.35, LysTTT_Chr_15_82772306-82772378_+_@2.36.35, LysTTT_Chr_16_2247970-2248042_+_@2.36.35, LysTTT_Chr_15_82774048-82774120_-_@2.36.35, LysTTT_Chr_23_31557018-31557090_+_@2.36.35, LysTTT_Chr_23_30029666-30029738_-_@2.36.35	211	147	331	49	181	373	256	96	126	1088	72	294	52	444	378	328	366	465	499	496
tRF-31-799P9P9NH57SD	GTTTCTGTAGTGTAGTGGTTATCACGTTCGC	5'-tRF	ValAAC_Chr_3_20967927-20967999_+_@1.31.31, ValCAC_Chr_3_21114069-21114141_-_@1.31.31, ValCAC_Chr_3_21262480-21262552_+_@1.31.31, ValCAC_Chr_9_32498696-32498768_+_@1.31.31, ValCAC_Chr_NW_020191468.1_12031-12103_-_@1.31.31, ValCAC_Chr_3_21012294-21012366_+_@1.31.31	1647	146	890	38	87	113	244	30	62	1222	3	281	37	428	1195	178	4568	4830	466	2648
tRF-31-86J8WPMN1E8Y0	TCCCACATGGTCTAGCGGTTAGGATTCCTGG	5'-tRF	GluTTC_Chr_21_3228261-3228332_-_@1.31.31, GluTTC_Chr_2_128295086-128295157_-_@1.31.31, GluTTC_Chr_12_15097784-15097855_-_@1.31.31	1545	146	987	217	126	398	305	49	376	2962	321	650	106	469	3697	342	1761	5507	721	1744
tRF-48-1OR6QOY04MR1J5KUB40P	AGTAAGGTCAGCTAATTAAGCTATCGGGCCCATACCCCGAAAATGTTG	5'-tRF	MetCAT_Chr_MT_4197-4265_+_@1.48.48	37	139	95	26	80	298	647	11	8	219	1	287	6	91	84	39	262	169	67	88
tRF-45-1OR6QOY04MR1J5KUB4	AGTAAGGTCAGCTAATTAAGCTATCGGGCCCATACCCCGAAAATG	5'-tRF	MetCAT_Chr_MT_4197-4265_+_@1.45.45	29	132	88	10	54	143	221	43	57	836	19	1221	28	80	39	78	364	184	81	63
tRF-33-34HWH3RXSINH0P	CCGTGATCGTATAGTGGTTAGTACTCTGCGTTG	5'-tRF	HisGTG_Chr_3_21198328-21198399_+_@2.34.33, HisGTG_Chr_3_21015831-21015902_-_@2.34.33, HisGTG_Chr_3_21063580-21063651_+_@2.34.33, HisGTG_Chr_8_29729058-29729129_+_@2.34.33, HisGTG_Chr_3_21348793-21348864_-_@2.34.33, HisGTG_Chr_3_21276035-21276106_-_@2.34.33, HisGTG_Chr_3_21227690-21227761_-_@2.34.33, HisGTG_Chr_10_65237111-65237182_+_@2.34.33, HisGTG_Chr_3_21049256-21049327_-_@2.34.33, HisGTG_Chr_…	184	131	386	19	44	87	180	5	32	2728	11	729	5	154	329	297	1017	1912	154	925
tRF-28-PW5SVP9N1503	GCCGTGATCGTATAGTGGTTAGTACTCT	5'-tRF	HisGTG_Chr_3_21218714-21218785_-_@1.28.28, HisGTG_Chr_3_21227690-21227761_-_@1.28.28, HisGTG_Chr_3_21198328-21198399_+_@1.28.28, HisGTG_Chr_NW_020191468.1_8497-8568_+_@1.28.28, HisGTG_Chr_3_21148775-21148846_+_@1.28.28, HisGTG_Chr_10_65234844-65234915_-_@1.28.28, HisGTG_Chr_10_65235579-65235650_+_@1.28.28, HisGTG_Chr_10_65237111-65237182_+_@1.28.28, HisGTG_Chr_8_29729058-29729129_+_@1.28.28, HisG…	39	130	106	221	117	164	274	177	229	941	36	203	74	312	180	131	268	787	55	270
tRF-23-PS5P4PW3X	GCCCGGATAGCTCAGTCGGTAGA	5'-tRF	LysTTT_Chr_23_30029666-30029738_-_@1.23.23, LysTTT_Chr_23_31054701-31054773_+_@1.23.23, LysTTT_Chr_15_82774048-82774120_-_@1.23.23, LysTTT_Chr_16_2248304-2248376_-_@1.23.23, LysTTT_Chr_19_27761050-27761122_+_@1.23.23, LysTTT_Chr_16_2247970-2248042_+_@1.23.23, LysTTT_Chr_23_30158659-30158731_+_@1.23.23, LysTTT_Chr_15_82772306-82772378_+_@1.23.23	59	129	107	453	261	166	237	75	264	478	26	58	39	1086	99	154	93	230	81	217
tRF-30-PW5SVP9N15WV	GCCGTGATCGTATAGTGGTTAGTACTCTGC	5'-tRF	HisGTG_Chr_3_21218714-21218785_-_@1.30.30, HisGTG_Chr_NW_020191468.1_8497-8568_+_@1.30.30, HisGTG_Chr_3_21348793-21348864_-_@1.30.30, HisGTG_Chr_3_21148775-21148846_+_@1.30.30, HisGTG_Chr_10_65237111-65237182_+_@1.30.30, HisGTG_Chr_3_21049256-21049327_-_@1.30.30, HisGTG_Chr_3_20898974-20899045_+_@1.30.30, HisGTG_Chr_3_20873154-20873225_+_@1.30.30, HisGTG_Chr_8_29729058-29729129_+_@1.30.30, HisGTG…	316	125	1112	117	102	441	909	124	363	4681	259	747	70	264	1808	558	2741	3121	195	1509
tRF-32-JY7383RPD9W1P	CATTGGTGGTTCAGTGGTAGAATTCTCGCCTG	5'-tRF	GlyGCC_Chr_23_31686620-31686690_+_@2.33.32, GlyGCC_Chr_19_27767594-27767664_+_@2.33.32, GlyGCC_Chr_3_8034296-8034366_+_@2.33.32, GlyGCC_Chr_2_39839393-39839463_+_@2.33.32, GlyGCC_Chr_18_1416064-1416134_-_@2.33.32, GlyGCC_Chr_18_1423807-1423877_+_@2.33.32, GlyGCC_Chr_23_30943694-30943764_+_@2.33.32, GlyGCC_Chr_18_1416704-1416774_-_@2.33.32, GlyGCC_Chr_18_1819426-1819496_+_@2.33.32	53	123	56	37	49	97	212	2	6	97	3	9	1	175	97	130	133	249	25	115
tRF-36-79M89PMNF5IS3XD	GTTTCCGTGGTGTAGCGGTTAGCACATTCGCCTTAC	5'-tRF	ValTAC_Chr_23_31301252-31301324_-_@1.36.36, ValTAC_Chr_23_31259774-31259846_+_@1.36.36	132	122	192	37	118	274	210	3	8	189	0	38	2	183	141	31	235	371	130	191
tRF-30-79M89PMNF5IS	GTTTCCGTGGTGTAGCGGTTAGCACATTCG	5'-tRF	ValTAC_Chr_23_31259774-31259846_+_@1.30.30, ValTAC_Chr_23_31301252-31301324_-_@1.30.30	65	120	165	40	118	107	153	1	28	391	4	11	11	348	190	65	174	531	87	256
tRF-35-PY5P4PW3FJHPEZ	GCCTGGATAGCTCAGTCGGTAGAGCATCAGACTTT	5'-tRF	LysTTT_Chr_23_31089834-31089906_+_@1.35.35, LysTTT_Chr_23_31093113-31093185_-_@1.35.35, LysTTT_Chr_23_30111079-30111151_-_@1.35.35	114	120	167	20	82	410	232	35	62	899	13	107	12	483	327	426	150	158	275	153
tRF-28-86J8WPMN1E0J	TCCCACATGGTCTAGCGGTTAGGATTCC	5'-tRF	GluTTC_Chr_2_128295086-128295157_-_@1.28.28, GluTTC_Chr_21_3228261-3228332_-_@1.28.28, GluTTC_Chr_12_15097784-15097855_-_@1.28.28	107	116	155	623	305	218	356	145	183	624	83	143	150	443	514	133	193	866	128	254
tRF-18-PS5P4P0K	GCCCGGATAGCTCAGTCG	5'-tRF	LysTTT_Chr_19_27761050-27761122_+_@1.18.18, LysTTT_Chr_16_2247970-2248042_+_@1.18.18, LysTTT_Chr_16_2248304-2248376_-_@1.18.18, LysTTT_Chr_15_82772306-82772378_+_@1.18.18, LysTTT_Chr_23_30029666-30029738_-_@1.18.18, LysTTT_Chr_23_31054701-31054773_+_@1.18.18, LysTTT_Chr_15_82774048-82774120_-_@1.18.18, LysTTT_Chr_23_30158659-30158731_+_@1.18.18	60	108	127	507	117	164	143	87	180	451	14	64	23	784	107	264	87	192	80	156
tRF-41-P4R8YP9LON4VN1EH0	GCATGGGTGGTTCAGTGGTAGAATTCTCGCCTGCCACGCGG	5'-tRF	GlyGCC_Chr_NW_020190592.1_4485-4555_+_@1.41.41, GlyGCC_Chr_3_8100275-8100345_-_@1.41.41, GlyGCC_Chr_NW_020190592.1_13975-14045_+_@1.41.41, GlyGCC_Chr_NW_020190592.1_23486-23556_+_@1.41.41, GlyGCC_Chr_NW_020190592.1_31695-31765_-_@1.41.41	8	107	49	326	77	112	46	25	154	66	19	54	24	343	15	47	28	69	31	111
tRF-25-SP5830MMUK	GTCAGGATGGCCGAGCGGTCTAAGG	5'-tRF	LeuCAG_Chr_23_31582637-31582719_-_@1.25.25, LeuCAG_Chr_18_25307956-25308038_-_@1.25.25, LeuCAG_Chr_3_8025475-8025557_+_@1.25.25, LeuCAG_Chr_NW_020190592.1_12613-12695_+_@1.25.25, LeuCAG_Chr_NW_020190592.1_3121-3203_+_@1.25.25, LeuCAG_Chr_3_8101782-8101864_-_@1.25.25, LeuCAG_Chr_18_25307479-25307561_+_@1.25.25, LeuCAG_Chr_NW_020190592.1_22122-22204_+_@1.25.25	456	102	474	481	228	292	59	121	216	224	101	111	57	568	62	166	423	517	274	347
tRF-28-JKDPZOH2E99	CAGGGAATAGTTTAAATAGAACTTCAGC	5'-tRF	ProTGG_Chr_MT_15726-15791_-_@1.28.28	71	101	121	66	40	158	128	19	46	113	43	88	28	144	185	114	142	119	193	202
tRF-20-PW5SVP9N	GCCGTGATCGTATAGTGGTT	5'-tRF	HisGTG_Chr_8_29729058-29729129_+_@1.20.20, HisGTG_Chr_3_21015831-21015902_-_@1.20.20, HisGTG_Chr_3_20873154-20873225_+_@1.20.20, HisGTG_Chr_3_21276035-21276106_-_@1.20.20, HisGTG_Chr_3_21218714-21218785_-_@1.20.20, HisGTG_Chr_NW_020191468.1_8497-8568_+_@1.20.20, HisGTG_Chr_3_21148775-21148846_+_@1.20.20, HisGTG_Chr_3_21049256-21049327_-_@1.20.20, HisGTG_Chr_10_65237111-65237182_+_@1.20.20, HisGTG…	53	98	110	42	52	101	96	40	167	328	17	160	14	134	128	81	213	456	87	402
tRF-23-JKDPZOH2W	CAGGGAATAGTTTAAATAGAACT	5'-tRF	ProTGG_Chr_MT_15726-15791_-_@1.23.23	96	96	102	32	72	111	105	44	15	84	28	85	25	133	141	95	139	123	164	174
tRF-38-OB1QP0BY4EWQQRDI	GAAAAAGTATGCAAGAACTGCTAATTCTATGCTCCCAT	5'-tRF	SerGCT_Chr_MT_11977-12036_+_@1.38.38	110	96	69	13	62	137	227	9	18	313	1	248	0	262	176	69	204	211	270	224
tRF-36-87R8WP9N1EWJQ7D	TCCCTGGTGGTCTAGTGGTTAGGATTCGGCGCTCTC	5'-tRF	GluCTC_Chr_NW_020190592.1_1276-1347_-_@1.36.36, GluCTC_Chr_3_21352358-21352429_-_@1.36.36, GluCTC_Chr_3_8098331-8098402_-_@1.36.36, GluCTC_Chr_23_30014669-30014740_-_@1.36.36, GluCTC_Chr_9_25530031-25530102_+_@1.36.36, GluCTC_Chr_NW_020190592.1_10784-10855_-_@1.36.36, GluCTC_Chr_NW_020190592.1_20281-20352_-_@1.36.36, GluCTC_Chr_7_42660785-42660856_+_@1.36.36	77	95	116	648	93	300	202	9	286	125	55	95	19	381	91	131	112	333	41	138
tRF-16-PS5P4PE	GCCCGGATAGCTCAGT	5'-tRF	LysTTT_Chr_23_30029666-30029738_-_@1.16.16, LysTTT_Chr_23_31054701-31054773_+_@1.16.16, LysTTT_Chr_15_82774048-82774120_-_@1.16.16, LysTTT_Chr_16_2248304-2248376_-_@1.16.16, ArgTCT_Chr_16_646267-646339_+_@1.16.16, LysTTT_Chr_19_27761050-27761122_+_@1.16.16, LysTTT_Chr_16_2247970-2248042_+_@1.16.16, LysTTT_Chr_23_30158659-30158731_+_@1.16.16, LysTTT_Chr_15_82772306-82772378_+_@1.16.16	37	94	123	282	102	121	117	77	61	278	18	36	15	727	110	125	90	196	74	114
tRF-24-PS5P4PW3ES	GCCCGGATAGCTCAGTCGGTAGAG	5'-tRF	LysTTT_Chr_19_27761050-27761122_+_@1.24.24, LysTTT_Chr_23_30158659-30158731_+_@1.24.24, LysTTT_Chr_15_82774048-82774120_-_@1.24.24, LysTTT_Chr_16_2247970-2248042_+_@1.24.24, LysTTT_Chr_15_82772306-82772378_+_@1.24.24, LysTTT_Chr_16_2248304-2248376_-_@1.24.24, LysTTT_Chr_23_30029666-30029738_-_@1.24.24, LysTTT_Chr_23_31054701-31054773_+_@1.24.24	85	91	141	187	126	117	163	46	102	359	12	58	30	526	115	160	93	252	76	187
tRF-24-RPM830MM2S	GGTAGCGTGGCCGAGCGGTCTAAG	5'-tRF	LeuAAG_Chr_23_30011393-30011474_-_@1.24.24, LeuAAG_Chr_23_30032800-30032881_+_@1.24.24, LeuAAG_Chr_25_19969191-19969272_+_@1.24.24, LeuAAG_Chr_23_30293279-30293360_+_@1.24.24, LeuAAG_Chr_10_26438831-26438912_+_@1.24.24, LeuAAG_Chr_10_26483921-26484002_-_@1.24.24, LeuTAG_Chr_19_27762208-27762289_-_@1.24.24, LeuAAG_Chr_7_40319416-40319497_+_@1.24.24, LeuAAG_Chr_23_30136146-30136227_+_@1.24.24, LeuT…	17	89	42	569	93	191	194	156	108	358	94	179	86	484	59	273	91	171	69	109
tRF-27-PW5SVP9N155	GCCGTGATCGTATAGTGGTTAGTACTC	5'-tRF	HisGTG_Chr_3_20898974-20899045_+_@1.27.27, HisGTG_Chr_NW_020191468.1_8497-8568_+_@1.27.27, HisGTG_Chr_3_21218714-21218785_-_@1.27.27, HisGTG_Chr_3_21015831-21015902_-_@1.27.27, HisGTG_Chr_8_29729058-29729129_+_@1.27.27, HisGTG_Chr_10_65235579-65235650_+_@1.27.27, HisGTG_Chr_3_21049256-21049327_-_@1.27.27, HisGTG_Chr_3_21276035-21276106_-_@1.27.27, HisGTG_Chr_3_21063580-21063651_+_@1.27.27, HisGTG…	57	87	83	83	118	77	150	65	168	866	16	179	32	205	161	131	294	570	48	565
tRF-23-R29P4P9LDS	GGGGATGTAGCTCAGTGGTAGAG	5'-tRF	AlaTGC_Chr_7_40344975-40345046_+_@1.23.23, AlaCGC_Chr_23_31556129-31556200_-_@1.23.23, AlaCGC_Chr_23_30164841-30164912_+_@1.23.23, AlaTGC_Chr_23_30179834-30179905_-_@1.23.23, AlaTGC_Chr_23_30183915-30183986_+_@1.23.23, AlaTGC_Chr_6_106074031-106074102_-_@1.23.23, AlaCGC_Chr_2_39839750-39839821_-_@1.23.23, AlaTGC_Chr_17_50880741-50880812_+_@1.23.23, AlaTGC_Chr_17_50873932-50874003_-_@1.23.23, AlaT…	24	86	40	630	92	47	49	116	107	116	33	117	49	530	21	77	49	104	28	104
tRF-26-PW5SVP9N15E	GCCGTGATCGTATAGTGGTTAGTACT	5'-tRF	HisGTG_Chr_8_29729058-29729129_+_@1.26.26, HisGTG_Chr_3_21218714-21218785_-_@1.26.26, HisGTG_Chr_3_21148775-21148846_+_@1.26.26, HisGTG_Chr_3_21227690-21227761_-_@1.26.26, HisGTG_Chr_3_21063580-21063651_+_@1.26.26, HisGTG_Chr_3_21049256-21049327_-_@1.26.26, HisGTG_Chr_3_21276035-21276106_-_@1.26.26, HisGTG_Chr_3_21348793-21348864_-_@1.26.26, HisGTG_Chr_3_20873154-20873225_+_@1.26.26, HisGTG_Chr_3…	20	82	61	143	74	78	88	59	141	489	14	148	22	211	82	145	148	318	41	212
tRF-29-PS5P4PW3FJF2	GCCCGGATAGCTCAGTCGGTAGAGCATCA	5'-tRF	LysTTT_Chr_15_82772306-82772378_+_@1.29.29, LysTTT_Chr_23_31054701-31054773_+_@1.29.29, LysTTT_Chr_23_30029666-30029738_-_@1.29.29, LysTTT_Chr_23_30158659-30158731_+_@1.29.29, LysTTT_Chr_16_2248304-2248376_-_@1.29.29, LysTTT_Chr_15_82774048-82774120_-_@1.29.29, LysTTT_Chr_19_27761050-27761122_+_@1.29.29, LysTTT_Chr_16_2247970-2248042_+_@1.29.29	161	80	263	54	139	70	384	7	15	153	2	33	9	447	446	30	425	762	127	335
tRF-32-34HWH3RXSINHQ	CCGTGATCGTATAGTGGTTAGTACTCTGCGTT	5'-tRF	HisGTG_Chr_3_21148775-21148846_+_@2.33.32, HisGTG_Chr_3_21276035-21276106_-_@2.33.32, HisGTG_Chr_8_29729058-29729129_+_@2.33.32, HisGTG_Chr_3_21227690-21227761_-_@2.33.32, HisGTG_Chr_10_65237111-65237182_+_@2.33.32, HisGTG_Chr_3_20873154-20873225_+_@2.33.32, HisGTG_Chr_10_65234844-65234915_-_@2.33.32, HisGTG_Chr_3_21049256-21049327_-_@2.33.32, HisGTG_Chr_3_21015831-21015902_-_@2.33.32, HisGTG_Chr…	21	79	64	18	27	54	144	3	10	181	0	74	3	125	96	72	170	203	40	131
tRF-20-PS5P4PW3	GCCCGGATAGCTCAGTCGGT	5'-tRF	LysTTT_Chr_23_31054701-31054773_+_@1.20.20, LysTTT_Chr_23_30029666-30029738_-_@1.20.20, LysTTT_Chr_15_82774048-82774120_-_@1.20.20, LysTTT_Chr_19_27761050-27761122_+_@1.20.20, LysTTT_Chr_15_82772306-82772378_+_@1.20.20, LysTTT_Chr_16_2248304-2248376_-_@1.20.20, LysTTT_Chr_16_2247970-2248042_+_@1.20.20, LysTTT_Chr_23_30158659-30158731_+_@1.20.20	41	73	117	383	141	63	80	34	156	245	6	25	20	656	104	90	93	211	78	144
tRF-18-PW5SVP04	GCCGTGATCGTATAGTGG	5'-tRF	HisGTG_Chr_NW_020191468.1_8497-8568_+_@1.18.18, HisGTG_Chr_10_65234844-65234915_-_@1.18.18, HisGTG_Chr_3_21049256-21049327_-_@1.18.18, HisGTG_Chr_3_21276035-21276106_-_@1.18.18, HisGTG_Chr_3_21063580-21063651_+_@1.18.18, HisGTG_Chr_10_65237111-65237182_+_@1.18.18, HisGTG_Chr_3_20873154-20873225_+_@1.18.18, HisGTG_Chr_3_21015831-21015902_-_@1.18.18, HisGTG_Chr_3_21198328-21198399_+_@1.18.18, HisGT…	72	72	137	43	45	93	104	41	48	738	8	184	15	141	163	149	438	544	87	339
tRF-50-12H3YBVBN6QZRKZERUOY	AGGGAATAGTTTAAATAGAACTTCAGCTTTGGGGGTTGATGGTGAGACTG	5'-tRF	ProTGG_Chr_MT_15726-15791_-_@2.51.50	54	71	69	89	40	136	109	23	28	124	24	98	45	116	146	138	97	73	81	136
tRF-25-SP58309MUK	GTCAGGATGGCCGAGTGGTCTAAGG	5'-tRF	LeuCAA_Chr_23_31084667-31084774_-_@1.25.25, LeuCAA_Chr_23_31099721-31099827_+_@1.25.25, LeuCAA_Chr_23_30067060-30067165_+_@1.25.25, LeuCAA_Chr_23_31082112-31082218_+_@1.25.25, LeuCAA_Chr_23_30037897-30038007_-_@1.25.25, LeuCAA_Chr_7_42660399-42660504_+_@1.25.25	173	68	263	151	79	166	73	114	186	215	46	96	15	371	67	100	190	217	145	191
tRF-34-JY7383RPD9W1JJ	CATTGGTGGTTCAGTGGTAGAATTCTCGCCTCCC	5'-tRF	GlyCCC_Chr_3_20877476-20877546_+_@2.35.34, GlyCCC_Chr_3_21208694-21208764_+_@2.35.34, GlyCCC_Chr_3_21210205-21210275_+_@2.35.34, GlyCCC_Chr_28_40004077-40004147_+_@2.35.34, GlyCCC_Chr_3_21112718-21112788_+_@2.35.34, GlyCCC_Chr_3_21206921-21206991_-_@2.35.34, GlyCCC_Chr_3_21085364-21085434_+_@2.35.34	22	67	36	16	55	104	108	4	0	18	0	5	0	130	33	7	47	84	12	64
tRF-35-PYRP4PW3FJHPEZ	GCCTGGGTAGCTCAGTCGGTAGAGCATCAGACTTT	5'-tRF	LysTTT_Chr_23_31230715-31230787_+_@1.35.35	36	67	67	11	21	72	56	4	15	152	10	48	1	152	55	72	51	55	90	61
tRF-31-79MP9P9MH5QSD	GTTTCCGTAGTGTAGTGGTCATCACGCTCGC	5'-tRF	ValAAC_Chr_23_31432884-31432956_+_@1.31.31	468	66	324	3	38	112	253	6	2	602	3	101	2	139	783	92	1430	1884	129	648
tRF-29-34HWH3RXSIHM	CCGTGATCGTATAGTGGTTAGTACTCTGC	5'-tRF	HisGTG_Chr_3_21063580-21063651_+_@2.30.29, HisGTG_Chr_3_21218714-21218785_-_@2.30.29, HisGTG_Chr_10_65237111-65237182_+_@2.30.29, HisGTG_Chr_3_21049256-21049327_-_@2.30.29, HisGTG_Chr_NW_020191468.1_8497-8568_+_@2.30.29, HisGTG_Chr_3_21227690-21227761_-_@2.30.29, HisGTG_Chr_10_65235579-65235650_+_@2.30.29, HisGTG_Chr_10_65234844-65234915_-_@2.30.29, HisGTG_Chr_8_29729058-29729129_+_@2.30.29, HisG…	92	65	167	38	56	146	151	32	33	376	9	87	16	204	146	89	258	267	99	261
tRF-26-50FFV07Q5WE	GAGAGAGACATAGAGGTTATGATGTT	5'-tRF	SerTGA_Chr_MT_7229-7299_-_@3.28.26	36	64	23	9	219	103	652	7	1	97	3	73	4	137	164	13	44	45	43	55
tRF-19-PW5SVPJZ	GCCGTGATCGTATAGTGGT	5'-tRF	HisGTG_Chr_3_21148775-21148846_+_@1.19.19, HisGTG_Chr_3_21276035-21276106_-_@1.19.19, HisGTG_Chr_8_29729058-29729129_+_@1.19.19, HisGTG_Chr_3_21227690-21227761_-_@1.19.19, HisGTG_Chr_10_65237111-65237182_+_@1.19.19, HisGTG_Chr_3_20873154-20873225_+_@1.19.19, HisGTG_Chr_10_65234844-65234915_-_@1.19.19, HisGTG_Chr_3_21049256-21049327_-_@1.19.19, HisGTG_Chr_3_21015831-21015902_-_@1.19.19, HisGTG_Chr…	110	63	131	33	40	68	115	26	47	592	20	193	3	157	169	85	323	565	80	312
tRF-36-PW5SVP9N15WV7W0	GCCGTGATCGTATAGTGGTTAGTACTCTGCGTTGTG	5'-tRF	HisGTG_Chr_10_65235579-65235650_+_@1.36.36, HisGTG_Chr_10_65234844-65234915_-_@1.36.36, HisGTG_Chr_3_21348793-21348864_-_@1.36.36, HisGTG_Chr_3_20898974-20899045_+_@1.36.36, HisGTG_Chr_3_21015831-21015902_-_@1.36.36, HisGTG_Chr_3_21148775-21148846_+_@1.36.36, HisGTG_Chr_3_20873154-20873225_+_@1.36.36, HisGTG_Chr_NW_020191468.1_8497-8568_+_@1.36.36, HisGTG_Chr_3_21218714-21218785_-_@1.36.36, HisGT…	16	63	49	85	56	129	111	18	296	197	13	74	25	199	60	60	92	231	24	91
tRF-36-PSQP4PW3FJIKE7E	GCCCGGCTAGCTCAGTCGGTAGAGCATGGGACTCTT	5'-tRF	LysCTT_Chr_10_70547066-70547138_-_@1.36.36, LysCTT_Chr_21_30269857-30269929_-_@1.36.36	20	62	117	45	84	165	178	0	11	108	3	26	1	285	84	21	28	50	51	60
tRF-36-PY5P4PW3FJHPEZE	GCCTGGATAGCTCAGTCGGTAGAGCATCAGACTTTT	5'-tRF	LysTTT_Chr_23_30111079-30111151_-_@1.36.36, LysTTT_Chr_23_31089834-31089906_+_@1.36.36, LysTTT_Chr_23_31093113-31093185_-_@1.36.36	64	62	178	9	59	113	108	11	13	380	4	45	11	181	210	96	109	187	273	151
tRF-29-PSQP4PW3FJF4	GCCCGGCTAGCTCAGTCGGTAGAGCATGG	5'-tRF	LysCTT_Chr_10_70547066-70547138_-_@1.29.29, LysCTT_Chr_21_30269857-30269929_-_@1.29.29	28	61	68	82	75	88	158	22	40	308	26	44	25	289	89	59	90	123	27	107
tRF-23-79MP9P9MDD	GTTTCCGTAGTGTAGTGGTCATC	5'-tRF	ValAAC_Chr_23_31432884-31432956_+_@1.23.23	300	60	185	28	72	278	257	8	21	770	3	160	6	313	552	253	630	1221	98	576
tRF-26-PS5P4PW3FJB	GCCCGGATAGCTCAGTCGGTAGAGCA	5'-tRF	LysTTT_Chr_23_31054701-31054773_+_@1.26.26, LysTTT_Chr_23_30029666-30029738_-_@1.26.26, LysTTT_Chr_15_82774048-82774120_-_@1.26.26, LysTTT_Chr_19_27761050-27761122_+_@1.26.26, LysTTT_Chr_15_82772306-82772378_+_@1.26.26, LysTTT_Chr_16_2248304-2248376_-_@1.26.26, LysTTT_Chr_16_2247970-2248042_+_@1.26.26, LysTTT_Chr_23_30158659-30158731_+_@1.26.26	33	60	90	36	62	58	201	18	17	173	12	63	7	152	254	62	120	229	64	101
tRF-33-JY7383RPD9W10J	CATTGGTGGTTCAGTGGTAGAATTCTCGCCTCC	5'-tRF	GlyCCC_Chr_3_21208694-21208764_+_@2.34.33, GlyCCC_Chr_3_21085364-21085434_+_@2.34.33, GlyCCC_Chr_3_21112718-21112788_+_@2.34.33, GlyCCC_Chr_3_21206921-21206991_-_@2.34.33, GlyCCC_Chr_28_40004077-40004147_+_@2.34.33, GlyCCC_Chr_3_21210205-21210275_+_@2.34.33, GlyCCC_Chr_3_20877476-20877546_+_@2.34.33	39	58	40	11	36	75	90	4	1	42	1	6	0	134	46	72	56	109	35	60
tRF-36-79MP9P9NH57S36D	GTTTCCGTAGTGTAGTGGTTATCACGTTCGCCTCAC	5'-tRF	ValCAC_Chr_23_31334996-31335068_-_@1.36.36, ValCAC_Chr_3_21092613-21092685_-_@1.36.36, ValCAC_Chr_7_40358343-40358415_-_@1.36.36, ValCAC_Chr_23_31290226-31290298_-_@1.36.36, ValCAC_Chr_3_8134934-8135006_+_@1.36.36, ValCAC_Chr_23_31270844-31270915_+_@1.36.36, ValCAC_Chr_3_20995595-20995667_+_@1.36.36, ValCAC_Chr_3_21316761-21316833_+_@1.36.36, ValCAC_Chr_3_21038978-21039050_+_@1.36.36, ValCAC_Chr_…	56	58	80	45	50	133	165	3	61	101	2	25	0	124	55	30	86	221	58	76
tRF-39-2XF04LVF4DNZDNES	CACTAAGAAGCTATATAGCACTAACCTTTTAAGTTAGAG	5'-tRF	LysTTT_Chr_MT_8061-8127_+_@1.39.39	44	58	39	0	32	71	72	0	2	192	0	29	0	65	114	103	69	54	97	91
tRF-24-PW5SVP9NFB	GCCGTGATCGTATAGTGGTTAGTA	5'-tRF	HisGTG_Chr_3_21148775-21148846_+_@1.24.24, HisGTG_Chr_3_21276035-21276106_-_@1.24.24, HisGTG_Chr_8_29729058-29729129_+_@1.24.24, HisGTG_Chr_3_21227690-21227761_-_@1.24.24, HisGTG_Chr_10_65237111-65237182_+_@1.24.24, HisGTG_Chr_3_20873154-20873225_+_@1.24.24, HisGTG_Chr_10_65234844-65234915_-_@1.24.24, HisGTG_Chr_3_21049256-21049327_-_@1.24.24, HisGTG_Chr_3_21015831-21015902_-_@1.24.24, HisGTG_Chr…	23	57	52	138	38	40	50	61	332	444	35	163	8	191	48	130	113	266	14	157
tRF-19-JKDPZOFH	CAGGGAATAGTTTAAATAG	5'-tRF	ProTGG_Chr_MT_15726-15791_-_@1.19.19	50	55	94	58	38	111	89	18	32	98	25	94	26	94	107	104	95	83	105	140
tRF-22-PW5SVP9NH	GCCGTGATCGTATAGTGGTTAG	5'-tRF	HisGTG_Chr_10_65235579-65235650_+_@1.22.22, HisGTG_Chr_10_65234844-65234915_-_@1.22.22, HisGTG_Chr_3_21348793-21348864_-_@1.22.22, HisGTG_Chr_3_20898974-20899045_+_@1.22.22, HisGTG_Chr_3_21015831-21015902_-_@1.22.22, HisGTG_Chr_3_21148775-21148846_+_@1.22.22, HisGTG_Chr_3_20873154-20873225_+_@1.22.22, HisGTG_Chr_NW_020191468.1_8497-8568_+_@1.22.22, HisGTG_Chr_3_21218714-21218785_-_@1.22.22, HisGT…	72	55	203	50	30	56	59	40	147	962	16	190	7	127	113	217	457	571	39	302
tRF-19-PZNPLPJY	GCCTTCTTAGCGCAGTGGG	5'-tRF	MetCAT_Chr_23_31434704-31434776_-_@1.19.19, MetCAT_Chr_18_39648078-39648150_-_@1.19.19	4	53	34	46	56	47	16	8	9	197	0	6	0	213	25	89	38	75	14	56
tRF-28-PS5P4PW3FJDD	GCCCGGATAGCTCAGTCGGTAGAGCATC	5'-tRF	LysTTT_Chr_16_2248304-2248376_-_@1.28.28, LysTTT_Chr_23_31054701-31054773_+_@1.28.28, LysTTT_Chr_19_27761050-27761122_+_@1.28.28, LysTTT_Chr_23_30158659-30158731_+_@1.28.28, LysTTT_Chr_15_82772306-82772378_+_@1.28.28, LysTTT_Chr_16_2247970-2248042_+_@1.28.28, LysTTT_Chr_15_82774048-82774120_-_@1.28.28, LysTTT_Chr_23_30029666-30029738_-_@1.28.28	78	53	108	63	59	94	163	26	47	212	24	78	9	356	175	67	122	200	165	124
tRF-25-34HWH3RXSI	CCGTGATCGTATAGTGGTTAGTACT	5'-tRF	HisGTG_Chr_3_21063580-21063651_+_@2.26.25, HisGTG_Chr_3_21198328-21198399_+_@2.26.25, HisGTG_Chr_3_21227690-21227761_-_@2.26.25, HisGTG_Chr_3_20898974-20899045_+_@2.26.25, HisGTG_Chr_3_20873154-20873225_+_@2.26.25, HisGTG_Chr_8_29729058-29729129_+_@2.26.25, HisGTG_Chr_10_65235579-65235650_+_@2.26.25, HisGTG_Chr_3_21015831-21015902_-_@2.26.25, HisGTG_Chr_10_65237111-65237182_+_@2.26.25, HisGTG_Chr…	33	52	43	4	23	22	52	10	9	88	0	11	1	140	35	10	40	50	57	48
tRF-36-799P9P9NH57S36D	GTTTCTGTAGTGTAGTGGTTATCACGTTCGCCTCAC	5'-tRF	ValCAC_Chr_3_21262480-21262552_+_@1.36.36, ValCAC_Chr_NW_020191468.1_12031-12103_-_@1.36.36, ValCAC_Chr_3_21114069-21114141_-_@1.36.36, ValCAC_Chr_9_32498696-32498768_+_@1.36.36, ValCAC_Chr_3_21012294-21012366_+_@1.36.36	27	52	55	22	13	47	62	0	17	32	0	7	6	56	23	16	36	96	16	38
tRF-19-RPM8301Z	GGTAGCGTGGCCGAGCGGT	5'-tRF	LeuAAG_Chr_23_30293279-30293360_+_@1.19.19, LeuAAG_Chr_23_30032800-30032881_+_@1.19.19, LeuAAG_Chr_23_30136146-30136227_+_@1.19.19, LeuTAG_Chr_10_26437164-26437245_+_@1.19.19, LeuAAG_Chr_7_40319416-40319497_+_@1.19.19, LeuAAG_Chr_23_30011393-30011474_-_@1.19.19, LeuAAG_Chr_10_26483921-26484002_-_@1.19.19, LeuAAG_Chr_10_26438831-26438912_+_@1.19.19, LeuAAG_Chr_25_19969191-19969272_+_@1.19.19, LeuT…	10	51	90	983	108	103	139	205	117	162	128	85	68	537	96	76	36	122	43	84
tRF-33-K8HJ83ML5F82DQ	CCCGGATAGCTCAGTCGGTAGAGCATCAGACTT	5'-tRF	LysTTT_Chr_15_82774048-82774120_-_@2.34.33, LysTTT_Chr_16_2247970-2248042_+_@2.34.33, LysTTT_Chr_16_2248304-2248376_-_@2.34.33, LysTTT_Chr_23_31054701-31054773_+_@2.34.33, LysTTT_Chr_23_30029666-30029738_-_@2.34.33, LysTTT_Chr_23_30158659-30158731_+_@2.34.33, LysTTT_Chr_15_82772306-82772378_+_@2.34.33, LysTTT_Chr_19_27761050-27761122_+_@2.34.33, LysTTT_Chr_23_31557018-31557090_+_@2.34.33	18	51	61	14	28	30	65	2	12	86	15	17	2	73	29	27	44	77	38	55
tRF-17-PS5P4P5	GCCCGGATAGCTCAGTC	5'-tRF	ArgTCT_Chr_16_646267-646339_+_@1.17.17, LysTTT_Chr_19_27761050-27761122_+_@1.17.17, LysTTT_Chr_15_82774048-82774120_-_@1.17.17, LysTTT_Chr_23_31054701-31054773_+_@1.17.17, LysTTT_Chr_16_2248304-2248376_-_@1.17.17, LysTTT_Chr_15_82772306-82772378_+_@1.17.17, LysTTT_Chr_23_30158659-30158731_+_@1.17.17, LysTTT_Chr_16_2247970-2248042_+_@1.17.17, LysTTT_Chr_23_30029666-30029738_-_@1.17.17	66	50	98	165	95	80	122	42	57	203	6	45	28	323	110	142	95	190	83	127
tRF-21-PW5SVP9NB	GCCGTGATCGTATAGTGGTTA	5'-tRF	HisGTG_Chr_NW_020191468.1_8497-8568_+_@1.21.21, HisGTG_Chr_10_65234844-65234915_-_@1.21.21, HisGTG_Chr_3_21049256-21049327_-_@1.21.21, HisGTG_Chr_3_21276035-21276106_-_@1.21.21, HisGTG_Chr_3_21063580-21063651_+_@1.21.21, HisGTG_Chr_10_65237111-65237182_+_@1.21.21, HisGTG_Chr_3_20873154-20873225_+_@1.21.21, HisGTG_Chr_3_21015831-21015902_-_@1.21.21, HisGTG_Chr_3_21198328-21198399_+_@1.21.21, HisGT…	24	49	31	22	38	13	28	19	74	202	9	72	6	47	52	37	105	178	34	115
tRF-24-S3M8309N0Y	GTAGTCGTGGCCGAGTGGTTAAGG	5'-tRF	SerAGA_Chr_23_31129325-31129406_-_@1.24.24, SerAGA_Chr_23_31124825-31124906_-_@1.24.24, SerAGA_Chr_23_31146083-31146164_-_@1.24.24, SerTGA_Chr_23_31141547-31141628_+_@1.24.24, SerTGA_Chr_23_31687570-31687651_+_@1.24.24, SerAGA_Chr_23_31119332-31119413_+_@1.24.24, SerAGA_Chr_23_31149573-31149654_-_@1.24.24, SerAGA_Chr_23_31158022-31158103_-_@1.24.24, SerAGA_Chr_19_27851584-27851665_-_@1.24.24, Ser…	13	49	37	822	72	56	35	91	275	248	23	35	43	579	2	170	36	86	30	57
tRF-38-87R8WP9N1EWJQ7D1	TCCCTGGTGGTCTAGTGGTTAGGATTCGGCGCTCTCAC	5'-tRF	GluCTC_Chr_23_30014669-30014740_-_@1.38.38, GluCTC_Chr_7_42660785-42660856_+_@1.38.38, GluCTC_Chr_3_8098331-8098402_-_@1.38.38, GluCTC_Chr_NW_020190592.1_20281-20352_-_@1.38.38, GluCTC_Chr_3_21352358-21352429_-_@1.38.38, GluCTC_Chr_9_25530031-25530102_+_@1.38.38, GluCTC_Chr_NW_020190592.1_10784-10855_-_@1.38.38, GluCTC_Chr_NW_020190592.1_1276-1347_-_@1.38.38	3	49	10	287	31	54	26	8	35	15	3	18	12	143	9	7	40	61	14	19
tRF-31-86V8WPMN1E8Y0	TCCCATATGGTCTAGCGGTTAGGATTCCTGG	5'-tRF	GluTTC_Chr_12_11276302-11276373_-_@1.31.31, GluTTC_Chr_2_1313370-1313441_-_@1.31.31	384	48	233	14	34	59	40	17	64	752	44	136	9	146	474	68	507	948	95	581
tRF-37-PY5P4PW3FJHPEZO	GCCTGGATAGCTCAGTCGGTAGAGCATCAGACTTTTA	5'-tRF	LysTTT_Chr_23_31093113-31093185_-_@1.37.37, LysTTT_Chr_23_31089834-31089906_+_@1.37.37, LysTTT_Chr_23_30111079-30111151_-_@1.37.37	58	48	80	2	29	237	184	6	10	997	11	129	0	119	439	341	102	158	147	82
tRF-17-PW5SVPP	GCCGTGATCGTATAGTG	5'-tRF	HisGTG_Chr_3_21148775-21148846_+_@1.17.17, HisGTG_Chr_3_21276035-21276106_-_@1.17.17, HisGTG_Chr_8_29729058-29729129_+_@1.17.17, HisGTG_Chr_3_21227690-21227761_-_@1.17.17, HisGTG_Chr_10_65237111-65237182_+_@1.17.17, HisGTG_Chr_3_20873154-20873225_+_@1.17.17, HisGTG_Chr_10_65234844-65234915_-_@1.17.17, HisGTG_Chr_3_21049256-21049327_-_@1.17.17, HisGTG_Chr_3_21015831-21015902_-_@1.17.17, HisGTG_Chr…	43	47	59	49	22	59	53	21	38	424	5	71	5	106	97	128	183	260	62	161
tRF-24-34HWH3RX21	CCGTGATCGTATAGTGGTTAGTAC	5'-tRF	HisGTG_Chr_NW_020191468.1_8497-8568_+_@2.25.24, HisGTG_Chr_3_21348793-21348864_-_@2.25.24, HisGTG_Chr_3_21148775-21148846_+_@2.25.24, HisGTG_Chr_3_21049256-21049327_-_@2.25.24, HisGTG_Chr_3_21063580-21063651_+_@2.25.24, HisGTG_Chr_10_65235579-65235650_+_@2.25.24, HisGTG_Chr_3_21218714-21218785_-_@2.25.24, HisGTG_Chr_10_65234844-65234915_-_@2.25.24, HisGTG_Chr_3_21227690-21227761_-_@2.25.24, HisGT…	28	45	33	5	16	28	37	7	6	92	1	23	1	95	38	17	44	70	22	86
tRF-39-87R8WP9N1EWJQ7FV	TCCCTGGTGGTCTAGTGGTTAGGATTCGGCGCTCTCACC	5'-tRF	GluCTC_Chr_NW_020190592.1_10784-10855_-_@1.39.39, GluCTC_Chr_NW_020190592.1_1276-1347_-_@1.39.39, GluCTC_Chr_3_8098331-8098402_-_@1.39.39, GluCTC_Chr_NW_020190592.1_20281-20352_-_@1.39.39, GluCTC_Chr_23_30014669-30014740_-_@1.39.39, GluCTC_Chr_7_42660785-42660856_+_@1.39.39, GluCTC_Chr_3_21352358-21352429_-_@1.39.39, GluCTC_Chr_9_25530031-25530102_+_@1.39.39	4	45	5	358	45	51	44	6	30	12	16	14	15	120	22	7	42	62	6	18
tRF-18-S3M83004	GTAGTCGTGGCCGAGTGG	5'-tRF	SerTGA_Chr_23_31116197-31116278_-_@1.18.18, SerAGA_Chr_23_31124825-31124906_-_@1.18.18, SerAGA_Chr_14_69054767-69054848_+_@1.18.18, SerAGA_Chr_23_31146083-31146164_-_@1.18.18, SerAGA_Chr_23_31158022-31158103_-_@1.18.18, SerAGA_Chr_19_27851584-27851665_-_@1.18.18, SerAGA_Chr_23_31149573-31149654_-_@1.18.18, SerAGA_Chr_23_31110602-31110683_+_@1.18.18, SerAGA_Chr_23_31119332-31119413_+_@1.18.18, Ser…	93	43	140	299	69	160	139	341	110	364	24	99	19	291	167	237	166	233	99	126
tRF-27-86J8WPMN1E5	TCCCACATGGTCTAGCGGTTAGGATTC	5'-tRF	GluTTC_Chr_2_128295086-128295157_-_@1.27.27, GluTTC_Chr_21_3228261-3228332_-_@1.27.27, GluTTC_Chr_12_15097784-15097855_-_@1.27.27	33	42	65	508	96	67	79	78	182	228	40	71	91	182	66	65	24	228	40	83
tRF-17-RPM830K	GGTAGCGTGGCCGAGCG	5'-tRF	LeuAAG_Chr_25_19969191-19969272_+_@1.17.17, LeuAAG_Chr_23_30293279-30293360_+_@1.17.17, LeuAAG_Chr_23_30136146-30136227_+_@1.17.17, LeuTAG_Chr_19_27762208-27762289_-_@1.17.17, LeuAAG_Chr_10_26438831-26438912_+_@1.17.17, LeuAAG_Chr_10_26483921-26484002_-_@1.17.17, LeuTAG_Chr_10_26437164-26437245_+_@1.17.17, LeuAAG_Chr_7_40319416-40319497_+_@1.17.17, LeuAAG_Chr_23_30011393-30011474_-_@1.17.17, LeuA…	90	41	96	594	117	159	208	281	101	229	56	57	52	544	100	136	85	201	124	129
tRF-23-86J8WPMNY	TCCCACATGGTCTAGCGGTTAGG	5'-tRF	GluTTC_Chr_2_128295086-128295157_-_@1.23.23, GluTTC_Chr_12_15097784-15097855_-_@1.23.23, GluTTC_Chr_21_3228261-3228332_-_@1.23.23	111	41	83	160	69	126	80	37	180	322	12	83	55	134	296	144	123	643	109	149
tRF-46-1OR6QOY04MR1J5KUB4E	AGTAAGGTCAGCTAATTAAGCTATCGGGCCCATACCCCGAAAATGT	5'-tRF	MetCAT_Chr_MT_4197-4265_+_@1.46.46	25	41	31	12	36	89	134	6	3	140	5	139	1	53	19	19	135	76	30	34
tRF-23-PW5SVP9NZ	GCCGTGATCGTATAGTGGTTAGT	5'-tRF	HisGTG_Chr_NW_020191468.1_8497-8568_+_@1.23.23, HisGTG_Chr_10_65234844-65234915_-_@1.23.23, HisGTG_Chr_3_21049256-21049327_-_@1.23.23, HisGTG_Chr_3_21276035-21276106_-_@1.23.23, HisGTG_Chr_3_21063580-21063651_+_@1.23.23, HisGTG_Chr_10_65237111-65237182_+_@1.23.23, HisGTG_Chr_3_20873154-20873225_+_@1.23.23, HisGTG_Chr_3_21015831-21015902_-_@1.23.23, HisGTG_Chr_3_21198328-21198399_+_@1.23.23, HisGT…	48	39	68	114	26	61	68	59	261	821	30	131	10	146	106	103	225	435	52	172
tRF-31-34HWH3RXSINHE	CCGTGATCGTATAGTGGTTAGTACTCTGCGT	5'-tRF	HisGTG_Chr_3_20898974-20899045_+_@2.32.31, HisGTG_Chr_10_65234844-65234915_-_@2.32.31, HisGTG_Chr_10_65235579-65235650_+_@2.32.31, HisGTG_Chr_3_21198328-21198399_+_@2.32.31, HisGTG_Chr_10_65237111-65237182_+_@2.32.31, HisGTG_Chr_3_21276035-21276106_-_@2.32.31, HisGTG_Chr_3_20873154-20873225_+_@2.32.31, HisGTG_Chr_3_21348793-21348864_-_@2.32.31, HisGTG_Chr_8_29729058-29729129_+_@2.32.31, HisGTG_Ch…	14	39	37	2	6	16	36	1	3	226	2	34	0	27	41	23	122	170	13	83
tRF-28-LSN3S3RQJVS	CGCCGCTGGTGTAGTGGTATCATGCAAG	5'-tRF	GlyCCC_Chr_25_546202-546272_-_@2.29.28, GlyCCC_Chr_11_68555263-68555333_-_@2.29.28	20	38	143	13	13	16	48	105	73	1456	48	254	41	31	140	90	190	385	34	224
tRF-42-1OR6QOY04MR1J5KUF	AGTAAGGTCAGCTAATTAAGCTATCGGGCCCATACCCCGAAA	5'-tRF	MetCAT_Chr_MT_4197-4265_+_@1.42.42	15	38	29	8	24	41	91	8	21	197	2	410	4	29	26	24	97	92	35	35
tRF-17-Q1Q89PP	GCGCCGCTGGTGTAGTG	5'-tRF	GlyCCC_Chr_11_68555263-68555333_-_@1.17.17, GlyCCC_Chr_25_546202-546272_-_@1.17.17	1	37	10	63	26	7	9	1	0	27	13	7	8	107	9	19	22	18	1	1
tRF-28-86V8WPMN1E0J	TCCCATATGGTCTAGCGGTTAGGATTCC	5'-tRF	GluTTC_Chr_12_11276302-11276373_-_@1.28.28, GluTTC_Chr_2_1313370-1313441_-_@1.28.28	9	35	18	62	39	19	46	16	8	121	9	11	11	118	41	30	38	147	10	76
tRF-37-87R8WP9N1EWJQ72	TCCCTGGTGGTCTAGTGGTTAGGATTCGGCGCTCTCA	5'-tRF	GluCTC_Chr_NW_020190592.1_20281-20352_-_@1.37.37, GluCTC_Chr_7_42660785-42660856_+_@1.37.37, GluCTC_Chr_3_21352358-21352429_-_@1.37.37, GluCTC_Chr_NW_020190592.1_1276-1347_-_@1.37.37, GluCTC_Chr_3_8098331-8098402_-_@1.37.37, GluCTC_Chr_23_30014669-30014740_-_@1.37.37, GluCTC_Chr_NW_020190592.1_10784-10855_-_@1.37.37, GluCTC_Chr_9_25530031-25530102_+_@1.37.37	4	35	19	489	63	73	23	4	25	26	17	22	9	143	9	8	31	90	9	44
tRF-40-1OR6QOY04MR1J5KU	AGTAAGGTCAGCTAATTAAGCTATCGGGCCCATACCCCGA	5'-tRF	MetCAT_Chr_MT_4197-4265_+_@1.40.40	24	35	38	18	27	48	106	21	37	432	11	2007	14	61	15	40	133	156	46	62
tRF-23-S3M8309NS	GTAGTCGTGGCCGAGTGGTTAAG	5'-tRF	SerAGA_Chr_23_31119332-31119413_+_@1.23.23, SerTGA_Chr_23_31116197-31116278_-_@1.23.23, SerAGA_Chr_19_49195498-49195579_-_@1.23.23, SerAGA_Chr_18_35387156-35387237_+_@1.23.23, SerAGA_Chr_23_31158022-31158103_-_@1.23.23, SerAGA_Chr_23_31149573-31149654_-_@1.23.23, SerAGA_Chr_23_31110602-31110683_+_@1.23.23, SerTGA_Chr_23_31141547-31141628_+_@1.23.23, SerAGA_Chr_23_31124825-31124906_-_@1.23.23, Ser…	3	34	24	211	47	13	10	40	67	126	11	11	5	228	10	99	30	50	19	23
tRF-27-50FFV07Q5WP	GAGAGAGACATAGAGGTTATGATGTTG	5'-tRF	SerTGA_Chr_MT_7229-7299_-_@3.29.27	17	34	13	5	113	53	261	10	6	55	2	155	0	97	79	15	26	37	34	33
tRF-31-79M89PMNF5ISD	GTTTCCGTGGTGTAGCGGTTAGCACATTCGC	5'-tRF	ValTAC_Chr_23_31259774-31259846_+_@1.31.31, ValTAC_Chr_23_31301252-31301324_-_@1.31.31	157	34	85	4	25	24	70	1	0	137	0	13	3	59	260	12	244	350	49	256
tRF-31-VBZ89OZKF5O20	TAGAATTTGGTGTAATTGGGAGCACGAAGAG	5'-tRF	GlnTTG_Chr_MT_4123-4194_-_@1.31.31	63	34	48	32	41	46	72	53	44	110	33	534	25	98	58	30	38	47	83	83
tRF-19-86J8WP1Z	TCCCACATGGTCTAGCGGT	5'-tRF	GluTTC_Chr_21_3228261-3228332_-_@1.19.19, GluTTC_Chr_2_128295086-128295157_-_@1.19.19, GluTTC_Chr_12_15097784-15097855_-_@1.19.19	152	33	171	40	144	106	94	11	54	220	3	40	27	144	700	66	94	521	124	173
tRF-25-JKDPZOH2E9	CAGGGAATAGTTTAAATAGAACTTC	5'-tRF	ProTGG_Chr_MT_15726-15791_-_@1.25.25	28	33	30	25	23	72	46	12	15	49	12	41	8	55	62	46	34	30	80	46
tRF-25-Q1Q89P9L84	GCGCCGCTGGTGTAGTGGTATCATG	5'-tRF	GlyCCC_Chr_11_68555263-68555333_-_@1.25.25, GlyCCC_Chr_25_546202-546272_-_@1.25.25	3	33	6	144	25	35	28	31	67	128	34	21	34	137	6	31	23	13	6	29
tRF-31-OB1QP0BY4EWQ0	GAAAAAGTATGCAAGAACTGCTAATTCTATG	5'-tRF	SerGCT_Chr_MT_11977-12036_+_@1.31.31	29	33	25	6	30	53	85	7	12	114	2	184	0	63	58	19	54	54	45	64
tRF-33-K5I34JRX6N380Q	CCCACATGGTCTAGCGGTTAGGATTCCTGGTTT	5'-tRF	GluTTC_Chr_2_128295086-128295157_-_@2.34.33, GluTTC_Chr_12_15097784-15097855_-_@2.34.33, GluTTC_Chr_21_3228261-3228332_-_@2.34.33	65	33	98	50	10	70	51	28	19	163	5	41	10	87	216	26	171	807	76	144
tRF-37-PNR8YP9LON4V4R1	GCATTGGTGGTTCAGTGGTAGAATTCTCGCCTCCCAC	5'-tRF	GlyCCC_Chr_3_21210205-21210275_+_@1.37.37, GlyCCC_Chr_3_21208694-21208764_+_@1.37.37, GlyCCC_Chr_3_21112718-21112788_+_@1.37.37, GlyCCC_Chr_3_21206921-21206991_-_@1.37.37, GlyCCC_Chr_3_20877476-20877546_+_@1.37.37, GlyCCC_Chr_3_21085364-21085434_+_@1.37.37	8	33	8	10	14	25	80	0	3	16	0	1	0	30	43	3	23	33	4	20
tRF-24-JKDPZOH2EQ	CAGGGAATAGTTTAAATAGAACTT	5'-tRF	ProTGG_Chr_MT_15726-15791_-_@1.24.24	19	32	23	24	18	36	35	4	5	38	5	21	7	36	29	33	38	14	58	41
tRF-27-PS5P4PW3FJI	GCCCGGATAGCTCAGTCGGTAGAGCAT	5'-tRF	LysTTT_Chr_19_27761050-27761122_+_@1.27.27, LysTTT_Chr_16_2247970-2248042_+_@1.27.27, LysTTT_Chr_16_2248304-2248376_-_@1.27.27, LysTTT_Chr_15_82772306-82772378_+_@1.27.27, LysTTT_Chr_23_30029666-30029738_-_@1.27.27, LysTTT_Chr_23_31054701-31054773_+_@1.27.27, LysTTT_Chr_15_82774048-82774120_-_@1.27.27, LysTTT_Chr_23_30158659-30158731_+_@1.27.27	20	32	58	17	15	41	85	2	8	45	3	25	2	67	141	15	46	118	24	53
tRF-37-PSQP4PW3FJIKE7O	GCCCGGCTAGCTCAGTCGGTAGAGCATGGGACTCTTA	5'-tRF	LysCTT_Chr_10_70547066-70547138_-_@1.37.37, LysCTT_Chr_21_30269857-30269929_-_@1.37.37	3	32	53	28	25	35	17	2	1	14	0	6	0	122	31	5	16	10	24	15
tRF-36-86V8WPMN1E8Y7ZD	TCCCATATGGTCTAGCGGTTAGGATTCCTGGTTTTC	5'-tRF	GluTTC_Chr_2_1313370-1313441_-_@1.36.36, GluTTC_Chr_12_11276302-11276373_-_@1.36.36	28	31	29	38	32	43	52	1	17	96	5	33	0	94	45	19	24	311	12	242
tRF-46-12H3YBVBN6QZRKZERU0	AGGGAATAGTTTAAATAGAACTTCAGCTTTGGGGGTTGATGGTGAG	5'-tRF	ProTGG_Chr_MT_15726-15791_-_@2.47.46	18	31	18	25	13	39	32	11	11	39	6	31	13	34	43	46	45	22	68	34
tRF-18-86J8WPD4	TCCCACATGGTCTAGCGG	5'-tRF	GluTTC_Chr_2_128295086-128295157_-_@1.18.18, GluTTC_Chr_12_15097784-15097855_-_@1.18.18, GluTTC_Chr_21_3228261-3228332_-_@1.18.18	136	30	108	55	36	119	70	20	43	295	8	73	26	91	281	168	151	603	106	189
tRF-29-86J8WPMN1EJ3	TCCCACATGGTCTAGCGGTTAGGATTCCT	5'-tRF	GluTTC_Chr_2_128295086-128295157_-_@1.29.29, GluTTC_Chr_21_3228261-3228332_-_@1.29.29, GluTTC_Chr_12_15097784-15097855_-_@1.29.29	24	30	22	26	18	44	48	33	23	106	33	16	18	51	121	26	46	131	33	28
tRF-40-J87383RPD9W1X6L8	CATGGGTGGTTCAGTGGTAGAATTCTCGCCTGCCACGCGG	5'-tRF	GlyGCC_Chr_NW_020190592.1_23486-23556_+_@2.41.40, GlyGCC_Chr_NW_020190592.1_4485-4555_+_@2.41.40, GlyGCC_Chr_NW_020190592.1_13975-14045_+_@2.41.40, GlyGCC_Chr_3_8100275-8100345_-_@2.41.40, GlyGCC_Chr_NW_020190592.1_31695-31765_-_@2.41.40	0	30	9	64	6	10	7	2	17	3	3	0	1	62	1	0	2	7	2	24
tRF-16-PW5SVPE	GCCGTGATCGTATAGT	5'-tRF	HisGTG_Chr_3_21218714-21218785_-_@1.16.16, HisGTG_Chr_3_21227690-21227761_-_@1.16.16, HisGTG_Chr_3_21198328-21198399_+_@1.16.16, HisGTG_Chr_NW_020191468.1_8497-8568_+_@1.16.16, HisGTG_Chr_3_21148775-21148846_+_@1.16.16, HisGTG_Chr_10_65234844-65234915_-_@1.16.16, HisGTG_Chr_10_65235579-65235650_+_@1.16.16, HisGTG_Chr_10_65237111-65237182_+_@1.16.16, HisGTG_Chr_8_29729058-29729129_+_@1.16.16, HisG…	16	29	58	25	22	29	48	13	28	232	2	36	3	60	53	93	123	201	26	107
tRF-38-PNR8YP9LON4V4R8	GCATTGGTGGTTCAGTGGTAGAATTCTCGCCTCCCACG	5'-tRF	GlyCCC_Chr_3_20877476-20877546_+_@1.38.38, GlyCCC_Chr_3_21208694-21208764_+_@1.38.38, GlyCCC_Chr_3_21210205-21210275_+_@1.38.38, GlyCCC_Chr_3_21112718-21112788_+_@1.38.38, GlyCCC_Chr_3_21206921-21206991_-_@1.38.38, GlyCCC_Chr_3_21085364-21085434_+_@1.38.38	1	29	5	30	13	21	41	0	5	8	1	1	1	31	11	7	13	16	9	14
tRF-45-2XF04LVF4DNZDNF2Z0	CACTAAGAAGCTATATAGCACTAACCTTTTAAGTTAGAGATTGAG	5'-tRF	LysTTT_Chr_MT_8061-8127_+_@1.45.45	17	29	24	0	16	29	30	0	0	91	0	11	2	40	56	60	38	32	28	34
tRF-28-79M89PMNF5DE	GTTTCCGTGGTGTAGCGGTTAGCACATT	5'-tRF	ValTAC_Chr_23_31301252-31301324_-_@1.28.28, ValTAC_Chr_23_31259774-31259846_+_@1.28.28	10	28	18	15	29	21	42	8	11	82	1	9	4	111	36	16	40	132	35	61
tRF-30-87R8WP9I1EWJ	TCCCTGGTGGTCTAGTGGCTAGGATTCGGC	5'-tRF	GluTTC_Chr_3_21113479-21113550_-_@1.30.30, GluTTC_Chr_3_21204594-21204665_+_@1.30.30, GluTTC_Chr_3_21317723-21317794_+_@1.30.30, GluTTC_Chr_3_21212531-21212602_-_@1.30.30, GluTTC_Chr_3_21086134-21086205_-_@1.30.30	138	28	139	80	19	42	36	18	52	367	47	126	56	59	172	72	260	591	21	170
tRF-35-779PZBXFEERZYQ	GTTCTTGTAGTTGAATGACAACGATGGTTTTTCAT	5'-tRF	GluTTC_Chr_MT_14441-14509_-_@1.35.35	23	28	45	0	22	63	59	2	1	107	1	27	1	77	57	73	67	32	101	78
tRF-43-OB1QP0BY4EWQQRJQDO	GAAAAAGTATGCAAGAACTGCTAATTCTATGCTCCCATATCTA	5'-tRF	SerGCT_Chr_MT_11977-12036_+_@1.43.43	46	28	57	8	28	63	93	7	23	110	0	118	0	100	38	21	51	55	70	101
tRF-16-Q1Q89PE	GCGCCGCTGGTGTAGT	5'-tRF	GlyCCC_Chr_25_546202-546272_-_@1.16.16, GlyCCC_Chr_11_68555263-68555333_-_@1.16.16	10	27	23	27	32	5	21	4	4	30	14	6	5	176	19	19	29	66	14	31
tRF-17-JKDPZOI	CAGGGAATAGTTTAAAT	5'-tRF	ProTGG_Chr_MT_15726-15791_-_@1.17.17	34	27	44	25	17	48	45	8	7	41	11	46	14	44	55	48	42	57	67	72
tRF-19-PY5P4PJ4	GCCTGGATAGCTCAGTCGG	5'-tRF	LysTTT_Chr_23_30111079-30111151_-_@1.19.19, LysTTT_Chr_23_31093113-31093185_-_@1.19.19, LysTTT_Chr_23_31089834-31089906_+_@1.19.19	31	27	45	29	22	58	45	5	47	164	8	5	1	112	64	23	42	162	33	75
tRF-23-RPM830MM0F	GGTAGCGTGGCCGAGCGGTCTAA	5'-tRF	LeuTAG_Chr_19_27762208-27762289_-_@1.23.23, LeuTAG_Chr_10_26437164-26437245_+_@1.23.23, LeuAAG_Chr_10_26483921-26484002_-_@1.23.23, LeuAAG_Chr_25_19969191-19969272_+_@1.23.23, LeuAAG_Chr_23_30011393-30011474_-_@1.23.23, LeuAAG_Chr_7_40319416-40319497_+_@1.23.23, LeuAAG_Chr_23_30136146-30136227_+_@1.23.23, LeuAAG_Chr_23_30293279-30293360_+_@1.23.23, LeuAAG_Chr_10_26438831-26438912_+_@1.23.23, LeuA…	1	27	18	292	36	50	47	69	38	160	13	28	19	227	24	109	28	60	24	58
tRF-25-PW5SVP9N15	GCCGTGATCGTATAGTGGTTAGTAC	5'-tRF	HisGTG_Chr_3_21218714-21218785_-_@1.25.25, HisGTG_Chr_NW_020191468.1_8497-8568_+_@1.25.25, HisGTG_Chr_3_21348793-21348864_-_@1.25.25, HisGTG_Chr_3_21148775-21148846_+_@1.25.25, HisGTG_Chr_10_65237111-65237182_+_@1.25.25, HisGTG_Chr_3_21049256-21049327_-_@1.25.25, HisGTG_Chr_3_20898974-20899045_+_@1.25.25, HisGTG_Chr_3_20873154-20873225_+_@1.25.25, HisGTG_Chr_8_29729058-29729129_+_@1.25.25, HisGTG…	43	27	62	53	23	42	68	37	132	641	9	137	13	123	65	102	161	333	22	166
tRF-28-50FFV07Q5W04	GAGAGAGACATAGAGGTTATGATGTTGG	5'-tRF	SerTGA_Chr_MT_7229-7299_-_@3.30.28	6	27	24	9	53	73	153	8	4	69	5	162	3	68	58	24	37	38	30	48
tRF-29-Q1Q89P9L84FS	GCGCCGCTGGTGTAGTGGTATCATGCAAG	5'-tRF	GlyCCC_Chr_25_546202-546272_-_@1.29.29, GlyCCC_Chr_11_68555263-68555333_-_@1.29.29	45	27	50	48	10	37	68	18	29	453	48	106	27	52	128	80	130	200	23	148
tRF-36-PYRP4PW3FJHPEZE	GCCTGGGTAGCTCAGTCGGTAGAGCATCAGACTTTT	5'-tRF	LysTTT_Chr_23_31230715-31230787_+_@1.36.36	22	27	67	6	33	68	70	4	11	247	7	48	2	104	90	67	41	107	89	79
tRF-37-79MP9P9NH57S362	GTTTCCGTAGTGTAGTGGTTATCACGTTCGCCTCACA	5'-tRF	ValCAC_Chr_3_21086725-21086797_-_@1.37.37, ValCAC_Chr_NW_020191468.1_28599-28671_-_@1.37.37, ValCAC_Chr_3_20995595-20995667_+_@1.37.37, ValCAC_Chr_3_21316761-21316833_+_@1.37.37, ValCAC_Chr_23_31290226-31290298_-_@1.37.37, ValCAC_Chr_23_31573432-31573504_-_@1.37.37, ValCAC_Chr_3_20957584-20957656_+_@1.37.37, ValCAC_Chr_3_21038978-21039050_+_@1.37.37, ValCAC_Chr_3_21092613-21092685_-_@1.37.37, Val…	13	27	16	60	50	41	49	1	1	75	0	14	1	105	35	35	47	106	25	31
tRF-39-86J8WPMN1E8Y7ZFV	TCCCACATGGTCTAGCGGTTAGGATTCCTGGTTTTCACC	5'-tRF	GluTTC_Chr_12_15097784-15097855_-_@1.39.39, GluTTC_Chr_2_128295086-128295157_-_@1.39.39, GluTTC_Chr_21_3228261-3228332_-_@1.39.39	1	27	7	135	19	30	16	1	12	47	21	25	7	47	27	26	3	47	25	21
tRF-18-R9JP9PD4	GGTTCCATAGTGTAGCGG	5'-tRF	ValTAC_Chr_15_82766873-82766945_-_@1.18.18	36	26	27	33	60	126	43	62	27	324	32	31	31	148	177	210	123	141	56	63
tRF-19-PYRP4PJ4	GCCTGGGTAGCTCAGTCGG	5'-tRF	LysTTT_Chr_23_31230715-31230787_+_@1.19.19, LysTTT_Chr_22_59252006-59252078_+_@1.19.19	75	26	69	54	42	67	105	9	11	119	0	8	1	119	130	70	39	129	71	93
tRF-20-P8DP4PZK	GCCGGAATAGCTCAGTTGGG	5'-tRF	PheGAA_Chr_X_124776111-124776183_+_@1.20.20, PheGAA_Chr_X_124784095-124784167_+_@1.20.20, PheGAA_Chr_X_124777354-124777426_+_@1.20.20	40	26	56	66	51	88	76	25	55	439	6	21	2	117	45	181	36	120	60	45
tRF-37-79M89PMNF5IS3X2	GTTTCCGTGGTGTAGCGGTTAGCACATTCGCCTTACA	5'-tRF	ValTAC_Chr_23_31301252-31301324_-_@1.37.37, ValTAC_Chr_23_31259774-31259846_+_@1.37.37	8	26	6	12	25	20	6	0	0	46	1	0	17	93	14	13	24	67	24	21
tRF-16-RPM830D	GGTAGCGTGGCCGAGC	5'-tRF	LeuTAG_Chr_19_27762208-27762289_-_@1.16.16, LeuAAG_Chr_25_19969191-19969272_+_@1.16.16, LeuAAG_Chr_23_30011393-30011474_-_@1.16.16, LeuAAG_Chr_23_30293279-30293360_+_@1.16.16, LeuAAG_Chr_10_26483921-26484002_-_@1.16.16, LeuAAG_Chr_23_30136146-30136227_+_@1.16.16, LeuAAG_Chr_23_30032800-30032881_+_@1.16.16, LeuAAG_Chr_10_26438831-26438912_+_@1.16.16, LeuAAG_Chr_7_40319416-40319497_+_@1.16.16, LeuT…	64	25	71	106	111	108	251	32	18	93	14	13	10	268	152	46	122	185	78	121
tRF-18-K8HJ83D4	CCCGGATAGCTCAGTCGG	5'-tRF	LysTTT_Chr_15_82772306-82772378_+_@2.19.18, LysTTT_Chr_23_31054701-31054773_+_@2.19.18, LysTTT_Chr_23_30029666-30029738_-_@2.19.18, LysTTT_Chr_23_30158659-30158731_+_@2.19.18, LysTTT_Chr_16_2248304-2248376_-_@2.19.18, LysTTT_Chr_23_31557018-31557090_+_@2.19.18, LysTTT_Chr_15_82774048-82774120_-_@2.19.18, LysTTT_Chr_19_27761050-27761122_+_@2.19.18, LysTTT_Chr_16_2247970-2248042_+_@2.19.18	32	25	32	21	22	21	40	11	17	70	5	13	4	63	39	35	38	57	41	38
tRF-42-PNR8YP9LON4V4REH4	GCATTGGTGGTTCAGTGGTAGAATTCTCGCCTCCCACGCGGG	5'-tRF	GlyCCC_Chr_3_21112718-21112788_+_@1.42.42, GlyCCC_Chr_3_21206921-21206991_-_@1.42.42, GlyCCC_Chr_3_21208694-21208764_+_@1.42.42, GlyCCC_Chr_3_21210205-21210275_+_@1.42.42	50	25	26	49	6	68	58	13	17	34	39	50	7	56	55	21	88	66	36	33
tRF-21-JKDPZOH2B	CAGGGAATAGTTTAAATAGAA	5'-tRF	ProTGG_Chr_MT_15726-15791_-_@1.21.21	21	24	28	10	14	30	30	3	8	33	12	26	5	41	31	36	42	34	25	54
tRF-42-79M89PMNF5IS3X2VL	GTTTCCGTGGTGTAGCGGTTAGCACATTCGCCTTACACGCGA	5'-tRF	ValTAC_Chr_23_31259774-31259846_+_@1.42.42, ValTAC_Chr_23_31301252-31301324_-_@1.42.42	43	24	53	20	36	76	39	8	8	150	1	47	1	105	90	42	140	188	92	88
tRF-19-P7NPLPH4	GCCCTCTTAGCGCAGCTGG	5'-tRF	MetCAT_Chr_23_31415082-31415154_+_@1.19.19	5	23	14	234	20	33	18	10	44	43	4	0	10	197	1	5	21	13	3	31
tRF-19-R9JP9P1Z	GGTTCCATAGTGTAGCGGT	5'-tRF	ValTAC_Chr_15_82766873-82766945_-_@1.19.19	42	23	47	37	48	36	42	64	22	116	2	2	15	133	101	62	77	154	34	74
tRF-26-34HWH3RXSID	CCGTGATCGTATAGTGGTTAGTACTC	5'-tRF	HisGTG_Chr_NW_020191468.1_8497-8568_+_@2.27.26, HisGTG_Chr_3_21348793-21348864_-_@2.27.26, HisGTG_Chr_3_21148775-21148846_+_@2.27.26, HisGTG_Chr_3_21049256-21049327_-_@2.27.26, HisGTG_Chr_3_21063580-21063651_+_@2.27.26, HisGTG_Chr_10_65235579-65235650_+_@2.27.26, HisGTG_Chr_3_21218714-21218785_-_@2.27.26, HisGTG_Chr_10_65234844-65234915_-_@2.27.26, HisGTG_Chr_3_21227690-21227761_-_@2.27.26, HisGT…	16	23	18	3	17	14	36	5	9	106	1	30	3	29	16	16	50	63	11	55
tRF-36-K8HJ83ML5F82NZB	CCCGGATAGCTCAGTCGGTAGAGCATCAGACTTTTA	5'-tRF	LysTTT_Chr_16_2247970-2248042_+_@2.37.36, LysTTT_Chr_23_31054701-31054773_+_@2.37.36, LysTTT_Chr_23_31557018-31557090_+_@2.37.36, LysTTT_Chr_16_2248304-2248376_-_@2.37.36, LysTTT_Chr_23_30029666-30029738_-_@2.37.36, LysTTT_Chr_15_82772306-82772378_+_@2.37.36, LysTTT_Chr_19_27761050-27761122_+_@2.37.36, LysTTT_Chr_15_82774048-82774120_-_@2.37.36, LysTTT_Chr_23_30158659-30158731_+_@2.37.36	46	23	38	21	26	76	65	9	30	195	16	74	20	52	90	90	56	59	74	63
tRF-44-OB1QP0BY4EWQQRJQHF	GAAAAAGTATGCAAGAACTGCTAATTCTATGCTCCCATATCTAA	5'-tRF	SerGCT_Chr_MT_11977-12036_+_@1.44.44	26	23	24	1	10	27	36	4	12	73	4	48	0	32	27	11	31	48	40	55
tRF-18-PZNPLP04	GCCTTCTTAGCGCAGTGG	5'-tRF	MetCAT_Chr_18_39648078-39648150_-_@1.18.18, MetCAT_Chr_23_31434704-31434776_-_@1.18.18	3	22	31	27	25	8	6	2	18	55	0	3	2	76	13	16	5	11	4	16
tRF-25-86J8WPMN1E	TCCCACATGGTCTAGCGGTTAGGAT	5'-tRF	GluTTC_Chr_12_15097784-15097855_-_@1.25.25, GluTTC_Chr_2_128295086-128295157_-_@1.25.25, GluTTC_Chr_21_3228261-3228332_-_@1.25.25	92	22	57	120	41	68	53	18	111	166	18	56	16	124	183	74	79	397	67	110
tRF-26-86J8WPMN1EE	TCCCACATGGTCTAGCGGTTAGGATT	5'-tRF	GluTTC_Chr_12_15097784-15097855_-_@1.26.26, GluTTC_Chr_2_128295086-128295157_-_@1.26.26, GluTTC_Chr_21_3228261-3228332_-_@1.26.26	51	22	45	222	57	60	54	30	127	189	12	76	30	132	124	77	53	308	67	113
tRF-30-K8HJ83ML5F82	CCCGGATAGCTCAGTCGGTAGAGCATCAGA	5'-tRF	LysTTT_Chr_16_2248304-2248376_-_@2.31.30, LysTTT_Chr_23_31054701-31054773_+_@2.31.30, LysTTT_Chr_19_27761050-27761122_+_@2.31.30, LysTTT_Chr_23_30158659-30158731_+_@2.31.30, LysTTT_Chr_15_82772306-82772378_+_@2.31.30, LysTTT_Chr_16_2247970-2248042_+_@2.31.30, LysTTT_Chr_15_82774048-82774120_-_@2.31.30, LysTTT_Chr_23_31557018-31557090_+_@2.31.30, LysTTT_Chr_23_30029666-30029738_-_@2.31.30	30	22	23	1	14	7	38	0	4	31	3	15	0	51	68	4	111	167	19	83
tRF-38-79M89PMNF5IS3XD1	GTTTCCGTGGTGTAGCGGTTAGCACATTCGCCTTACAC	5'-tRF	ValTAC_Chr_23_31301252-31301324_-_@1.38.38, ValTAC_Chr_23_31259774-31259846_+_@1.38.38	3	22	1	3	3	20	3	3	4	30	0	0	3	4	0	3	4	30	8	8
tRF-27-34HWH3RXSI3	CCGTGATCGTATAGTGGTTAGTACTCT	5'-tRF	HisGTG_Chr_3_21015831-21015902_-_@2.28.27, HisGTG_Chr_NW_020191468.1_8497-8568_+_@2.28.27, HisGTG_Chr_3_21198328-21198399_+_@2.28.27, HisGTG_Chr_3_21148775-21148846_+_@2.28.27, HisGTG_Chr_3_20898974-20899045_+_@2.28.27, HisGTG_Chr_8_29729058-29729129_+_@2.28.27, HisGTG_Chr_3_21227690-21227761_-_@2.28.27, HisGTG_Chr_3_21063580-21063651_+_@2.28.27, HisGTG_Chr_3_21276035-21276106_-_@2.28.27, HisGTG_…	7	21	10	15	15	21	45	12	18	89	0	14	11	68	23	12	41	58	20	38
tRF-32-LSXMSL73VL4YK	CGCCGTGATCGTATAGTGGTTAGTACTCTGCG	5'-tRF	HisGTG_Chr_3_21049256-21049327_-_@-1C.31.32, HisGTG_Chr_8_29729058-29729129_+_@-1C.31.32, HisGTG_Chr_3_20898974-20899045_+_@-1C.31.32, HisGTG_Chr_10_65234844-65234915_-_@-1C.31.32, HisGTG_Chr_NW_020191468.1_8497-8568_+_@-1C.31.32, HisGTG_Chr_3_21218714-21218785_-_@-1C.31.32, HisGTG_Chr_3_21148775-21148846_+_@-1C.31.32, HisGTG_Chr_3_21063580-21063651_+_@-1C.31.32, HisGTG_Chr_3_21198328-21198399_+_…	16	21	22	0	2	7	27	0	0	20	0	24	0	8	30	7	177	187	24	95
tRF-37-OB1QP0BY4EWQQR2	GAAAAAGTATGCAAGAACTGCTAATTCTATGCTCCCA	5'-tRF	SerGCT_Chr_MT_11977-12036_+_@1.37.37	5	21	24	0	23	26	97	19	24	52	2	511	2	66	23	13	22	36	35	54
tRF-43-1OR6QOY04MR1J5KU6	AGTAAGGTCAGCTAATTAAGCTATCGGGCCCATACCCCGAAAA	5'-tRF	MetCAT_Chr_MT_4197-4265_+_@1.43.43	12	21	15	7	19	24	45	10	9	100	5	187	5	32	9	17	75	52	29	12
tRF-48-79M89PMNF5IS3X2VO00D	GTTTCCGTGGTGTAGCGGTTAGCACATTCGCCTTACACGCGAAAGGTC	5'-tRF	ValTAC_Chr_23_31259774-31259846_+_@1.48.48, ValTAC_Chr_23_31301252-31301324_-_@1.48.48	114	21	112	18	53	67	53	3	13	173	11	63	0	79	168	42	245	293	87	138
tRF-50-1EYJYEU09N5ZPN2N5WD3	AGGATTTAGCTTAATTAAAGTGGTTGATTTGCATTCAATTGATGTAAGGT	5'-tRF	AlaTGC_Chr_MT_5376-5444_-_@2.51.50	26	21	52	8	10	45	38	11	8	53	7	26	15	57	86	30	42	45	88	87
tRF-22-PY5P4PW3H	GCCTGGATAGCTCAGTCGGTAG	5'-tRF	LysTTT_Chr_23_31089834-31089906_+_@1.22.22, LysTTT_Chr_23_31093113-31093185_-_@1.22.22, LysTTT_Chr_23_30111079-30111151_-_@1.22.22	18	20	38	28	10	32	41	18	56	150	2	40	5	69	64	52	27	58	43	29
tRF-24-86J8WPMNEX	TCCCACATGGTCTAGCGGTTAGGA	5'-tRF	GluTTC_Chr_12_15097784-15097855_-_@1.24.24, GluTTC_Chr_2_128295086-128295157_-_@1.24.24, GluTTC_Chr_21_3228261-3228332_-_@1.24.24	68	20	54	89	39	69	43	15	90	175	11	51	19	94	136	92	86	349	75	99
tRF-36-JKDPZOH2E9FZ9K0	CAGGGAATAGTTTAAATAGAACTTCAGCTTTGGGGG	5'-tRF	ProTGG_Chr_MT_15726-15791_-_@1.36.36	14	20	10	4	9	21	22	7	6	25	8	32	3	26	27	12	28	11	21	21
tRF-18-50FFV00E	GAGAGAGACATAGAGGTT	5'-tRF	SerTGA_Chr_MT_7229-7299_-_@3.20.18	17	19	27	14	51	41	364	17	9	56	11	88	3	75	58	15	50	66	15	46
tRF-21-K8HJ83ML0	CCCGGATAGCTCAGTCGGTAG	5'-tRF	LysTTT_Chr_16_2248304-2248376_-_@2.22.21, LysTTT_Chr_23_31054701-31054773_+_@2.22.21, LysTTT_Chr_19_27761050-27761122_+_@2.22.21, LysTTT_Chr_23_30158659-30158731_+_@2.22.21, LysTTT_Chr_15_82772306-82772378_+_@2.22.21, LysTTT_Chr_16_2247970-2248042_+_@2.22.21, LysTTT_Chr_15_82774048-82774120_-_@2.22.21, LysTTT_Chr_23_31557018-31557090_+_@2.22.21, LysTTT_Chr_23_30029666-30029738_-_@2.22.21	33	19	32	20	14	32	40	12	14	90	10	20	6	61	42	27	34	53	30	55
tRF-35-JKDPZOH2E9FZ9K	CAGGGAATAGTTTAAATAGAACTTCAGCTTTGGGG	5'-tRF	ProTGG_Chr_MT_15726-15791_-_@1.35.35	9	19	12	5	7	29	17	4	8	13	1	20	6	27	21	9	28	20	10	21
tRF-41-1OR6QOY04MR1J5KUB	AGTAAGGTCAGCTAATTAAGCTATCGGGCCCATACCCCGAA	5'-tRF	MetCAT_Chr_MT_4197-4265_+_@1.41.41	11	19	14	3	9	24	58	16	16	181	1	408	8	18	9	17	70	41	21	26
tRF-45-P4R8YP9LON4VN1EH6K	GCATGGGTGGTTCAGTGGTAGAATTCTCGCCTGCCACGCGGGAGG	5'-tRF	GlyGCC_Chr_NW_020190592.1_31695-31765_-_@1.45.45, GlyGCC_Chr_NW_020190592.1_4485-4555_+_@1.45.45, GlyGCC_Chr_NW_020190592.1_23486-23556_+_@1.45.45, GlyGCC_Chr_NW_020190592.1_13975-14045_+_@1.45.45, GlyGCC_Chr_3_8100275-8100345_-_@1.45.45	11	19	10	141	33	37	27	14	47	22	13	37	20	89	20	10	30	36	7	29
tRF-45-PNR8YP9LON4V4REH62	GCATTGGTGGTTCAGTGGTAGAATTCTCGCCTCCCACGCGGGAGA	5'-tRF	GlyCCC_Chr_3_21208694-21208764_+_@1.45.45, GlyCCC_Chr_3_21112718-21112788_+_@1.45.45, GlyCCC_Chr_3_21210205-21210275_+_@1.45.45, GlyCCC_Chr_3_21206921-21206991_-_@1.45.45	4	19	8	48	6	11	3	5	8	17	1	1	4	63	12	4	10	19	5	11
tRF-17-LSN3S34	CGCCGCTGGTGTAGTGG	5'-tRF	GlyCCC_Chr_11_68555263-68555333_-_@2.18.17, GlyCCC_Chr_25_546202-546272_-_@2.18.17	0	18	3	12	2	3	5	9	1	16	7	13	3	3	15	3	2	13	1	6
tRF-20-86J8WPMN	TCCCACATGGTCTAGCGGTT	5'-tRF	GluTTC_Chr_2_128295086-128295157_-_@1.20.20, GluTTC_Chr_21_3228261-3228332_-_@1.20.20, GluTTC_Chr_12_15097784-15097855_-_@1.20.20	92	18	54	59	36	38	42	13	25	118	4	45	9	78	177	52	74	415	69	141
tRF-20-PYRP4PW3	GCCTGGGTAGCTCAGTCGGT	5'-tRF	LysTTT_Chr_23_31230715-31230787_+_@1.20.20	5	18	14	41	12	5	12	0	9	49	0	12	0	108	8	20	18	28	11	16
tRF-21-PYRP4PW3B	GCCTGGGTAGCTCAGTCGGTA	5'-tRF	LysTTT_Chr_23_31230715-31230787_+_@1.21.21	0	18	4	75	22	22	9	23	46	94	0	11	0	157	3	45	12	6	8	11
tRF-21-RPM830MME	GGTAGCGTGGCCGAGCGGTCT	5'-tRF	LeuAAG_Chr_23_30136146-30136227_+_@1.21.21, LeuAAG_Chr_23_30011393-30011474_-_@1.21.21, LeuAAG_Chr_10_26483921-26484002_-_@1.21.21, LeuAAG_Chr_7_40319416-40319497_+_@1.21.21, LeuTAG_Chr_10_26437164-26437245_+_@1.21.21, LeuAAG_Chr_10_26438831-26438912_+_@1.21.21, LeuAAG_Chr_23_30293279-30293360_+_@1.21.21, LeuTAG_Chr_19_27762208-27762289_-_@1.21.21, LeuAAG_Chr_25_19969191-19969272_+_@1.21.21, LeuA…	11	18	19	158	39	31	40	36	21	82	81	30	4	87	46	34	27	48	15	29
tRF-22-79M89PMNH	GTTTCCGTGGTGTAGCGGTTAG	5'-tRF	ValTAC_Chr_23_31301252-31301324_-_@1.22.22, ValTAC_Chr_23_31259774-31259846_+_@1.22.22	6	18	10	24	10	19	16	3	9	54	0	4	1	37	16	12	21	44	12	20
tRF-22-PYRP4PW3H	GCCTGGGTAGCTCAGTCGGTAG	5'-tRF	LysTTT_Chr_23_31230715-31230787_+_@1.22.22	6	18	21	20	12	19	22	4	40	68	4	19	5	70	21	29	25	36	18	17
tRF-29-PY5P4PW3FJF2	GCCTGGATAGCTCAGTCGGTAGAGCATCA	5'-tRF	LysTTT_Chr_23_31093113-31093185_-_@1.29.29, LysTTT_Chr_23_31089834-31089906_+_@1.29.29, LysTTT_Chr_23_30111079-30111151_-_@1.29.29	7	18	7	1	3	4	16	1	1	33	0	3	1	13	11	14	27	44	2	17
tRF-31-K8HJ83ML5F82D	CCCGGATAGCTCAGTCGGTAGAGCATCAGAC	5'-tRF	LysTTT_Chr_16_2247970-2248042_+_@2.32.31, LysTTT_Chr_23_31054701-31054773_+_@2.32.31, LysTTT_Chr_23_31557018-31557090_+_@2.32.31, LysTTT_Chr_16_2248304-2248376_-_@2.32.31, LysTTT_Chr_23_30029666-30029738_-_@2.32.31, LysTTT_Chr_15_82772306-82772378_+_@2.32.31, LysTTT_Chr_19_27761050-27761122_+_@2.32.31, LysTTT_Chr_15_82774048-82774120_-_@2.32.31, LysTTT_Chr_23_30158659-30158731_+_@2.32.31	19	18	22	2	9	13	33	1	5	41	2	5	6	39	37	6	44	83	10	42
tRF-32-K8HJ83ML5F823	CCCGGATAGCTCAGTCGGTAGAGCATCAGACT	5'-tRF	LysTTT_Chr_16_2248304-2248376_-_@2.33.32, LysTTT_Chr_23_31054701-31054773_+_@2.33.32, LysTTT_Chr_19_27761050-27761122_+_@2.33.32, LysTTT_Chr_23_30158659-30158731_+_@2.33.32, LysTTT_Chr_15_82772306-82772378_+_@2.33.32, LysTTT_Chr_16_2247970-2248042_+_@2.33.32, LysTTT_Chr_15_82774048-82774120_-_@2.33.32, LysTTT_Chr_23_31557018-31557090_+_@2.33.32, LysTTT_Chr_23_30029666-30029738_-_@2.33.32	27	18	40	15	15	18	52	5	3	53	5	17	1	55	28	8	33	72	32	39
tRF-37-799P9P9NH57S362	GTTTCTGTAGTGTAGTGGTTATCACGTTCGCCTCACA	5'-tRF	ValCAC_Chr_NW_020191468.1_12031-12103_-_@1.37.37, ValCAC_Chr_3_21114069-21114141_-_@1.37.37, ValCAC_Chr_3_21262480-21262552_+_@1.37.37, ValCAC_Chr_3_21012294-21012366_+_@1.37.37, ValCAC_Chr_9_32498696-32498768_+_@1.37.37	15	18	5	19	33	29	19	1	0	41	0	3	0	69	14	39	22	27	19	24
tRF-39-22VPNO0BPMJNU5HH	CAAGATATAGCTTAAACAAAGCATCCAGTTTACACCTAG	5'-tRF	ValTAC_Chr_MT_1386-1452_+_@1.39.39	23	18	19	3	21	23	25	1	2	128	1	28	1	67	56	42	67	47	54	63
tRF-21-50FFV07Q0	GAGAGAGACATAGAGGTTATG	5'-tRF	SerTGA_Chr_MT_7229-7299_-_@3.23.21	11	17	26	2	38	32	159	13	3	55	0	18	5	46	70	17	32	32	27	44
tRF-21-P8DP4PZKB	GCCGGAATAGCTCAGTTGGGA	5'-tRF	PheGAA_Chr_X_124777354-124777426_+_@1.21.21, PheGAA_Chr_X_124776111-124776183_+_@1.21.21, PheGAA_Chr_X_124784095-124784167_+_@1.21.21	7	17	9	50	20	54	30	25	37	377	0	10	9	85	11	168	18	64	33	15
tRF-22-JKDPZOH21	CAGGGAATAGTTTAAATAGAAC	5'-tRF	ProTGG_Chr_MT_15726-15791_-_@1.22.22	20	17	28	9	5	32	38	7	4	24	8	25	3	50	67	32	32	26	55	66
tRF-24-LSN3S3RQ10	CGCCGCTGGTGTAGTGGTATCATG	5'-tRF	GlyCCC_Chr_25_546202-546272_-_@2.25.24, GlyCCC_Chr_11_68555263-68555333_-_@2.25.24	1	17	5	40	3	4	14	13	2	51	5	8	5	46	1	19	4	3	1	7
tRF-36-OB1QP0BY4EWQQRD	GAAAAAGTATGCAAGAACTGCTAATTCTATGCTCCC	5'-tRF	SerGCT_Chr_MT_11977-12036_+_@1.36.36	8	17	17	5	19	36	74	3	6	77	0	141	2	61	39	15	30	40	60	54
tRF-37-PNR8YP9LON4VN11	GCATTGGTGGTTCAGTGGTAGAATTCTCGCCTGCCAC	5'-tRF	GlyGCC_Chr_23_31686620-31686690_+_@1.37.37, GlyGCC_Chr_18_1819426-1819496_+_@1.37.37, GlyGCC_Chr_23_30943694-30943764_+_@1.37.37, GlyGCC_Chr_2_39839393-39839463_+_@1.37.37, GlyGCC_Chr_3_8034296-8034366_+_@1.37.37, GlyGCC_Chr_18_1423807-1423877_+_@1.37.37, GlyGCC_Chr_18_1416064-1416134_-_@1.37.37, GlyGCC_Chr_18_1416704-1416774_-_@1.37.37, GlyGCC_Chr_19_27767594-27767664_+_@1.37.37	12	17	21	14	17	53	86	2	0	17	0	2	4	45	47	6	57	61	8	44
tRF-18-RPM83004	GGTAGCGTGGCCGAGTGG	5'-tRF	LeuTAG_Chr_25_19870711-19870792_-_@1.18.18	2	16	12	146	21	6	31	60	22	29	22	4	0	100	8	14	3	15	4	16
tRF-19-SP58301Z	GTCAGGATGGCCGAGCGGT	5'-tRF	LeuCAG_Chr_18_25307956-25308038_-_@1.19.19, LeuCAG_Chr_3_8101782-8101864_-_@1.19.19, LeuCAG_Chr_23_31582637-31582719_-_@1.19.19, LeuCAG_Chr_3_8025475-8025557_+_@1.19.19, LeuCAG_Chr_18_25307479-25307561_+_@1.19.19, LeuCAG_Chr_NW_020190592.1_3121-3203_+_@1.19.19, LeuCAG_Chr_NW_020190592.1_22122-22204_+_@1.19.19, LeuCAG_Chr_NW_020190592.1_12613-12695_+_@1.19.19	1	16	11	186	14	27	4	17	50	30	0	19	5	120	3	21	18	22	9	25
tRF-21-79MP9P9MB	GTTTCCGTAGTGTAGTGGTCA	5'-tRF	ValAAC_Chr_23_31432884-31432956_+_@1.21.21	8	16	11	2	18	37	23	7	10	176	0	5	0	44	26	53	53	93	19	18
tRF-23-OB1QP0BYDO	GAAAAAGTATGCAAGAACTGCTA	5'-tRF	SerGCT_Chr_MT_11977-12036_+_@1.23.23	35	16	24	6	18	48	64	3	9	74	0	120	1	66	40	9	49	39	43	61
tRF-29-79M89PMNF5F5	GTTTCCGTGGTGTAGCGGTTAGCACATTC	5'-tRF	ValTAC_Chr_23_31259774-31259846_+_@1.29.29, ValTAC_Chr_23_31301252-31301324_-_@1.29.29	11	16	19	6	38	15	20	4	4	40	0	5	1	58	30	3	31	113	13	39
tRF-37-86J8WPMN1E8Y7Z2	TCCCACATGGTCTAGCGGTTAGGATTCCTGGTTTTCA	5'-tRF	GluTTC_Chr_12_15097784-15097855_-_@1.37.37, GluTTC_Chr_2_128295086-128295157_-_@1.37.37, GluTTC_Chr_21_3228261-3228332_-_@1.37.37	6	16	6	86	16	25	28	5	13	19	1	10	0	54	15	13	5	62	10	7
tRF-41-JKDPZOH2E9FZ9K7UE	CAGGGAATAGTTTAAATAGAACTTCAGCTTTGGGGGTTGAT	5'-tRF	ProTGG_Chr_MT_15726-15791_-_@1.41.41	14	16	17	15	9	23	16	3	11	17	6	13	13	19	18	21	16	8	20	19
tRF-45-897PVP941QKS3W2VR0	TCCTCGTTAGTATAGTGGTGAGTATCCCCGCCTGTCACGCGGGAG	5'-tRF	AspGTC_Chr_17_50877234-50877305_+_@1.45.45, AspGTC_Chr_23_31145310-31145381_-_@1.45.45, AspGTC_Chr_NW_020190592.1_2468-2539_-_@1.45.45, AspGTC_Chr_19_27847062-27847133_-_@1.45.45, AspGTC_Chr_NW_020190592.1_30957-31028_-_@1.45.45, AspGTC_Chr_3_8023793-8023864_-_@1.45.45, AspGTC_Chr_23_31091360-31091431_+_@1.45.45, AspGTC_Chr_NW_020190592.1_11976-12047_-_@1.45.45, AspGTC_Chr_NW_020190592.1_21473-21…	5	16	5	46	4	11	4	1	15	17	1	14	3	30	8	7	9	16	6	15
tRF-19-PZNPLP2Y	GCCTTCTTAGCGCAGTAGG	5'-tRF	MetCAT_Chr_23_31430739-31430811_+_@1.19.19, MetCAT_Chr_23_30288218-30288290_-_@1.19.19, MetCAT_Chr_1_158048038-158048111_-_@1.19.19	6	15	20	24	60	103	27	11	23	363	4	8	4	170	30	115	37	65	48	39
tRF-20-RPM830MM	GGTAGCGTGGCCGAGCGGTC	5'-tRF	LeuAAG_Chr_23_30136146-30136227_+_@1.20.20, LeuAAG_Chr_23_30293279-30293360_+_@1.20.20, LeuAAG_Chr_25_19969191-19969272_+_@1.20.20, LeuAAG_Chr_23_30011393-30011474_-_@1.20.20, LeuTAG_Chr_10_26437164-26437245_+_@1.20.20, LeuAAG_Chr_23_30032800-30032881_+_@1.20.20, LeuAAG_Chr_7_40319416-40319497_+_@1.20.20, LeuTAG_Chr_19_27762208-27762289_-_@1.20.20, LeuAAG_Chr_10_26438831-26438912_+_@1.20.20, LeuA…	5	15	36	336	39	34	23	28	39	41	32	13	32	126	23	19	13	39	12	31
tRF-23-34HWH3RX0B	CCGTGATCGTATAGTGGTTAGTA	5'-tRF	HisGTG_Chr_NW_020191468.1_8497-8568_+_@2.24.23, HisGTG_Chr_10_65234844-65234915_-_@2.24.23, HisGTG_Chr_3_21049256-21049327_-_@2.24.23, HisGTG_Chr_3_21276035-21276106_-_@2.24.23, HisGTG_Chr_3_21063580-21063651_+_@2.24.23, HisGTG_Chr_10_65237111-65237182_+_@2.24.23, HisGTG_Chr_3_20873154-20873225_+_@2.24.23, HisGTG_Chr_3_21015831-21015902_-_@2.24.23, HisGTG_Chr_3_21198328-21198399_+_@2.24.23, HisGT…	6	15	19	16	8	4	15	5	31	66	2	19	2	60	15	10	15	34	16	49
tRF-29-LSN3S3RQJV0X	CGCCGCTGGTGTAGTGGTATCATGCAAGA	5'-tRF	GlyCCC_Chr_11_68555263-68555333_-_@2.30.29, GlyCCC_Chr_25_546202-546272_-_@2.30.29	43	15	129	10	6	22	10	12	20	1219	26	207	10	43	102	64	150	581	11	304
tRF-35-JY7383RPD9W186	CATTGGTGGTTCAGTGGTAGAATTCTCGCCTCCCA	5'-tRF	GlyCCC_Chr_3_21206921-21206991_-_@2.36.35, GlyCCC_Chr_3_20877476-20877546_+_@2.36.35, GlyCCC_Chr_3_21085364-21085434_+_@2.36.35, GlyCCC_Chr_28_40004077-40004147_+_@2.36.35, GlyCCC_Chr_3_21208694-21208764_+_@2.36.35, GlyCCC_Chr_3_21210205-21210275_+_@2.36.35, GlyCCC_Chr_3_21112718-21112788_+_@2.36.35	4	15	0	5	14	15	15	1	0	0	0	0	0	43	9	1	3	12	1	20
tRF-36-FR6LQ6S8V0J6OZE	AGCCCGGATAGCTCAGTCGGTAGAGCATCAGACTTT	5'-tRF	LysTTT_Chr_23_30158659-30158731_+_@-1A.35.36, LysTTT_Chr_23_31054701-31054773_+_@-1A.35.36, LysTTT_Chr_23_30029666-30029738_-_@-1A.35.36, LysTTT_Chr_16_2247970-2248042_+_@-1A.35.36, LysTTT_Chr_15_82772306-82772378_+_@-1A.35.36, LysTTT_Chr_15_82774048-82774120_-_@-1A.35.36, LysTTT_Chr_19_27761050-27761122_+_@-1A.35.36, LysTTT_Chr_16_2248304-2248376_-_@-1A.35.36	35	15	44	10	27	47	25	9	11	97	10	35	1	92	21	37	29	35	49	32
tRF-40-JKDPZOH2E9FZ9K7U	CAGGGAATAGTTTAAATAGAACTTCAGCTTTGGGGGTTGA	5'-tRF	ProTGG_Chr_MT_15726-15791_-_@1.40.40	12	15	21	32	16	37	49	14	14	42	28	37	5	31	61	29	24	22	14	46
tRF-43-P4R8YP9LON4VN1EHDX	GCATGGGTGGTTCAGTGGTAGAATTCTCGCCTGCCACGCGGGA	5'-tRF	GlyGCC_Chr_NW_020190592.1_13975-14045_+_@1.43.43, GlyGCC_Chr_NW_020190592.1_4485-4555_+_@1.43.43, GlyGCC_Chr_3_8100275-8100345_-_@1.43.43, GlyGCC_Chr_NW_020190592.1_31695-31765_-_@1.43.43, GlyGCC_Chr_NW_020190592.1_23486-23556_+_@1.43.43	2	15	4	42	4	9	4	1	18	12	1	6	3	34	0	12	12	10	7	4
tRF-50-YZS3XEOOL47Z8L8N169N	TTCTTGTAGTTGAATGACAACGATGGTTTTTCATATCATTAGTCATGGTT	5'-tRF	GluTTC_Chr_MT_14441-14509_-_@2.51.50	12	15	16	0	13	34	32	1	0	70	0	3	0	24	29	30	34	28	35	43
tRF-20-R9JP9PMN	GGTTCCATAGTGTAGCGGTT	5'-tRF	ValTAC_Chr_15_82766873-82766945_-_@1.20.20	3	14	20	38	14	8	1	8	11	25	5	5	0	51	2	18	15	23	6	20
tRF-21-34HWH3RX0	CCGTGATCGTATAGTGGTTAG	5'-tRF	HisGTG_Chr_NW_020191468.1_8497-8568_+_@2.22.21, HisGTG_Chr_10_65234844-65234915_-_@2.22.21, HisGTG_Chr_3_21049256-21049327_-_@2.22.21, HisGTG_Chr_3_21276035-21276106_-_@2.22.21, HisGTG_Chr_3_21063580-21063651_+_@2.22.21, HisGTG_Chr_10_65237111-65237182_+_@2.22.21, HisGTG_Chr_3_20873154-20873225_+_@2.22.21, HisGTG_Chr_3_21015831-21015902_-_@2.22.21, HisGTG_Chr_3_21198328-21198399_+_@2.22.21, HisGT…	14	14	37	8	2	10	22	2	17	129	6	23	1	52	24	33	69	100	17	57
tRF-22-S3M8309NF	GTAGTCGTGGCCGAGTGGTTAA	5'-tRF	SerTGA_Chr_23_31141547-31141628_+_@1.22.22, SerAGA_Chr_23_31129325-31129406_-_@1.22.22, SerTGA_Chr_23_31116197-31116278_-_@1.22.22, SerAGA_Chr_19_49195498-49195579_-_@1.22.22, SerAGA_Chr_19_27851584-27851665_-_@1.22.22, SerAGA_Chr_23_31110602-31110683_+_@1.22.22, SerAGA_Chr_23_31149573-31149654_-_@1.22.22, SerAGA_Chr_23_31146083-31146164_-_@1.22.22, SerAGA_Chr_14_69054767-69054848_+_@1.22.22, Ser…	1	14	10	87	14	18	8	12	34	81	4	4	2	69	5	67	6	13	14	17
tRF-24-50FFV07QI0	GAGAGAGACATAGAGGTTATGATG	5'-tRF	SerTGA_Chr_MT_7229-7299_-_@3.26.24	12	14	20	1	56	63	184	7	4	60	2	60	2	55	67	20	18	34	29	31
tRF-36-12H3YBVBN6QZRKE	AGGGAATAGTTTAAATAGAACTTCAGCTTTGGGGGT	5'-tRF	ProTGG_Chr_MT_15726-15791_-_@2.37.36	5	14	12	8	14	18	18	3	2	28	2	11	1	17	15	29	17	12	19	19
tRF-37-2XF04LVF4DNZDNH	CACTAAGAAGCTATATAGCACTAACCTTTTAAGTTAG	5'-tRF	LysTTT_Chr_MT_8061-8127_+_@1.37.37	15	14	9	1	10	26	23	0	0	49	0	7	1	26	32	45	19	21	19	29
tRF-39-P4R8YP9LON4VN1EM	GCATGGGTGGTTCAGTGGTAGAATTCTCGCCTGCCACGC	5'-tRF	GlyGCC_Chr_3_8100275-8100345_-_@1.39.39, GlyGCC_Chr_NW_020190592.1_4485-4555_+_@1.39.39, GlyGCC_Chr_NW_020190592.1_23486-23556_+_@1.39.39, GlyGCC_Chr_NW_020190592.1_31695-31765_-_@1.39.39, GlyGCC_Chr_NW_020190592.1_13975-14045_+_@1.39.39	4	14	3	35	21	27	31	5	7	7	4	4	5	33	13	5	12	72	19	35
tRF-41-PNR8YP9LON4VN1EH0	GCATTGGTGGTTCAGTGGTAGAATTCTCGCCTGCCACGCGG	5'-tRF	GlyGCC_Chr_18_1416064-1416134_-_@1.41.41, GlyGCC_Chr_18_1416704-1416774_-_@1.41.41, GlyGCC_Chr_3_8034296-8034366_+_@1.41.41, GlyGCC_Chr_18_1819426-1819496_+_@1.41.41, GlyGCC_Chr_23_30943694-30943764_+_@1.41.41, GlyGCC_Chr_18_1423807-1423877_+_@1.41.41, GlyGCC_Chr_2_39839393-39839463_+_@1.41.41, GlyGCC_Chr_19_27767594-27767664_+_@1.41.41, GlyGCC_Chr_23_31686620-31686690_+_@1.41.41	3	14	8	34	12	14	18	1	11	21	3	7	5	37	1	5	1	10	10	16
tRF-43-JKDPZOH2E9FZ9K7U04	CAGGGAATAGTTTAAATAGAACTTCAGCTTTGGGGGTTGATGG	5'-tRF	ProTGG_Chr_MT_15726-15791_-_@1.43.43	16	14	26	38	15	43	57	9	22	33	9	44	8	27	51	41	42	17	59	39
tRF-45-OB1QP0BY4EWQQRJQ4E	GAAAAAGTATGCAAGAACTGCTAATTCTATGCTCCCATATCTAAT	5'-tRF	SerGCT_Chr_MT_11977-12036_+_@1.45.45	25	14	17	5	23	37	64	2	14	85	2	114	2	57	38	14	42	53	43	50
tRF-46-PS5P4PW3FJHPEZUMXK0	GCCCGGATAGCTCAGTCGGTAGAGCATCAGACTTTTAATCTGAGGG	5'-tRF	LysTTT_Chr_23_30029666-30029738_-_@1.46.46, LysTTT_Chr_19_27761050-27761122_+_@1.46.46, LysTTT_Chr_16_2247970-2248042_+_@1.46.46, LysTTT_Chr_23_31054701-31054773_+_@1.46.46, LysTTT_Chr_15_82772306-82772378_+_@1.46.46, LysTTT_Chr_15_82774048-82774120_-_@1.46.46, LysTTT_Chr_23_30158659-30158731_+_@1.46.46, LysTTT_Chr_16_2248304-2248376_-_@1.46.46	7	14	19	2	2	9	21	1	1	22	0	17	0	14	19	12	16	10	17	13
tRF-16-S3M830E	GTAGTCGTGGCCGAGT	5'-tRF	SerAGA_Chr_23_31149573-31149654_-_@1.16.16, SerAGA_Chr_23_31124825-31124906_-_@1.16.16, SerAGA_Chr_19_27851584-27851665_-_@1.16.16, SerTGA_Chr_23_31687570-31687651_+_@1.16.16, SerAGA_Chr_18_35387156-35387237_+_@1.16.16, SerAGA_Chr_23_31129325-31129406_-_@1.16.16, SerAGA_Chr_14_69054767-69054848_+_@1.16.16, SerTGA_Chr_23_31141547-31141628_+_@1.16.16, SerAGA_Chr_23_31146083-31146164_-_@1.16.16, Ser…	30	13	60	22	20	37	27	63	13	194	2	19	1	57	57	106	90	119	65	91
tRF-17-34HWH34	CCGTGATCGTATAGTGG	5'-tRF	HisGTG_Chr_NW_020191468.1_8497-8568_+_@2.18.17, HisGTG_Chr_3_21348793-21348864_-_@2.18.17, HisGTG_Chr_3_21148775-21148846_+_@2.18.17, HisGTG_Chr_3_21049256-21049327_-_@2.18.17, HisGTG_Chr_3_21063580-21063651_+_@2.18.17, HisGTG_Chr_10_65235579-65235650_+_@2.18.17, HisGTG_Chr_3_21218714-21218785_-_@2.18.17, HisGTG_Chr_10_65234844-65234915_-_@2.18.17, HisGTG_Chr_3_21227690-21227761_-_@2.18.17, HisGT…	15	13	26	9	5	12	22	9	6	139	3	49	2	26	31	28	103	132	12	71
tRF-19-34HWH32E	CCGTGATCGTATAGTGGTT	5'-tRF	HisGTG_Chr_3_21063580-21063651_+_@2.20.19, HisGTG_Chr_3_21218714-21218785_-_@2.20.19, HisGTG_Chr_10_65237111-65237182_+_@2.20.19, HisGTG_Chr_3_21049256-21049327_-_@2.20.19, HisGTG_Chr_NW_020191468.1_8497-8568_+_@2.20.19, HisGTG_Chr_3_21227690-21227761_-_@2.20.19, HisGTG_Chr_10_65235579-65235650_+_@2.20.19, HisGTG_Chr_10_65234844-65234915_-_@2.20.19, HisGTG_Chr_8_29729058-29729129_+_@2.20.19, HisG…	14	13	24	1	1	13	18	5	11	67	0	28	0	25	20	16	30	70	11	45
tRF-22-79MP9P9MI	GTTTCCGTAGTGTAGTGGTCAT	5'-tRF	ValAAC_Chr_23_31432884-31432956_+_@1.22.22	18	13	15	2	18	36	22	0	17	207	1	5	0	64	39	43	61	100	15	40
tRF-25-RPM8309MUK	GGTAGCGTGGCCGAGTGGTCTAAGG	5'-tRF	LeuTAG_Chr_25_19870711-19870792_-_@1.25.25	0	13	5	139	21	22	11	30	25	88	25	16	35	90	16	42	4	17	22	10
tRF-26-79M89PMNF5B	GTTTCCGTGGTGTAGCGGTTAGCACA	5'-tRF	ValTAC_Chr_23_31259774-31259846_+_@1.26.26, ValTAC_Chr_23_31301252-31301324_-_@1.26.26	7	13	27	8	16	13	18	1	13	56	2	13	2	55	25	12	38	56	12	24
tRF-28-K8HJ83ML5F02	CCCGGATAGCTCAGTCGGTAGAGCATCA	5'-tRF	LysTTT_Chr_16_2247970-2248042_+_@2.29.28, LysTTT_Chr_23_31054701-31054773_+_@2.29.28, LysTTT_Chr_23_31557018-31557090_+_@2.29.28, LysTTT_Chr_16_2248304-2248376_-_@2.29.28, LysTTT_Chr_23_30029666-30029738_-_@2.29.28, LysTTT_Chr_15_82772306-82772378_+_@2.29.28, LysTTT_Chr_19_27761050-27761122_+_@2.29.28, LysTTT_Chr_15_82774048-82774120_-_@2.29.28, LysTTT_Chr_23_30158659-30158731_+_@2.29.28	5	13	11	4	6	10	14	2	2	17	2	3	0	17	11	4	27	26	9	11
tRF-29-PW5SVP9N15JP	GCCGTGATCGTATAGTGGTTAGTACTCTG	5'-tRF	HisGTG_Chr_3_21227690-21227761_-_@1.29.29, HisGTG_Chr_3_21276035-21276106_-_@1.29.29, HisGTG_Chr_3_21049256-21049327_-_@1.29.29, HisGTG_Chr_3_21218714-21218785_-_@1.29.29, HisGTG_Chr_3_21198328-21198399_+_@1.29.29, HisGTG_Chr_NW_020191468.1_8497-8568_+_@1.29.29, HisGTG_Chr_10_65235579-65235650_+_@1.29.29, HisGTG_Chr_10_65237111-65237182_+_@1.29.29, HisGTG_Chr_3_20898974-20899045_+_@1.29.29, HisGT…	14	13	36	25	6	23	54	14	39	278	36	51	11	27	59	33	130	191	13	75
tRF-31-PSQP4PW3FJIKB	GCCCGGCTAGCTCAGTCGGTAGAGCATGGGA	5'-tRF	LysCTT_Chr_10_70547066-70547138_-_@1.31.31, LysCTT_Chr_21_30269857-30269929_-_@1.31.31	37	13	34	5	1	12	27	12	3	163	8	18	3	16	66	14	52	88	15	66
tRF-34-87R8WP9N1EWJI5	TCCCTGGTGGTCTAGTGGTTAGGATTCGGCGCTC	5'-tRF	GluCTC_Chr_NW_020190592.1_20281-20352_-_@1.34.34, GluCTC_Chr_7_42660785-42660856_+_@1.34.34, GluCTC_Chr_3_21352358-21352429_-_@1.34.34, GluCTC_Chr_NW_020190592.1_1276-1347_-_@1.34.34, GluCTC_Chr_3_8098331-8098402_-_@1.34.34, GluCTC_Chr_23_30014669-30014740_-_@1.34.34, GluCTC_Chr_NW_020190592.1_10784-10855_-_@1.34.34, GluCTC_Chr_9_25530031-25530102_+_@1.34.34	15	13	24	43	6	16	12	0	16	35	4	21	0	43	6	70	24	52	9	28
tRF-34-JY7383RPD9W1JV	CATTGGTGGTTCAGTGGTAGAATTCTCGCCTGCC	5'-tRF	GlyGCC_Chr_18_1423807-1423877_+_@2.35.34, GlyGCC_Chr_18_1416704-1416774_-_@2.35.34, GlyGCC_Chr_23_30943694-30943764_+_@2.35.34, GlyGCC_Chr_18_1819426-1819496_+_@2.35.34, GlyGCC_Chr_2_39839393-39839463_+_@2.35.34, GlyGCC_Chr_19_27767594-27767664_+_@2.35.34, GlyGCC_Chr_3_8034296-8034366_+_@2.35.34, GlyGCC_Chr_23_31686620-31686690_+_@2.35.34, GlyGCC_Chr_18_1416064-1416134_-_@2.35.34	8	13	4	11	8	31	27	0	2	8	0	7	0	17	13	4	13	17	2	13
tRF-35-38HJ83ML5F82NZ	CCTGGATAGCTCAGTCGGTAGAGCATCAGACTTTT	5'-tRF	LysTTT_Chr_23_31089834-31089906_+_@2.36.35, LysTTT_Chr_23_31093113-31093185_-_@2.36.35, LysTTT_Chr_23_30111079-30111151_-_@2.36.35	3	13	9	0	1	9	15	0	0	57	0	6	2	5	11	8	9	6	14	10
tRF-37-PYRP4PW3FJHPEZO	GCCTGGGTAGCTCAGTCGGTAGAGCATCAGACTTTTA	5'-tRF	LysTTT_Chr_23_31230715-31230787_+_@1.37.37	23	13	47	0	11	38	24	2	14	273	2	40	6	35	82	72	62	99	61	31
tRF-45-SBVPZO2B0NFN7BWO2L	GTAAATATAGTTTAACAAAAACATTAGATTGTGAATCTAACAATA	5'-tRF	HisGTG_Chr_MT_11907-11976_+_@1.45.45	0	13	0	0	0	2	3	0	0	1	0	0	0	0	0	0	8	2	0	1
tRF-50-S0SP4EUJVS6RH13BDW9N	GTAAGGTCAGCTAATTAAGCTATCGGGCCCATACCCCGAAAATGTTGGTT	5'-tRF	MetCAT_Chr_MT_4197-4265_+_@2.51.50	13	13	9	11	13	14	30	0	3	14	1	6	1	20	18	5	47	32	20	26
tRF-17-86J8WPK	TCCCACATGGTCTAGCG	5'-tRF	GluTTC_Chr_21_3228261-3228332_-_@1.17.17, GluTTC_Chr_2_128295086-128295157_-_@1.17.17, GluTTC_Chr_12_15097784-15097855_-_@1.17.17	50	12	34	34	37	105	40	18	15	215	11	20	5	58	108	148	70	245	61	69
tRF-18-Q1Q89P04	GCGCCGCTGGTGTAGTGG	5'-tRF	GlyCCC_Chr_25_546202-546272_-_@1.18.18, GlyCCC_Chr_11_68555263-68555333_-_@1.18.18	5	12	5	77	20	5	8	15	16	23	2	1	10	37	2	19	12	7	5	20
tRF-19-50FFV02O	GAGAGAGACATAGAGGTTA	5'-tRF	SerTGA_Chr_MT_7229-7299_-_@3.21.19	4	12	7	5	15	14	52	6	10	6	2	18	0	9	16	4	1	13	9	4
tRF-22-50FFV07QL	GAGAGAGACATAGAGGTTATGA	5'-tRF	SerTGA_Chr_MT_7229-7299_-_@3.24.22	9	12	8	3	17	25	108	3	9	26	4	11	4	26	32	10	27	20	13	25
tRF-29-PNR8YP9LONH3	GCATTGGTGGTTCAGTGGTAGAATTCTCT	5'-tRF	GlyCCC_Chr_3_20997412-20997482_-_@1.29.29, GlyCCC_Chr_3_21040374-21040444_-_@1.29.29, GlyCCC_Chr_NW_020191468.1_27206-27276_+_@1.29.29	14	12	10	16	11	19	12	0	36	88	4	21	9	40	5	14	42	116	15	31
tRF-33-ZR73SJRXPFYVDQ	TTTCCGTGGTGTAGCGGTTAGCACATTCGCCTT	5'-tRF	ValTAC_Chr_23_31259774-31259846_+_@2.34.33, ValTAC_Chr_23_31301252-31301324_-_@2.34.33	3	12	15	1	6	12	32	1	2	108	1	17	1	25	21	18	29	99	3	33
tRF-38-PS5P4PW3FJHPEZ0F	GCCCGGATAGCTCAGTCGGTAGAGCATCAGACTTTTAA	5'-tRF	LysTTT_Chr_23_31054701-31054773_+_@1.38.38, LysTTT_Chr_23_30158659-30158731_+_@1.38.38, LysTTT_Chr_23_30029666-30029738_-_@1.38.38, LysTTT_Chr_15_82774048-82774120_-_@1.38.38, LysTTT_Chr_16_2247970-2248042_+_@1.38.38, LysTTT_Chr_15_82772306-82772378_+_@1.38.38, LysTTT_Chr_16_2248304-2248376_-_@1.38.38, LysTTT_Chr_19_27761050-27761122_+_@1.38.38	21	12	18	4	12	13	17	10	16	114	11	48	5	26	45	56	45	34	37	28
tRF-42-22VPNO0BPMJNU542H	CAAGATATAGCTTAAACAAAGCATCCAGTTTACACCTAGAAG	5'-tRF	ValTAC_Chr_MT_1386-1452_+_@1.42.42	12	12	8	0	9	10	9	0	0	43	0	16	0	13	10	9	6	13	23	24
tRF-43-JY7383RPD9W186L8DS	CATTGGTGGTTCAGTGGTAGAATTCTCGCCTCCCACGCGGGAG	5'-tRF	GlyCCC_Chr_3_21208694-21208764_+_@2.44.43, GlyCCC_Chr_3_21112718-21112788_+_@2.44.43, GlyCCC_Chr_3_21206921-21206991_-_@2.44.43, GlyCCC_Chr_3_21210205-21210275_+_@2.44.43	13	12	3	38	6	17	17	9	3	11	8	20	4	27	16	5	22	14	15	11
tRF-44-1OR6QOY04MR1J5KU07	AGTAAGGTCAGCTAATTAAGCTATCGGGCCCATACCCCGAAAAT	5'-tRF	MetCAT_Chr_MT_4197-4265_+_@1.44.44	2	12	10	1	6	11	39	4	7	56	0	220	0	13	6	9	42	25	10	15
tRF-50-BBS422EVUN444RHMULS4	AAAAAGTATGCAAGAACTGCTAATTCTATGCTCCCATATCTAATAGTATG	5'-tRF	SerGCT_Chr_MT_11977-12036_+_@2.51.50	12	12	7	3	4	21	25	1	0	38	0	16	0	25	18	9	20	32	35	27
tRF-20-K8HJ83ML	CCCGGATAGCTCAGTCGGTA	5'-tRF	LysTTT_Chr_15_82772306-82772378_+_@2.21.20, LysTTT_Chr_23_31054701-31054773_+_@2.21.20, LysTTT_Chr_16_2247970-2248042_+_@2.21.20, LysTTT_Chr_23_31557018-31557090_+_@2.21.20, LysTTT_Chr_19_27761050-27761122_+_@2.21.20, LysTTT_Chr_15_82774048-82774120_-_@2.21.20, LysTTT_Chr_23_30029666-30029738_-_@2.21.20, LysTTT_Chr_16_2248304-2248376_-_@2.21.20, LysTTT_Chr_23_30158659-30158731_+_@2.21.20	8	11	13	50	13	9	11	7	23	36	12	10	5	55	10	17	12	17	10	23
tRF-22-34HWH3RXN	CCGTGATCGTATAGTGGTTAGT	5'-tRF	HisGTG_Chr_3_21276035-21276106_-_@2.23.22, HisGTG_Chr_3_20873154-20873225_+_@2.23.22, HisGTG_Chr_NW_020191468.1_8497-8568_+_@2.23.22, HisGTG_Chr_3_21015831-21015902_-_@2.23.22, HisGTG_Chr_10_65237111-65237182_+_@2.23.22, HisGTG_Chr_3_21063580-21063651_+_@2.23.22, HisGTG_Chr_10_65235579-65235650_+_@2.23.22, HisGTG_Chr_3_21148775-21148846_+_@2.23.22, HisGTG_Chr_3_21348793-21348864_-_@2.23.22, HisGT…	3	11	12	12	7	13	15	1	11	84	1	21	1	38	20	9	33	39	8	50
tRF-22-K8HJ83MLL	CCCGGATAGCTCAGTCGGTAGA	5'-tRF	LysTTT_Chr_23_30158659-30158731_+_@2.23.22, LysTTT_Chr_15_82772306-82772378_+_@2.23.22, LysTTT_Chr_16_2248304-2248376_-_@2.23.22, LysTTT_Chr_23_31054701-31054773_+_@2.23.22, LysTTT_Chr_15_82774048-82774120_-_@2.23.22, LysTTT_Chr_16_2247970-2248042_+_@2.23.22, LysTTT_Chr_23_30029666-30029738_-_@2.23.22, LysTTT_Chr_23_31557018-31557090_+_@2.23.22, LysTTT_Chr_19_27761050-27761122_+_@2.23.22	11	11	3	10	8	12	8	3	12	30	3	10	2	34	7	5	10	10	7	24
tRF-23-79M89PMN9	GTTTCCGTGGTGTAGCGGTTAGC	5'-tRF	ValTAC_Chr_23_31259774-31259846_+_@1.23.23, ValTAC_Chr_23_31301252-31301324_-_@1.23.23	6	11	12	2	3	11	13	0	2	11	0	0	0	9	14	3	22	38	15	18
tRF-23-PYRP4PW3X	GCCTGGGTAGCTCAGTCGGTAGA	5'-tRF	LysTTT_Chr_23_31230715-31230787_+_@1.23.23	1	11	18	54	16	11	9	8	41	48	2	3	3	79	10	36	17	23	4	14
tRF-27-79M89PMNF5I	GTTTCCGTGGTGTAGCGGTTAGCACAT	5'-tRF	ValTAC_Chr_23_31259774-31259846_+_@1.27.27, ValTAC_Chr_23_31301252-31301324_-_@1.27.27	19	11	36	5	14	26	33	4	1	52	1	16	2	66	47	10	59	99	17	58
tRF-29-K8HJ83ML5FJH	CCCGGATAGCTCAGTCGGTAGAGCATCAG	5'-tRF	LysTTT_Chr_15_82772306-82772378_+_@2.30.29, LysTTT_Chr_23_31054701-31054773_+_@2.30.29, LysTTT_Chr_16_2247970-2248042_+_@2.30.29, LysTTT_Chr_23_31557018-31557090_+_@2.30.29, LysTTT_Chr_19_27761050-27761122_+_@2.30.29, LysTTT_Chr_15_82774048-82774120_-_@2.30.29, LysTTT_Chr_23_30029666-30029738_-_@2.30.29, LysTTT_Chr_16_2248304-2248376_-_@2.30.29, LysTTT_Chr_23_30158659-30158731_+_@2.30.29	10	11	25	3	14	11	38	3	8	30	2	9	2	49	28	12	25	41	28	30
tRF-30-86J8WPMN1E8Y	TCCCACATGGTCTAGCGGTTAGGATTCCTG	5'-tRF	GluTTC_Chr_12_15097784-15097855_-_@1.30.30, GluTTC_Chr_21_3228261-3228332_-_@1.30.30, GluTTC_Chr_2_128295086-128295157_-_@1.30.30	48	11	71	58	21	62	85	110	156	296	141	96	81	80	164	40	81	277	39	58
tRF-30-Q1Q89P9L8422	GCGCCGCTGGTGTAGTGGTATCATGCAAGA	5'-tRF	GlyCCC_Chr_11_68555263-68555333_-_@1.30.30, GlyCCC_Chr_25_546202-546272_-_@1.30.30	94	11	42	9	8	29	41	0	12	234	11	111	1	29	134	35	276	377	52	150
tRF-32-ROD8N020JXOYO	GGTAAAATGGCTGAGCAAAGCATTAGACTGTA	5'-tRF	TyrGTA_Chr_MT_5618-5685_-_@1.32.32	0	11	16	3	15	7	28	5	4	12	0	8	1	25	9	1	2	5	17	33
tRF-41-779PZBXFEERZYQHQE	GTTCTTGTAGTTGAATGACAACGATGGTTTTTCATATCATT	5'-tRF	GluTTC_Chr_MT_14441-14509_-_@1.41.41	9	11	14	0	1	13	17	0	0	22	0	9	0	10	13	2	12	6	12	23
tRF-44-SBVPZO2B0NFN7BWOF7	GTAAATATAGTTTAACAAAAACATTAGATTGTGAATCTAACAAT	5'-tRF	HisGTG_Chr_MT_11907-11976_+_@1.44.44	2	11	4	4	7	8	10	0	0	25	0	3	0	8	2	5	16	6	10	9
tRF-16-34HWH30	CCGTGATCGTATAGTG	5'-tRF	HisGTG_Chr_3_21198328-21198399_+_@2.17.16, HisGTG_Chr_3_21015831-21015902_-_@2.17.16, HisGTG_Chr_3_21063580-21063651_+_@2.17.16, HisGTG_Chr_8_29729058-29729129_+_@2.17.16, HisGTG_Chr_3_21348793-21348864_-_@2.17.16, HisGTG_Chr_3_21276035-21276106_-_@2.17.16, HisGTG_Chr_3_21227690-21227761_-_@2.17.16, HisGTG_Chr_10_65237111-65237182_+_@2.17.16, HisGTG_Chr_3_21049256-21049327_-_@2.17.16, HisGTG_Chr_…	11	10	17	3	2	11	10	4	7	95	1	26	1	16	21	25	61	86	10	39
tRF-17-SJ7JLJ4	GTAGCGTGGCCGAGCGG	5'-tRF	LeuAAG_Chr_10_26438831-26438912_+_@2.18.17, LeuAAG_Chr_23_30293279-30293360_+_@2.18.17, LeuTAG_Chr_10_26437164-26437245_+_@2.18.17, LeuAAG_Chr_23_30011393-30011474_-_@2.18.17, LeuAAG_Chr_7_40319416-40319497_+_@2.18.17, LeuAAG_Chr_10_26483921-26484002_-_@2.18.17, LeuAAG_Chr_23_30032800-30032881_+_@2.18.17, LeuAAG_Chr_23_30136146-30136227_+_@2.18.17, LeuTAG_Chr_19_27762208-27762289_-_@2.18.17, LeuA…	13	10	7	73	11	13	23	24	12	31	6	8	7	36	18	11	10	24	2	12
tRF-18-JKDPZODB	CAGGGAATAGTTTAAATA	5'-tRF	ProTGG_Chr_MT_15726-15791_-_@1.18.18	12	10	13	8	10	20	12	0	6	12	4	11	0	18	14	5	14	12	16	24
tRF-22-86J8WPMNH	TCCCACATGGTCTAGCGGTTAG	5'-tRF	GluTTC_Chr_21_3228261-3228332_-_@1.22.22, GluTTC_Chr_2_128295086-128295157_-_@1.22.22, GluTTC_Chr_12_15097784-15097855_-_@1.22.22	31	10	21	27	16	21	21	7	37	113	3	10	14	41	56	34	24	113	30	34
tRF-22-OB1QP0BY3	GAAAAAGTATGCAAGAACTGCT	5'-tRF	SerGCT_Chr_MT_11977-12036_+_@1.22.22	19	10	19	1	21	27	38	3	2	63	0	55	1	38	35	10	27	30	31	37
tRF-23-2XF04LVFDO	CACTAAGAAGCTATATAGCACTA	5'-tRF	LysTTT_Chr_MT_8061-8127_+_@1.23.23	7	10	11	0	8	11	12	0	0	22	0	9	0	10	17	17	16	17	18	20
tRF-23-50FFV07QD7	GAGAGAGACATAGAGGTTATGAT	5'-tRF	SerTGA_Chr_MT_7229-7299_-_@3.25.23	7	10	13	1	9	23	147	3	13	23	0	10	2	15	28	4	22	24	7	12
tRF-24-SP5830MM2S	GTCAGGATGGCCGAGCGGTCTAAG	5'-tRF	LeuCAG_Chr_18_25307956-25308038_-_@1.24.24, LeuCAG_Chr_3_8101782-8101864_-_@1.24.24, LeuCAG_Chr_23_31582637-31582719_-_@1.24.24, LeuCAG_Chr_3_8025475-8025557_+_@1.24.24, LeuCAG_Chr_18_25307479-25307561_+_@1.24.24, LeuCAG_Chr_NW_020190592.1_3121-3203_+_@1.24.24, LeuCAG_Chr_NW_020190592.1_22122-22204_+_@1.24.24, LeuCAG_Chr_NW_020190592.1_12613-12695_+_@1.24.24	3	10	5	22	4	6	11	2	9	22	0	7	7	22	0	13	3	12	9	5
tRF-25-50FFV07Q5W	GAGAGAGACATAGAGGTTATGATGT	5'-tRF	SerTGA_Chr_MT_7229-7299_-_@3.27.25	10	10	10	1	60	33	199	5	1	37	7	26	2	34	69	14	21	22	21	29
tRF-25-79M89PMNF5	GTTTCCGTGGTGTAGCGGTTAGCAC	5'-tRF	ValTAC_Chr_23_31301252-31301324_-_@1.25.25, ValTAC_Chr_23_31259774-31259846_+_@1.25.25	13	10	28	5	9	11	20	2	1	36	0	4	0	34	31	6	52	55	19	43
tRF-29-XSXMSL73VLH3	TGCCGTGATCGTATAGTGGTTAGTACTCT	5'-tRF	HisGTG_Chr_3_20898974-20899045_+_@-1T.28.29, HisGTG_Chr_10_65234844-65234915_-_@-1T.28.29, HisGTG_Chr_10_65235579-65235650_+_@-1T.28.29, HisGTG_Chr_3_21198328-21198399_+_@-1T.28.29, HisGTG_Chr_10_65237111-65237182_+_@-1T.28.29, HisGTG_Chr_3_21276035-21276106_-_@-1T.28.29, HisGTG_Chr_3_20873154-20873225_+_@-1T.28.29, HisGTG_Chr_3_21348793-21348864_-_@-1T.28.29, HisGTG_Chr_8_29729058-29729129_+_@-1…	2	10	7	3	5	0	10	1	9	9	3	0	0	12	2	4	11	20	3	11
tRF-33-FEZ3SE92PHD00Q	AGAATTTGGTGTAATTGGGAGCACGAAGAGTTT	5'-tRF	GlnTTG_Chr_MT_4123-4194_-_@2.34.33	10	10	19	4	8	12	17	3	6	24	0	31	2	28	13	3	17	18	27	29
tRF-34-34HWH3RXSINHKN	CCGTGATCGTATAGTGGTTAGTACTCTGCGTTGT	5'-tRF	HisGTG_Chr_3_21063580-21063651_+_@2.35.34, HisGTG_Chr_3_21198328-21198399_+_@2.35.34, HisGTG_Chr_3_21227690-21227761_-_@2.35.34, HisGTG_Chr_3_20898974-20899045_+_@2.35.34, HisGTG_Chr_3_20873154-20873225_+_@2.35.34, HisGTG_Chr_8_29729058-29729129_+_@2.35.34, HisGTG_Chr_10_65235579-65235650_+_@2.35.34, HisGTG_Chr_3_21015831-21015902_-_@2.35.34, HisGTG_Chr_10_65237111-65237182_+_@2.35.34, HisGTG_Chr…	5	10	15	16	15	31	48	0	29	54	5	3	2	64	26	8	17	47	10	42
tRF-34-JKDPZOH2E9FZJY	CAGGGAATAGTTTAAATAGAACTTCAGCTTTGGG	5'-tRF	ProTGG_Chr_MT_15726-15791_-_@1.34.34	7	10	29	13	11	31	26	4	6	35	10	26	14	36	26	36	27	20	36	49
tRF-36-87R8WP9I1EWJQZD	TCCCTGGTGGTCTAGTGGCTAGGATTCGGCGCTTTC	5'-tRF	GluTTC_Chr_3_21212531-21212602_-_@1.36.36, GluTTC_Chr_3_21317723-21317794_+_@1.36.36, GluTTC_Chr_3_21086134-21086205_-_@1.36.36, GluTTC_Chr_3_21204594-21204665_+_@1.36.36, GluTTC_Chr_3_21113479-21113550_-_@1.36.36	2	10	9	79	7	49	28	0	27	37	2	1	1	34	13	15	10	76	6	41
tRF-41-PNR8YP9LON4V4REH0	GCATTGGTGGTTCAGTGGTAGAATTCTCGCCTCCCACGCGG	5'-tRF	GlyCCC_Chr_3_21208694-21208764_+_@1.41.41, GlyCCC_Chr_3_21210205-21210275_+_@1.41.41, GlyCCC_Chr_3_21112718-21112788_+_@1.41.41, GlyCCC_Chr_3_21206921-21206991_-_@1.41.41	6	10	6	54	9	14	4	7	7	10	7	2	1	70	4	11	12	13	7	14
tRF-47-PY5P4PW3FJHPEZUMXKN	GCCTGGATAGCTCAGTCGGTAGAGCATCAGACTTTTAATCTGAGGGT	5'-tRF	LysTTT_Chr_23_31089834-31089906_+_@1.47.47, LysTTT_Chr_23_30111079-30111151_-_@1.47.47, LysTTT_Chr_23_31093113-31093185_-_@1.47.47	0	10	10	4	6	28	20	0	2	48	2	5	1	25	46	26	11	13	14	9
tRF-18-34HWH3DZ	CCGTGATCGTATAGTGGT	5'-tRF	HisGTG_Chr_3_21015831-21015902_-_@2.19.18, HisGTG_Chr_NW_020191468.1_8497-8568_+_@2.19.18, HisGTG_Chr_3_21198328-21198399_+_@2.19.18, HisGTG_Chr_3_21148775-21148846_+_@2.19.18, HisGTG_Chr_3_20898974-20899045_+_@2.19.18, HisGTG_Chr_8_29729058-29729129_+_@2.19.18, HisGTG_Chr_3_21227690-21227761_-_@2.19.18, HisGTG_Chr_3_21063580-21063651_+_@2.19.18, HisGTG_Chr_3_21276035-21276106_-_@2.19.18, HisGTG_…	9	9	20	4	3	5	9	6	5	96	1	22	2	39	30	17	60	87	4	31
tRF-18-69JP4P04	GGCTCCATAGCTCAGTGG	5'-tRF	ThrTGT_Chr_16_26005834-26005906_+_@1.18.18	3	9	4	15	3	4	4	0	10	2	0	0	2	5	0	1	1	3	3	1
tRF-18-SP5830D4	GTCAGGATGGCCGAGCGG	5'-tRF	LeuCAG_Chr_23_31582637-31582719_-_@1.18.18, LeuCAG_Chr_18_25307956-25308038_-_@1.18.18, LeuCAG_Chr_3_8025475-8025557_+_@1.18.18, LeuCAG_Chr_NW_020190592.1_12613-12695_+_@1.18.18, LeuCAG_Chr_NW_020190592.1_3121-3203_+_@1.18.18, LeuCAG_Chr_3_8101782-8101864_-_@1.18.18, LeuCAG_Chr_18_25307479-25307561_+_@1.18.18, LeuCAG_Chr_NW_020190592.1_22122-22204_+_@1.18.18	13	9	23	213	33	44	24	28	37	98	18	24	14	112	16	55	34	46	12	27
tRF-19-LSN3S32B	CGCCGCTGGTGTAGTGGTA	5'-tRF	GlyCCC_Chr_25_546202-546272_-_@2.20.19, GlyCCC_Chr_11_68555263-68555333_-_@2.20.19	4	9	2	10	0	1	8	2	1	10	1	4	0	8	1	6	1	8	1	15
tRF-20-79MP9P9M	GTTTCCGTAGTGTAGTGGTC	5'-tRF	ValAAC_Chr_23_31432884-31432956_+_@1.20.20	56	9	27	11	18	58	41	5	14	174	2	26	2	68	83	46	101	177	22	121
tRF-20-S3M8309N	GTAGTCGTGGCCGAGTGGTT	5'-tRF	SerAGA_Chr_14_69054767-69054848_+_@1.20.20, SerAGA_Chr_23_31678541-31678622_-_@1.20.20, SerAGA_Chr_19_49195498-49195579_-_@1.20.20, SerAGA_Chr_23_31129325-31129406_-_@1.20.20, SerAGA_Chr_23_31110602-31110683_+_@1.20.20, SerTGA_Chr_23_31141547-31141628_+_@1.20.20, SerAGA_Chr_23_31149573-31149654_-_@1.20.20, SerTGA_Chr_23_31687570-31687651_+_@1.20.20, SerTGA_Chr_23_31116197-31116278_-_@1.20.20, Ser…	1	9	2	121	17	4	11	27	80	78	5	1	4	65	1	38	6	24	8	11
tRF-21-PY5P4PW3B	GCCTGGATAGCTCAGTCGGTA	5'-tRF	LysTTT_Chr_23_30111079-30111151_-_@1.21.21, LysTTT_Chr_23_31089834-31089906_+_@1.21.21, LysTTT_Chr_23_31093113-31093185_-_@1.21.21	5	9	18	40	19	40	23	21	134	210	11	12	5	94	22	76	22	19	28	17
tRF-21-R9JP9PMNB	GGTTCCATAGTGTAGCGGTTA	5'-tRF	ValTAC_Chr_15_82766873-82766945_-_@1.21.21	3	9	5	6	3	4	3	2	11	20	1	0	0	22	1	5	0	1	6	10
tRF-21-S3M8309NB	GTAGTCGTGGCCGAGTGGTTA	5'-tRF	SerAGA_Chr_23_31119332-31119413_+_@1.21.21, SerTGA_Chr_23_31116197-31116278_-_@1.21.21, SerAGA_Chr_19_49195498-49195579_-_@1.21.21, SerAGA_Chr_18_35387156-35387237_+_@1.21.21, SerAGA_Chr_23_31158022-31158103_-_@1.21.21, SerAGA_Chr_23_31149573-31149654_-_@1.21.21, SerAGA_Chr_23_31110602-31110683_+_@1.21.21, SerTGA_Chr_23_31141547-31141628_+_@1.21.21, SerAGA_Chr_23_31124825-31124906_-_@1.21.21, Ser…	3	9	16	90	7	5	9	8	24	73	0	2	0	102	5	39	24	20	10	25
tRF-23-PY5P4PW3X	GCCTGGATAGCTCAGTCGGTAGA	5'-tRF	LysTTT_Chr_23_31093113-31093185_-_@1.23.23, LysTTT_Chr_23_30111079-30111151_-_@1.23.23, LysTTT_Chr_23_31089834-31089906_+_@1.23.23	9	9	10	39	14	25	18	23	61	119	7	6	4	63	6	48	10	24	15	9
tRF-25-PS5P4PW3FJ	GCCCGGATAGCTCAGTCGGTAGAGC	5'-tRF	LysTTT_Chr_15_82774048-82774120_-_@1.25.25, LysTTT_Chr_16_2247970-2248042_+_@1.25.25, LysTTT_Chr_16_2248304-2248376_-_@1.25.25, LysTTT_Chr_23_31054701-31054773_+_@1.25.25, LysTTT_Chr_23_30029666-30029738_-_@1.25.25, LysTTT_Chr_23_30158659-30158731_+_@1.25.25, LysTTT_Chr_15_82772306-82772378_+_@1.25.25, LysTTT_Chr_19_27761050-27761122_+_@1.25.25	15	9	24	22	8	9	42	5	8	27	1	9	0	29	15	10	22	50	19	17
tRF-28-P4R8YPMLOND5	GCATGGGTGGTTCAGCGGTAGAATTCTC	5'-tRF	AspGTC_Chr_3_6987110-6987180_+_@1.28.28	1	9	2	13	9	11	16	1	8	17	4	16	1	21	6	0	7	13	0	6
tRF-29-RKUP4P9L5FKP	GGGGGTACAGCTCAGTGGTAGAGCATTTG	5'-tRF	CysGCA_Chr_3_22722293-22722364_-_@1.29.29	3	9	5	32	5	2	9	1	20	36	0	15	5	32	3	8	17	12	3	17
[truncated: 39,222 more rows]
