# Supplementary material for: Profiling of Small Noncoding RNAs During Bovine Conceptus Elongation Identifies Let-7 as a Candidate Regulator of Proliferation and Differentiation
Source: Animals (Basel). 2026 Apr 13;16(8):1181. doi: 10.3390/ani16081181 (PMC13114074; doi:10.3390/ani16081181)
Supplement: Supplementary file 1 [file animals-16-01181-s001.zip › Supplemental Table 4 - miranda results.xlsx]

## Sheet: Sheet1
Suppemental Table 4. miranda results
mirna	Target	Score	Energy-Kcal/Mol	Query-Aln(start)	Query-Aln(end)	Subjetct-Al(Start)	Subjetct-Al(End)	Al-Len	Subject-Identity	Query-Identity
>bta-let-7a-5p	ABCC5|ENSBTAG00000017666|GeneID:511769	152	-20.17	2	21	1116	1137	19	0.6316	0.7368
>bta-let-7a-5p	ABCD4|ENSBTAG00000014633|GeneID:112448521	162	-27.74	2	19	170	191	17	0.7059	0.8824
>bta-let-7a-5p	ABCE1|ENSBTAG00000019854|GeneID:514991	152	-20.25	2	21	241	259	19	0.7895	0.8421
>bta-let-7a-5p	ADAM10|ENSBTAG00000005481|GeneID:282132	154	-24.34	2	20	788	812	21	0.7143	0.8571
>bta-let-7a-5p	ADAMTS15|ENSBTAG00000016857|GeneID:514927	156	-20.27	2	17	1076	1097	15	0.6667	0.9333
>bta-let-7a-5p	ADAT1|ENSBTAG00000015669|GeneID:618521	159	-24.28	2	20	667	688	18	0.7222	0.9444
>bta-let-7a-5p	ADRB3|ENSBTAG00000017981|GeneID:281606	156	-20.84	2	21	478	499	19	0.6842	0.7368
>bta-let-7a-5p	ADRB3|ENSBTAG00000017981|GeneID:281606	156	-20.84	2	21	516	537	19	0.6842	0.7368
>bta-let-7a-5p	AFF4|ENSBTAG00000009482|GeneID:541306	154	-21.79	3	21	503	523	18	0.8333	0.8889
>bta-let-7a-5p	AGRN|ENSBTAG00000013191|GeneID:525795	150	-26.06	2	19	226	247	17	0.7059	0.8824
>bta-let-7a-5p	AMMECR1L|ENSBTAG00000008089|GeneID:539958	165	-23.18	2	21	833	854	20	0.8	0.85
>bta-let-7a-5p	ANGPTL2|ENSBTAG00000011810|GeneID:512019	154	-26.95	2	21	1353	1373	19	0.6842	0.9474
>bta-let-7a-5p	ANGPTL2|ENSBTAG00000011810|GeneID:512019	154	-26.95	2	21	375	395	19	0.6842	0.9474
>bta-let-7a-5p	ANKRD49|ENSBTAG00000009176|GeneID:540949	168	-24.25	2	21	634	655	19	0.7368	0.8421
>bta-let-7a-5p	APBA1|ENSBTAG00000008877|GeneID:515571	150	-22.1	2	19	1184	1205	17	0.7059	0.8824
>bta-let-7a-5p	APBA1|ENSBTAG00000008877|GeneID:515571	172	-24.64	2	17	2944	2965	15	0.8667	1
>bta-let-7a-5p	APBA1|ENSBTAG00000008877|GeneID:515571	172	-24.64	2	17	3668	3689	15	0.8667	1
>bta-let-7a-5p	APBB3|ENSBTAG00000001450|GeneID:525278	151	-21.69	2	21	235	258	21	0.5714	0.8095
>bta-let-7a-5p	ARHGAP20|ENSBTAG00000000333|GeneID:515501	163	-20.4	2	21	1521	1543	20	0.75	0.8
>bta-let-7a-5p	ARHGEF2|ENSBTAG00000000113|GeneID:505940	153	-20.91	2	18	757	778	16	0.75	0.9375
>bta-let-7a-5p	ASL|ENSBTAG00000015314|GeneID:512771	151	-26.13	2	21	30	52	20	0.7	0.85
>bta-let-7a-5p	ATP2A2|ENSBTAG00000001398|GeneID:540568	151	-22.58	2	12	474	495	10	0.9	1
>bta-let-7a-5p	B3GNT7|ENSBTAG00000001359|GeneID:538799	150	-22.67	2	16	635	657	15	0.7333	0.8667
>bta-let-7a-5p	BAG2|ENSBTAG00000005355|GeneID:506107	151	-21.25	2	21	598	620	20	0.7	0.85
>bta-let-7a-5p	BMP5|ENSBTAG00000012870|GeneID:507682	153	-25.75	2	19	741	763	18	0.7778	0.8889
>bta-let-7a-5p	BRMS1L|ENSBTAG00000018400|GeneID:514432	152	-22.6	2	21	1252	1273	19	0.6316	0.8947
>bta-let-7a-5p	C19H17orf53|ENSBTAG00000004464|GeneID:615299	154	-20.35	2	21	974	994	19	0.6842	0.7895
>bta-let-7a-5p	C20H5orf51|ENSBTAG00000004929|GeneID:112443003	151	-25.27	2	16	18	39	14	0.7857	1
>bta-let-7a-5p	CACNA2D1|ENSBTAG00000020569|GeneID:282608	158	-25.68	2	19	2238	2259	17	0.8235	0.8824
>bta-let-7a-5p	CAPN6|ENSBTAG00000000828|GeneID:539360	152	-21.27	2	21	1364	1385	19	0.6842	0.8421
>bta-let-7a-5p	CAPN6|ENSBTAG00000000828|GeneID:539360	163	-23.99	2	21	168	190	20	0.8	0.9
>bta-let-7a-5p	CCDC9B|ENSBTAG00000013774|GeneID:513496	150	-22.14	2	21	560	580	19	0.6842	0.8947
>bta-let-7a-5p	CCNG1|ENSBTAG00000006607|GeneID:281671	163	-22.9	2	20	632	653	18	0.7778	0.9444
>bta-let-7a-5p	CD2AP|ENSBTAG00000000322|GeneID:533188	158	-20.25	2	21	2399	2419	19	0.7895	0.8947
>bta-let-7a-5p	CEMIP2|ENSBTAG00000005090|GeneID:515491	164	-21.47	2	21	1443	1464	19	0.6842	0.8421
>bta-let-7a-5p	CERCAM|ENSBTAG00000038139|GeneID:516122	164	-20.62	2	21	349	370	19	0.7368	0.7895
>bta-let-7a-5p	CFAP97|ENSBTAG00000013211|GeneID:508280	161	-21.49	2	14	557	578	12	0.9167	1
>bta-let-7a-5p	CHD9|ENSBTAG00000002287|GeneID:539275	150	-26.04	2	21	574	594	19	0.6842	0.8947
>bta-let-7a-5p	CL43|ENSBTAG00000054756|GeneID:431784	165	-21.33	2	19	322	344	18	0.7778	0.8889
>bta-let-7a-5p	CLEC9A|ENSBTAG00000009537|GeneID:616060	156	-22.17	3	21	111	132	18	0.7778	0.8889
>bta-let-7a-5p	CLIC5|ENSBTAG00000010244|GeneID:281696	162	-23.83	2	21	284	304	19	0.7368	0.8421
>bta-let-7a-5p	CNIH3|ENSBTAG00000053199|GeneID:615236	151	-20.47	2	21	1574	1596	20	0.7	0.85
>bta-let-7a-5p	CNOT4|ENSBTAG00000017919|GeneID:540891	158	-20.86	2	21	138	164	24	0.6667	0.7917
>bta-let-7a-5p	COQ8A|ENSBTAG00000021880|GeneID:536925	163	-25.69	2	21	850	872	20	0.8	0.9
>bta-let-7a-5p	CXCL12|ENSBTAG00000005077|GeneID:613811	152	-26.25	2	17	264	285	15	0.7333	1
>bta-let-7a-5p	CYB5A|ENSBTAG00000012012|GeneID:281110	151	-21.39	2	20	1464	1485	18	0.7222	0.8333
>bta-let-7a-5p	CYB5D1|ENSBTAG00000051958|GeneID:507171	152	-23.7	2	21	2242	2263	19	0.6842	0.8421
>bta-let-7a-5p	DAP|ENSBTAG00000006346|GeneID:616066	160	-24.18	2	21	1039	1060	19	0.7368	0.8947
>bta-let-7a-5p	DDHD1|ENSBTAG00000019924|GeneID:338047	155	-20.15	2	20	541	562	18	0.6667	0.9444
>bta-let-7a-5p	DPP8|ENSBTAG00000014807|GeneID:536604	155	-23.64	2	21	265	287	20	0.7	0.9
>bta-let-7a-5p	DSEL|ENSBTAG00000037907|GeneID:538958	150	-21.43	2	21	3271	3291	19	0.7368	0.8421
>bta-let-7a-5p	DUSP19|ENSBTAG00000020961|GeneID:505754	160	-23.13	2	21	364	385	19	0.6842	0.9474
>bta-let-7a-5p	DZIP1L|ENSBTAG00000015198|GeneID:512800	152	-20.89	2	13	1350	1371	11	0.9091	0.9091
>bta-let-7a-5p	EDEM1|ENSBTAG00000012904|GeneID:511008	168	-25.38	2	18	351	373	17	0.8235	0.9412
>bta-let-7a-5p	EEF2K|ENSBTAG00000017662|GeneID:521730	165	-20.93	2	20	705	729	21	0.7619	0.8571
>bta-let-7a-5p	EHD2|ENSBTAG00000021191|GeneID:538348	162	-22.47	2	19	622	643	17	0.8235	0.9412
>bta-let-7a-5p	EIF2S2|ENSBTAG00000005969|GeneID:520094	151	-22.04	2	18	573	593	16	0.6875	0.875
>bta-let-7a-5p	ENDOG|ENSBTAG00000012484|GeneID:327707	156	-24.8	2	21	316	337	19	0.7368	0.8421
>bta-let-7a-5p	|ENSBTAG00000000623|GeneID:514174	157	-20.37	2	20	1229	1249	18	0.6667	0.8889
>bta-let-7a-5p	|ENSBTAG00000008248|GeneID:537655	151	-20.61	2	21	1587	1609	20	0.65	0.9
>bta-let-7a-5p	|ENSBTAG00000050453|GeneID:101908474	153	-22.35	2	15	275	298	15	0.8	0.8667
>bta-let-7a-5p	ERCC4|ENSBTAG00000021773|GeneID:516371	159	-21.83	2	16	1369	1390	14	0.7857	0.9286
>bta-let-7a-5p	ESPL1|ENSBTAG00000008934|GeneID:506740	167	-22.16	2	21	30	52	20	0.7	0.9
>bta-let-7a-5p	F11R|ENSBTAG00000017846|GeneID:281258	151	-20.64	2	20	161	182	18	0.6667	0.8889
>bta-let-7a-5p	FAM78A|ENSBTAG00000004542|GeneID:506709	157	-23.54	2	19	82	104	18	0.8333	0.8889
>bta-let-7a-5p	FBF1|ENSBTAG00000030175|GeneID:513998	167	-22.29	2	21	284	307	21	0.7619	0.8095
>bta-let-7a-5p	FGF5|ENSBTAG00000017348|GeneID:536771	151	-21.8	2	21	1311	1333	20	0.7	0.85
>bta-let-7a-5p	FGF5|ENSBTAG00000017348|GeneID:536771	151	-21.8	2	21	980	1002	20	0.7	0.85
>bta-let-7a-5p	FGR|ENSBTAG00000011784|GeneID:516133	167	-23.09	2	21	1720	1742	20	0.75	0.85
>bta-let-7a-5p	FKBP2|ENSBTAG00000013606|GeneID:538998	150	-20.4	2	21	846	869	21	0.7143	0.8571
>bta-let-7a-5p	FKBP2|ENSBTAG00000013606|GeneID:538998	150	-20.4	2	21	846	869	21	0.7143	0.8571
>bta-let-7a-5p	FRMD4B|ENSBTAG00000007624|GeneID:526127	151	-20.44	2	21	1102	1125	21	0.5714	0.8095
>bta-let-7a-5p	FRMD4B|ENSBTAG00000007624|GeneID:526127	151	-20.44	2	21	1107	1130	21	0.5714	0.8095
>bta-let-7a-5p	GCAT|ENSBTAG00000008434|GeneID:319141	153	-26.81	2	21	280	305	23	0.6957	0.7826
>bta-let-7a-5p	GCNT4|ENSBTAG00000050091|GeneID:782825	158	-20.87	2	21	478	501	21	0.7143	0.8095
>bta-let-7a-5p	GIPC1|ENSBTAG00000000764|GeneID:519617	156	-26	2	21	512	533	19	0.6316	0.9474
>bta-let-7a-5p	GLRX|ENSBTAG00000038186|GeneID:515416	158	-21.62	2	21	361	381	19	0.6842	0.8421
>bta-let-7a-5p	GNAT1|ENSBTAG00000018020|GeneID:281794	152	-22.33	2	21	340	361	19	0.6842	0.8421
>bta-let-7a-5p	GNG5|ENSBTAG00000008122|GeneID:287018	152	-20.34	2	21	108	129	19	0.7895	0.8947
>bta-let-7a-5p	GPR137|ENSBTAG00000012512|GeneID:505015	156	-20.4	2	21	244	265	19	0.6316	0.7895
>bta-let-7a-5p	GPR156|ENSBTAG00000001464|GeneID:539186	154	-20.19	2	21	160	180	19	0.6316	0.8421
>bta-let-7a-5p	GPR157|ENSBTAG00000012605|GeneID:538468	154	-20.12	2	16	129	151	15	0.7333	0.9333
>bta-let-7a-5p	GPR157|ENSBTAG00000012605|GeneID:538468	154	-20.12	2	16	521	543	15	0.7333	0.9333
>bta-let-7a-5p	HBEGF|ENSBTAG00000021766|GeneID:522921	153	-21.33	2	18	22	43	16	0.625	0.875
>bta-let-7a-5p	HTR4|ENSBTAG00000010837|GeneID:317708	167	-21.9	2	21	1245	1267	20	0.75	0.85
>bta-let-7a-5p	IGDCC4|ENSBTAG00000006440|GeneID:541098	163	-21.43	2	17	817	839	16	0.875	0.875
>bta-let-7a-5p	IL13|ENSBTAG00000015953|GeneID:281247	166	-25.87	2	20	545	569	21	0.7143	0.8571
>bta-let-7a-5p	IL1A|ENSBTAG00000010349|GeneID:281250	166	-24.13	2	21	773	793	19	0.7895	0.8421
>bta-let-7a-5p	JMJD7|ENSBTAG00000046607|GeneID:100137087	160	-26.64	2	21	280	301	19	0.6842	0.9474
>bta-let-7a-5p	KANSL3|ENSBTAG00000004497|GeneID:618190	151	-21.38	2	21	218	241	21	0.5714	0.8095
>bta-let-7a-5p	KCNK6|ENSBTAG00000023562|GeneID:785418	155	-20.43	3	20	2847	2868	17	0.7647	0.9412
>bta-let-7a-5p	KCTD21|ENSBTAG00000054429|GeneID:539645	161	-20.7	2	21	2051	2072	20	0.8	0.8
>bta-let-7a-5p	KRT5|ENSBTAG00000038384|GeneID:281268	151	-21.06	2	21	3	25	20	0.7	0.85
>bta-let-7a-5p	KRT80|ENSBTAG00000007204|GeneID:522400	156	-20.84	3	21	1855	1876	18	0.7778	0.8889
>bta-let-7a-5p	LARP1|ENSBTAG00000008443|GeneID:505690	155	-20.39	2	20	1044	1065	18	0.7778	0.8333
>bta-let-7a-5p	LELP1|ENSBTAG00000032995|GeneID:767996	164	-20.48	2	21	12	33	19	0.7368	0.7895
>bta-let-7a-5p	LRRC59|ENSBTAG00000006072|GeneID:532659	150	-22.06	2	21	6	26	19	0.7368	0.8421
>bta-let-7a-5p	LSM14A|ENSBTAG00000000630|GeneID:538838	164	-20.93	2	21	663	684	19	0.7368	0.7895
>bta-let-7a-5p	LY86|ENSBTAG00000031444|GeneID:613856	167	-23.46	2	21	656	678	20	0.75	0.85
>bta-let-7a-5p	LYRM9|ENSBTAG00000033298|GeneID:615250	164	-21.92	2	20	1005	1026	19	0.7895	0.8947
>bta-let-7a-5p	MAP2K3|ENSBTAG00000010576|GeneID:516039	152	-20.46	2	21	248	269	19	0.6316	0.8947
>bta-let-7a-5p	MAP3K1|ENSBTAG00000013790|GeneID:523962	159	-22.23	2	21	2088	2112	22	0.6818	0.7727
>bta-let-7a-5p	MDFI|ENSBTAG00000019343|GeneID:286808	164	-25.26	2	21	261	282	19	0.6842	0.8421
>bta-let-7a-5p	MEOX2|ENSBTAG00000003238|GeneID:518540	151	-22.66	2	21	808	830	20	0.8	0.9
>bta-let-7a-5p	MFGE8|ENSBTAG00000003300|GeneID:281913	154	-26.34	2	21	50	70	19	0.6842	0.9474
>bta-let-7a-5p	MFSD8|ENSBTAG00000044058|GeneID:515944	166	-23.28	2	21	1075	1098	21	0.7619	0.8571
>bta-let-7a-5p	MOB1B|ENSBTAG00000016290|GeneID:515407	151	-20.63	2	19	3708	3729	18	0.8333	0.8889
>bta-let-7a-5p	MPRIP|ENSBTAG00000010534|GeneID:533979	150	-25.4	2	21	1479	1499	19	0.6842	0.8947
>bta-let-7a-5p	MRPL15|ENSBTAG00000001174|GeneID:510347	161	-21.5	2	21	948	969	20	0.7	0.9
>bta-let-7a-5p	MRPS21|ENSBTAG00000024378|GeneID:614343	160	-21.18	2	21	1242	1263	19	0.6842	0.7895
>bta-let-7a-5p	MS4A8|ENSBTAG00000009289|GeneID:415111	153	-20.04	2	21	263	282	19	0.7895	0.8421
>bta-let-7a-5p	MTERF1|ENSBTAG00000045617|GeneID:522191	154	-20.61	2	20	153	179	23	0.6087	0.7826
>bta-let-7a-5p	MUC20|ENSBTAG00000032819|GeneID:504643	151	-20.35	2	21	373	398	23	0.5652	0.7826
>bta-let-7a-5p	MXI1|ENSBTAG00000017263|GeneID:614509	155	-21.38	2	21	1844	1866	20	0.7	0.9
>bta-let-7a-5p	NAT14|ENSBTAG00000019051|GeneID:532809	150	-24.15	2	21	179	199	19	0.7368	0.8421
>bta-let-7a-5p	NCOA1|ENSBTAG00000015007|GeneID:525346	162	-23.47	2	21	1561	1581	19	0.6842	0.8947
>bta-let-7a-5p	NDOR1|ENSBTAG00000047061|GeneID:513873	164	-25.07	2	21	156	177	19	0.6842	0.8421
>bta-let-7a-5p	NDRG1|ENSBTAG00000000711|GeneID:504499	152	-25.16	2	21	1358	1379	19	0.7368	0.9474
>bta-let-7a-5p	NDRG1|ENSBTAG00000000711|GeneID:504499	152	-25.16	2	21	1358	1379	19	0.7368	0.9474
>bta-let-7a-5p	NKD1|ENSBTAG00000012295|GeneID:618586	165	-20.31	2	20	436	456	18	0.7778	0.8889
>bta-let-7a-5p	NLRP9|ENSBTAG00000004725|GeneID:520716	155	-20.67	2	21	166	190	22	0.6364	0.7727
>bta-let-7a-5p	NUDT7|ENSBTAG00000007184|GeneID:504826	156	-20.98	2	15	2810	2830	13	0.9231	0.9231
>bta-let-7a-5p	PALD1|ENSBTAG00000008583|GeneID:524694	160	-23.54	2	19	1565	1588	19	0.7895	0.8421
>bta-let-7a-5p	PCP4L1|ENSBTAG00000040512|GeneID:100126444	166	-23.69	2	21	768	791	21	0.7619	0.8571
>bta-let-7a-5p	PDCD1|ENSBTAG00000011543|GeneID:613842	163	-23.26	2	21	1048	1070	20	0.8	0.9
>bta-let-7a-5p	PDCD1|ENSBTAG00000011543|GeneID:613842	163	-23.26	2	21	290	312	20	0.8	0.9
>bta-let-7a-5p	PDCD1|ENSBTAG00000011543|GeneID:613842	163	-23.26	2	21	506	528	20	0.8	0.9
>bta-let-7a-5p	PFKFB4|ENSBTAG00000006752|GeneID:534928	172	-28.11	2	21	854	875	19	0.7368	0.8947
>bta-let-7a-5p	PHF11|ENSBTAG00000013159|GeneID:513331	159	-20.12	2	21	165	187	20	0.65	0.85
>bta-let-7a-5p	PIAS4|ENSBTAG00000000753|GeneID:534722	160	-20.67	2	21	775	796	19	0.6316	0.8421
>bta-let-7a-5p	POMK|ENSBTAG00000003649|GeneID:514490	150	-25	2	21	512	532	19	0.6842	0.8947
>bta-let-7a-5p	PPIE|ENSBTAG00000047314|GeneID:787681	151	-20.19	3	21	718	740	19	0.7895	0.8421
>bta-let-7a-5p	PTGFR|ENSBTAG00000015902|GeneID:282020	151	-20.21	3	20	316	337	17	0.7059	0.9412
>bta-let-7a-5p	R3HCC1L|ENSBTAG00000021856|GeneID:616788	156	-20.89	2	13	370	391	11	0.9091	1
>bta-let-7a-5p	RAMAC|ENSBTAG00000027069|GeneID:614296	151	-20.35	2	21	206	231	23	0.6087	0.7391
>bta-let-7a-5p	RANBP2|ENSBTAG00000000152|GeneID:785768	156	-24.23	2	13	683	704	11	0.9091	1
>bta-let-7a-5p	RDX|ENSBTAG00000004672|GeneID:517111	155	-20.47	2	17	953	975	16	0.75	0.875
>bta-let-7a-5p	RHNO1|ENSBTAG00000015878|GeneID:513642	150	-23.01	2	21	234	257	21	0.7143	0.8571
>bta-let-7a-5p	RLBP1|ENSBTAG00000033721|GeneID:282038	150	-23.1	2	21	211	231	19	0.6842	0.8947
>bta-let-7a-5p	RRAGD|ENSBTAG00000018438|GeneID:541106	150	-21.56	2	21	2071	2091	19	0.6842	0.8947
>bta-let-7a-5p	RRAGD|ENSBTAG00000018438|GeneID:541106	163	-25.64	2	20	2185	2206	18	0.7778	0.9444
>bta-let-7a-5p	SCN5A|ENSBTAG00000009155|GeneID:282061	151	-22	2	21	1647	1670	21	0.619	0.7619
>bta-let-7a-5p	SEC24A|ENSBTAG00000018322|GeneID:505089	152	-22.85	2	17	2120	2141	15	0.8	0.9333
>bta-let-7a-5p	SEMA4C|ENSBTAG00000021920|GeneID:526028	155	-20.3	2	21	42	66	22	0.6364	0.7727
>bta-let-7a-5p	SEPTIN11|ENSBTAG00000021372|GeneID:535746	150	-24.78	2	19	1517	1538	17	0.5882	1
>bta-let-7a-5p	SEPTIN11|ENSBTAG00000021372|GeneID:535746	150	-24.78	2	19	819	840	17	0.5882	1
>bta-let-7a-5p	SEPTIN6|ENSBTAG00000004291|GeneID:540783	150	-21.95	2	20	1903	1926	20	0.65	0.9
>bta-let-7a-5p	SETD1A|ENSBTAG00000002345|GeneID:782887	162	-20.55	2	19	2440	2461	17	0.7647	0.8235
>bta-let-7a-5p	SHISA2|ENSBTAG00000018214|GeneID:617336	164	-27.4	2	21	815	836	19	0.7368	0.9474
>bta-let-7a-5p	SLC11A2|ENSBTAG00000032914|GeneID:521189	150	-21.33	2	21	1932	1952	19	0.7368	0.8421
>bta-let-7a-5p	SLC12A9|ENSBTAG00000001131|GeneID:617865	152	-20.15	2	21	264	287	22	0.6818	0.8182
>bta-let-7a-5p	SLC19A3|ENSBTAG00000021325|GeneID:537280	162	-23.12	2	21	641	661	19	0.7368	0.8421
>bta-let-7a-5p	SLC19A3|ENSBTAG00000021325|GeneID:537280	162	-23.12	2	21	641	661	19	0.7368	0.8421
>bta-let-7a-5p	SLC25A32|ENSBTAG00000033902|GeneID:782162	162	-21.04	2	20	174	196	19	0.6842	0.8947
>bta-let-7a-5p	SLC41A1|ENSBTAG00000005379|GeneID:533907	152	-20.81	2	21	504	525	19	0.6842	0.8421
>bta-let-7a-5p	SLC41A1|ENSBTAG00000005379|GeneID:533907	152	-20.81	2	21	620	641	19	0.6842	0.8421
>bta-let-7a-5p	SLC6A1|ENSBTAG00000005857|GeneID:407118	151	-20.4	2	21	70	89	20	0.75	0.75
>bta-let-7a-5p	SLC6A1|ENSBTAG00000005857|GeneID:407118	151	-20.4	2	21	70	89	20	0.75	0.75
>bta-let-7a-5p	SLC6A7|ENSBTAG00000000910|GeneID:539786	154	-22.99	2	21	125	145	19	0.7368	0.8947
>bta-let-7a-5p	SMIM20|ENSBTAG00000003897|GeneID:104975039	166	-21.98	2	21	265	285	19	0.7368	0.8947
>bta-let-7a-5p	SMUG1|ENSBTAG00000021974|GeneID:539771	151	-22.36	2	21	215	237	20	0.65	0.75
>bta-let-7a-5p	SPINDOC|ENSBTAG00000018022|GeneID:513662	153	-22.49	2	18	342	363	16	0.6875	0.8125
>bta-let-7a-5p	SPINK9|ENSBTAG00000052488|GeneID:100297800	153	-21.49	2	21	50	69	19	0.7895	0.8421
>bta-let-7a-5p	SPRED2|ENSBTAG00000019456|GeneID:519081	150	-21.34	2	21	237	261	22	0.7273	0.8182
>bta-let-7a-5p	SRSF1|ENSBTAG00000014766|GeneID:615796	150	-23.24	2	21	872	895	21	0.6667	0.9048
>bta-let-7a-5p	SUOX|ENSBTAG00000006160|GeneID:509837	150	-20.67	2	20	377	401	21	0.6667	0.8571
>bta-let-7a-5p	SYNDIG1L|ENSBTAG00000052950|GeneID:617660	160	-26.63	2	21	1451	1472	19	0.7368	0.8947
>bta-let-7a-5p	SYNDIG1L|ENSBTAG00000052950|GeneID:617660	160	-26.63	2	21	1522	1543	19	0.7368	0.8947
>bta-let-7a-5p	SYT17|ENSBTAG00000014229|GeneID:532273	150	-20.27	2	15	526	547	13	0.8462	1
>bta-let-7a-5p	TARBP2|ENSBTAG00000000435|GeneID:514674	160	-20.76	2	19	88	108	17	0.7647	0.8824
>bta-let-7a-5p	TCEA1|ENSBTAG00000003460|GeneID:505722	152	-21.99	2	21	977	998	19	0.6316	0.8947
>bta-let-7a-5p	TENT4A|ENSBTAG00000003381|GeneID:523016	150	-21.06	2	19	162	183	17	0.6471	0.9412
>bta-let-7a-5p	TENT4A|ENSBTAG00000003381|GeneID:523016	150	-21.06	2	19	886	907	17	0.6471	0.9412
>bta-let-7a-5p	THBS1|ENSBTAG00000002006|GeneID:281530	157	-22.28	2	20	1505	1525	18	0.8333	0.8889
>bta-let-7a-5p	TIMM22|ENSBTAG00000008423|GeneID:515555	173	-23.6	2	18	146	167	16	0.875	0.9375
>bta-let-7a-5p	TIMM44|ENSBTAG00000015567|GeneID:100125924	157	-21.3	2	14	639	660	12	0.8333	1
>bta-let-7a-5p	TIMM44|ENSBTAG00000015567|GeneID:100125924	157	-21.3	2	14	884	905	12	0.8333	1
>bta-let-7a-5p	TM6SF1|ENSBTAG00000012926|GeneID:616003	155	-20.29	2	20	224	245	18	0.7778	0.8333
>bta-let-7a-5p	TMEM259|ENSBTAG00000011351|GeneID:514413	152	-22.37	2	21	2	23	19	0.6316	0.8947
>bta-let-7a-5p	TNFAIP8L3|ENSBTAG00000010472|GeneID:523131	158	-25	2	21	375	398	21	0.6667	0.8571
>bta-let-7a-5p	TNS1|ENSBTAG00000002485|GeneID:286798	151	-23.93	2	21	3606	3629	21	0.7143	0.8095
>bta-let-7a-5p	TP53|ENSBTAG00000001069|GeneID:281542	156	-22.04	2	21	402	424	21	0.7143	0.8571
>bta-let-7a-5p	TPP1|ENSBTAG00000015403|GeneID:515575	157	-23.28	2	19	463	485	18	0.8333	0.8889
>bta-let-7a-5p	TRIM68|ENSBTAG00000011332|GeneID:538657	156	-20.68	2	21	919	940	19	0.6316	0.7895
>bta-let-7a-5p	TSPEAR|ENSBTAG00000018607|GeneID:100335468	151	-20.52	2	21	269	291	20	0.75	0.8
>bta-let-7a-5p	UBA6|ENSBTAG00000006837|GeneID:518834	150	-21.73	2	21	521	541	19	0.6842	0.8947
>bta-let-7a-5p	VAMP5|ENSBTAG00000018285|GeneID:540406	154	-21.71	2	21	918	938	19	0.6316	0.8421
>bta-let-7a-5p	WDR70|ENSBTAG00000033095|GeneID:540724	164	-20.25	2	21	111	132	19	0.7368	0.7895
>bta-let-7a-5p	WNT2|ENSBTAG00000008097|GeneID:493729	172	-27.15	2	17	469	490	15	0.8667	1
>bta-let-7a-5p	YOD1|ENSBTAG00000020273|GeneID:539931	169	-29.75	2	18	14	35	16	0.8125	0.9375
>bta-let-7a-5p	ZBTB33|ENSBTAG00000017184|GeneID:784871	153	-21.64	2	19	528	550	18	0.7778	0.8889
>bta-let-7a-5p	ZNF280B|ENSBTAG00000001005|GeneID:517697	168	-22.19	2	21	2429	2450	19	0.6316	0.9474
>bta-let-7a-5p	ZNF341|ENSBTAG00000039313|GeneID:523204	161	-20.88	2	21	569	590	20	0.75	0.85
>bta-let-7a-5p	ZNF391|ENSBTAG00000009152|GeneID:513014	158	-21.44	2	19	228	249	17	0.7647	0.9412
>bta-let-7a-5p	ZNF48|ENSBTAG00000031806|GeneID:512477	150	-22.16	2	21	311	331	19	0.7368	0.8421
>bta-let-7a-5p	ZNF644|ENSBTAG00000011200|GeneID:539923	161	-21.15	2	19	705	727	18	0.7222	0.8889
>bta-let-7a-5p	ZNF683|ENSBTAG00000009631|GeneID:511122	161	-20.63	2	18	224	245	16	0.75	0.875
>bta-let-7a-5p	ZNF879|ENSBTAG00000038541|GeneID:100848207	157	-21.58	2	19	449	473	20	0.7	0.8
>bta-let-7a-5p	ZZZ3|ENSBTAG00000017419|GeneID:538498	159	-22.52	2	20	799	820	18	0.7778	0.8889
>bta-let-7c	ABCD4|ENSBTAG00000014633|GeneID:112448521	167	-30.36	2	20	170	191	18	0.7222	0.8889
>bta-let-7c	ADAM10|ENSBTAG00000005481|GeneID:282132	150	-24.45	2	20	788	812	21	0.6667	0.8571
>bta-let-7c	ADAM23|ENSBTAG00000019694|GeneID:531241	151	-24.27	2	20	1363	1384	18	0.7222	0.8333
>bta-let-7c	ADAT1|ENSBTAG00000015669|GeneID:618521	155	-24.56	2	20	667	688	18	0.6667	0.9444
>bta-let-7c	ADGRE5|ENSBTAG00000021818|GeneID:338066	151	-27.68	2	20	185	206	18	0.7222	0.8333
>bta-let-7c	ADGRE5|ENSBTAG00000021818|GeneID:338066	151	-27.68	2	20	185	206	18	0.7222	0.8333
>bta-let-7c	AFF4|ENSBTAG00000009482|GeneID:541306	151	-23.11	3	18	503	523	15	0.9333	0.9333
>bta-let-7c	AGRN|ENSBTAG00000013191|GeneID:525795	150	-25.96	2	19	226	247	17	0.7059	0.8824
>bta-let-7c	AHRR|ENSBTAG00000052375|GeneID:529500	156	-23.5	2	20	367	386	18	0.7222	0.8333
>bta-let-7c	AMMECR1L|ENSBTAG00000008089|GeneID:539958	171	-26.16	2	21	832	854	20	0.8	0.85
>bta-let-7c	ANGPTL2|ENSBTAG00000011810|GeneID:512019	150	-24.11	2	21	1353	1373	19	0.6316	0.9474
>bta-let-7c	ANGPTL2|ENSBTAG00000011810|GeneID:512019	150	-24.11	2	21	375	395	19	0.6316	0.9474
>bta-let-7c	ANKRD49|ENSBTAG00000009176|GeneID:540949	164	-23.07	2	21	634	655	19	0.6842	0.8421
>bta-let-7c	ANXA8L1|ENSBTAG00000018499|GeneID:281627	152	-20.56	2	21	108	129	19	0.6842	0.8421
>bta-let-7c	AP4B1|ENSBTAG00000003614|GeneID:512078	150	-22.99	2	21	909	929	19	0.6842	0.7368
>bta-let-7c	APBA1|ENSBTAG00000008877|GeneID:515571	150	-23.54	2	19	1184	1205	17	0.7059	0.8824
>bta-let-7c	APBA1|ENSBTAG00000008877|GeneID:515571	150	-23.54	2	19	1908	1929	17	0.7059	0.8824
>bta-let-7c	APBA1|ENSBTAG00000008877|GeneID:515571	179	-28.66	2	21	2943	2965	20	0.85	0.9
>bta-let-7c	APBA1|ENSBTAG00000008877|GeneID:515571	179	-28.66	2	21	3667	3689	20	0.85	0.9
>bta-let-7c	ARHGEF2|ENSBTAG00000000113|GeneID:505940	153	-20.91	2	18	757	778	16	0.75	0.9375
>bta-let-7c	ARID3B|ENSBTAG00000011828|GeneID:532938	164	-20.48	2	21	2347	2366	19	0.8421	0.8421
>bta-let-7c	ARRDC1|ENSBTAG00000012147|GeneID:786098	151	-21.71	2	21	117	135	19	0.6842	0.8421
>bta-let-7c	ARRDC1|ENSBTAG00000012147|GeneID:786098	151	-21.71	2	21	181	199	19	0.6842	0.8421
>bta-let-7c	ASAP1|ENSBTAG00000003185|GeneID:327705	151	-23.44	2	21	1954	1976	20	0.65	0.9
>bta-let-7c	ASAP1|ENSBTAG00000003185|GeneID:327705	151	-23.44	2	21	34	56	20	0.65	0.9
>bta-let-7c	ASAP1|ENSBTAG00000003185|GeneID:327705	151	-23.44	2	21	34	56	20	0.65	0.9
>bta-let-7c	ATP13A2|ENSBTAG00000008309|GeneID:510792	150	-23.54	2	20	202	225	20	0.7	0.85
>bta-let-7c	ATP2A2|ENSBTAG00000001398|GeneID:540568	153	-22.58	2	20	475	495	18	0.7222	0.7778
>bta-let-7c	ATP6V0A1|ENSBTAG00000019218|GeneID:286768	151	-20.19	2	21	906	928	20	0.65	0.75
>bta-let-7c	AXIN1|ENSBTAG00000016577|GeneID:504357	151	-24.07	2	21	2884	2906	20	0.6	0.95
>bta-let-7c	B3GAT3|ENSBTAG00000016950|GeneID:404162	154	-20.1	2	21	337	357	19	0.7368	0.7368
>bta-let-7c	B3GNT7|ENSBTAG00000001359|GeneID:538799	154	-22.67	2	20	635	657	19	0.6842	0.7895
>bta-let-7c	BAHD1|ENSBTAG00000004420|GeneID:617684	151	-22.6	2	21	398	420	20	0.65	0.9
>bta-let-7c	BCL2L1|ENSBTAG00000006526|GeneID:282152	155	-23.3	2	21	934	956	20	0.65	0.8
>bta-let-7c	BEGAIN|ENSBTAG00000017716|GeneID:527886	151	-23.48	2	17	615	639	18	0.7222	0.7778
>bta-let-7c	BMP5|ENSBTAG00000012870|GeneID:507682	153	-25.62	2	19	741	763	18	0.7778	0.8889
>bta-let-7c	BRF1|ENSBTAG00000012753|GeneID:618161	152	-25.08	2	21	2064	2085	19	0.6316	0.8947
>bta-let-7c	C10H15orf41|ENSBTAG00000002179|GeneID:538758	156	-23	2	21	117	140	22	0.7273	0.8182
>bta-let-7c	C18H19orf54|ENSBTAG00000023453|GeneID:509803	155	-24.45	2	21	209	231	20	0.75	0.85
>bta-let-7c	C19H17orf53|ENSBTAG00000004464|GeneID:615299	152	-22.53	2	15	974	994	13	0.8462	0.9231
>bta-let-7c	C20H5orf51|ENSBTAG00000004929|GeneID:112443003	151	-28.24	2	16	18	39	14	0.7857	1
>bta-let-7c	CACNA2D1|ENSBTAG00000020569|GeneID:282608	163	-28.3	2	20	2238	2259	18	0.8333	0.8889
>bta-let-7c	CAPN6|ENSBTAG00000000828|GeneID:539360	159	-23.3	2	21	168	190	20	0.75	0.9
>bta-let-7c	CCDC9B|ENSBTAG00000013774|GeneID:513496	152	-24.02	2	21	559	580	19	0.6842	0.8421
>bta-let-7c	CCNG1|ENSBTAG00000006607|GeneID:281671	159	-23.01	2	20	632	653	18	0.7222	0.9444
>bta-let-7c	CCR7|ENSBTAG00000015133|GeneID:510668	150	-20.52	2	21	150	173	21	0.7143	0.7143
>bta-let-7c	CCR7|ENSBTAG00000015133|GeneID:510668	150	-20.52	2	21	150	173	21	0.7143	0.7143
>bta-let-7c	CD1D|ENSBTAG00000039993|GeneID:516046	150	-21.98	2	21	804	824	19	0.6842	0.7368
>bta-let-7c	CD200R1L|ENSBTAG00000001235|GeneID:516008	151	-20.24	2	21	504	527	21	0.6667	0.7143
>bta-let-7c	CDK14|ENSBTAG00000048664|GeneID:784403	152	-27.43	2	21	2975	2996	19	0.7895	0.8947
>bta-let-7c	CDV3|ENSBTAG00000035556|GeneID:504871	155	-21.09	2	21	322	344	20	0.6	0.85
>bta-let-7c	CEMIP2|ENSBTAG00000005090|GeneID:515491	160	-20.3	2	21	1443	1464	19	0.6316	0.8421
>bta-let-7c	CENPI|ENSBTAG00000021254|GeneID:512877	154	-24.36	2	21	1436	1456	19	0.7368	0.8947
>bta-let-7c	CERCAM|ENSBTAG00000038139|GeneID:516122	160	-21.3	2	21	349	370	19	0.6842	0.7895
>bta-let-7c	CERS2|ENSBTAG00000000099|GeneID:539223	150	-20.46	2	21	628	648	19	0.7368	0.8421
>bta-let-7c	CFAP97|ENSBTAG00000013211|GeneID:508280	167	-27.37	2	21	556	578	20	0.75	0.85
>bta-let-7c	CHD6|ENSBTAG00000005733|GeneID:524776	152	-23.25	2	21	97	118	19	0.6842	0.8421
>bta-let-7c	CHRNB1|ENSBTAG00000019242|GeneID:613386	157	-20.95	2	20	1207	1230	20	0.75	0.8
>bta-let-7c	CHRNB4|ENSBTAG00000003132|GeneID:282181	150	-21.2	2	20	334	357	20	0.65	0.75
>bta-let-7c	CHTF18|ENSBTAG00000019743|GeneID:517007	151	-21.05	3	21	154	176	19	0.7895	0.8421
>bta-let-7c	CL43|ENSBTAG00000054756|GeneID:431784	170	-24.39	2	20	322	344	19	0.7895	0.8947
>bta-let-7c	CLBA1|ENSBTAG00000010370|GeneID:512628	150	-21.22	2	21	1662	1682	19	0.7368	0.8421
>bta-let-7c	CLIC5|ENSBTAG00000010244|GeneID:281696	160	-21.29	2	17	283	304	15	0.8	0.8667
>bta-let-7c	CLTB|ENSBTAG00000010740|GeneID:281698	151	-22.81	2	21	435	457	20	0.65	0.9
>bta-let-7c	CNOT4|ENSBTAG00000017919|GeneID:540891	154	-20.17	2	21	138	164	24	0.625	0.7917
>bta-let-7c	COL27A1|ENSBTAG00000019807|GeneID:513668	156	-23.1	2	21	602	620	19	0.6842	0.8421
>bta-let-7c	COQ8A|ENSBTAG00000021880|GeneID:536925	159	-25.11	2	21	850	872	20	0.75	0.9
>bta-let-7c	CREB5|ENSBTAG00000018909|GeneID:534129	155	-20.87	2	16	4488	4509	14	0.7857	0.8571
>bta-let-7c	CRHR2|ENSBTAG00000014381|GeneID:521831	151	-21.02	2	21	397	419	20	0.75	0.8
>bta-let-7c	CRHR2|ENSBTAG00000014381|GeneID:521831	151	-21.02	2	21	397	419	20	0.75	0.8
>bta-let-7c	CXCL12|ENSBTAG00000005077|GeneID:613811	158	-30.17	2	21	265	285	19	0.7368	0.9474
>bta-let-7c	CYFIP2|ENSBTAG00000008916|GeneID:518833	155	-21.22	2	21	1498	1521	21	0.7619	0.8095
>bta-let-7c	CYP46A1|ENSBTAG00000035544|GeneID:506438	161	-22.18	2	21	388	409	20	0.75	0.85
>bta-let-7c	CYYR1|ENSBTAG00000050914|GeneID:768230	155	-22.85	2	21	1225	1247	20	0.7	0.9
>bta-let-7c	DAP|ENSBTAG00000006346|GeneID:616066	156	-25.39	2	21	1039	1060	19	0.6842	0.8947
>bta-let-7c	DAPL1|ENSBTAG00000032481|GeneID:574085	156	-29.13	2	21	16	37	19	0.6842	0.8947
>bta-let-7c	DPH3|ENSBTAG00000003916|GeneID:511579	151	-20.42	2	20	314	336	20	0.75	0.8
>bta-let-7c	DPH3|ENSBTAG00000003916|GeneID:511579	151	-20.42	2	20	314	336	20	0.75	0.8
>bta-let-7c	DPP8|ENSBTAG00000014807|GeneID:536604	151	-22.95	2	21	265	287	20	0.65	0.9
>bta-let-7c	DUSP19|ENSBTAG00000020961|GeneID:505754	156	-22.44	2	21	364	385	19	0.6316	0.9474
>bta-let-7c	EDEM1|ENSBTAG00000012904|GeneID:511008	168	-25.29	2	18	351	373	17	0.8235	0.9412
>bta-let-7c	EEF1AKMT3|ENSBTAG00000016910|GeneID:100125307	155	-20.84	2	16	1382	1403	14	0.7857	0.8571
>bta-let-7c	EEF2K|ENSBTAG00000017662|GeneID:521730	161	-21.25	2	20	705	729	21	0.7143	0.8571
>bta-let-7c	EFCAB14|ENSBTAG00000000097|GeneID:512180	150	-20.72	3	20	63	85	18	0.8333	0.8333
>bta-let-7c	EHD2|ENSBTAG00000021191|GeneID:538348	162	-22.37	2	19	622	643	17	0.8235	0.9412
>bta-let-7c	ELAVL4|ENSBTAG00000021046|GeneID:535408	151	-22.03	2	21	322	344	20	0.7	0.85
>bta-let-7c	ELAVL4|ENSBTAG00000021046|GeneID:535408	151	-22.03	2	21	322	344	20	0.7	0.85
>bta-let-7c	ELF4|ENSBTAG00000019061|GeneID:504514	163	-21.9	2	21	1517	1539	20	0.7	0.85
>bta-let-7c	ENDOG|ENSBTAG00000012484|GeneID:327707	151	-24.36	2	21	1208	1231	21	0.7143	0.8095
>bta-let-7c	ENDOG|ENSBTAG00000012484|GeneID:327707	152	-25.95	2	21	316	337	19	0.6842	0.8421
>bta-let-7c	|ENSBTAG00000001753|GeneID:507243	159	-22.63	2	20	640	661	18	0.7222	0.9444
>bta-let-7c	|ENSBTAG00000008248|GeneID:537655	162	-22.17	2	21	1688	1708	19	0.6842	0.8947
>bta-let-7c	|ENSBTAG00000024960|GeneID:788175	150	-21.98	2	21	803	823	19	0.6842	0.7368
>bta-let-7c	|ENSBTAG00000050453|GeneID:101908474	155	-20.75	2	21	275	298	21	0.6667	0.7619
>bta-let-7c	ERCC4|ENSBTAG00000021773|GeneID:516371	159	-21.83	2	16	1369	1390	14	0.7857	0.9286
>bta-let-7c	ESPL1|ENSBTAG00000008934|GeneID:506740	163	-21.47	2	21	30	52	20	0.65	0.9
>bta-let-7c	EZH1|ENSBTAG00000021918|GeneID:533087	157	-21.23	2	20	820	840	18	0.7222	0.8333
>bta-let-7c	FAM189B|ENSBTAG00000047731|GeneID:100300734	158	-21.3	2	21	115	135	19	0.7368	0.7895
>bta-let-7c	FAM78A|ENSBTAG00000004542|GeneID:506709	157	-23.44	2	19	82	104	18	0.8333	0.8889
>bta-let-7c	FANCE|ENSBTAG00000019492|GeneID:513464	150	-23.08	2	21	115	135	19	0.6842	0.8947
>bta-let-7c	FAS|ENSBTAG00000010785|GeneID:282488	152	-20.69	2	21	416	437	19	0.6316	0.8947
>bta-let-7c	FBF1|ENSBTAG00000030175|GeneID:513998	163	-21.83	2	21	284	307	21	0.7143	0.8095
>bta-let-7c	FDXR|ENSBTAG00000006525|GeneID:282604	153	-27.26	2	20	157	180	20	0.75	0.9
>bta-let-7c	FGF2|ENSBTAG00000005691|GeneID:281161	151	-20.53	3	21	1692	1714	19	0.7895	0.8421
>bta-let-7c	FGR|ENSBTAG00000011784|GeneID:516133	163	-22.4	2	21	1720	1742	20	0.7	0.85
>bta-let-7c	GALNS|ENSBTAG00000004568|GeneID:515809	154	-23.19	2	21	245	265	19	0.6842	0.7895
>bta-let-7c	GATM|ENSBTAG00000005586|GeneID:414732	167	-20.93	2	20	292	313	18	0.7778	0.8333
>bta-let-7c	GGA3|ENSBTAG00000016128|GeneID:510539	154	-21.31	2	21	154	179	23	0.6957	0.7391
>bta-let-7c	GGA3|ENSBTAG00000016128|GeneID:510539	154	-21.31	2	21	718	743	23	0.6957	0.7391
>bta-let-7c	GIPC1|ENSBTAG00000000764|GeneID:519617	152	-23.16	2	21	512	533	19	0.5789	0.9474
>bta-let-7c	GLRX|ENSBTAG00000038186|GeneID:515416	154	-20.03	2	21	361	381	19	0.6316	0.8421
>bta-let-7c	GNPTAB|ENSBTAG00000019409|GeneID:509610	153	-21.92	2	21	6	27	20	0.75	0.75
>bta-let-7c	GNPTAB|ENSBTAG00000019409|GeneID:509610	160	-26.45	2	21	2451	2472	19	0.6842	0.7895
>bta-let-7c	GPR137|ENSBTAG00000012512|GeneID:505015	154	-21.96	2	15	244	265	13	0.7692	0.9231
>bta-let-7c	GPR156|ENSBTAG00000001464|GeneID:539186	151	-20.15	2	12	159	180	10	0.9	1
>bta-let-7c	GSDMA|ENSBTAG00000010070|GeneID:618583	151	-20.65	2	21	26	49	21	0.6667	0.7143
>bta-let-7c	GSTT4|ENSBTAG00000000170|GeneID:506093	153	-20.27	2	21	855	879	22	0.6818	0.8182
>bta-let-7c	GTF2A1|ENSBTAG00000013652|GeneID:785612	153	-21.19	2	21	3481	3502	20	0.75	0.9
>bta-let-7c	HINFP|ENSBTAG00000015015|GeneID:511965	154	-20.07	2	21	10	30	19	0.6842	0.7895
>bta-let-7c	HMGA2|ENSBTAG00000044118|GeneID:100297155	165	-22.32	2	20	8	28	18	0.7778	0.8889
>bta-let-7c	HOXA1|ENSBTAG00000013263|GeneID:537889	167	-20.08	2	21	363	385	20	0.75	0.85
>bta-let-7c	HR|ENSBTAG00000012036|GeneID:785815	151	-20.15	2	21	568	591	21	0.6667	0.7143
>bta-let-7c	HTR4|ENSBTAG00000010837|GeneID:317708	163	-21.28	2	21	1245	1267	20	0.7	0.85
>bta-let-7c	IGDCC4|ENSBTAG00000006440|GeneID:541098	167	-24.83	2	21	817	839	20	0.8	0.8
>bta-let-7c	IGF2|ENSBTAG00000013066|GeneID:281240	151	-21.44	2	21	25	48	21	0.6667	0.7143
>bta-let-7c	IGF2|ENSBTAG00000013066|GeneID:281240	151	-21.44	2	21	25	48	21	0.6667	0.7143
>bta-let-7c	IGF2|ENSBTAG00000013066|GeneID:281240	151	-21.44	2	21	278	301	21	0.6667	0.7143
>bta-let-7c	IL13|ENSBTAG00000015953|GeneID:281247	162	-26.18	2	20	545	569	21	0.6667	0.8571
>bta-let-7c	IL18R1|ENSBTAG00000001034|GeneID:407221	160	-20.11	2	21	942	963	19	0.6316	0.8421
>bta-let-7c	IL1A|ENSBTAG00000010349|GeneID:281250	162	-23.44	2	21	773	793	19	0.7368	0.8421
>bta-let-7c	INPP4A|ENSBTAG00000004814|GeneID:535487	158	-23.44	2	21	735	755	19	0.6842	0.8421
>bta-let-7c	JMJD7|ENSBTAG00000046607|GeneID:100137087	156	-24.08	2	21	280	301	19	0.6316	0.9474
>bta-let-7c	KANK4|ENSBTAG00000014382|GeneID:519027	155	-25.45	2	21	1509	1531	20	0.85	0.9
>bta-let-7c	KAT7|ENSBTAG00000018699|GeneID:508246	151	-25.82	2	21	1192	1214	20	0.75	0.95
>bta-let-7c	KCNK6|ENSBTAG00000023562|GeneID:785418	151	-20.75	3	20	2847	2868	17	0.7059	0.9412
>bta-let-7c	KCNK6|ENSBTAG00000023562|GeneID:785418	153	-20.27	2	19	3609	3632	19	0.6842	0.7895
>bta-let-7c	KCTD15|ENSBTAG00000017956|GeneID:512578	151	-25.78	2	21	1102	1124	20	0.7	0.85
>bta-let-7c	KCTD17|ENSBTAG00000030646|GeneID:614912	157	-22.2	2	20	379	402	20	0.75	0.8
>bta-let-7c	KCTD21|ENSBTAG00000054429|GeneID:539645	169	-26.01	2	21	2051	2072	20	0.85	0.85
>bta-let-7c	KHSRP|ENSBTAG00000021018|GeneID:505564	152	-20.96	2	21	569	587	19	0.7368	0.7368
>bta-let-7c	KLHDC8B|ENSBTAG00000000981|GeneID:527321	150	-21.77	2	21	580	603	21	0.6667	0.7619
>bta-let-7c	KLHL36|ENSBTAG00000008385|GeneID:768061	150	-22.15	2	21	131	151	19	0.7368	0.8421
>bta-let-7c	KRT5|ENSBTAG00000038384|GeneID:281268	151	-20.69	2	21	309	331	20	0.65	0.9
>bta-let-7c	KRT80|ENSBTAG00000007204|GeneID:522400	152	-20.15	3	21	1795	1816	18	0.7222	0.8889
>bta-let-7c	KRT80|ENSBTAG00000007204|GeneID:522400	152	-20.15	3	21	1855	1876	18	0.7222	0.8889
>bta-let-7c	L2HGDH|ENSBTAG00000015200|GeneID:514230	152	-20.48	2	20	1259	1280	19	0.6842	0.8421
>bta-let-7c	LDAH|ENSBTAG00000031014|GeneID:534992	152	-22.12	2	21	671	692	19	0.6842	0.8421
>bta-let-7c	LELP1|ENSBTAG00000032995|GeneID:767996	172	-25.63	2	21	12	33	19	0.7895	0.8421
>bta-let-7c	LIMS2|ENSBTAG00000006262|GeneID:515401	154	-20.28	2	15	702	723	13	0.7692	0.9231
>bta-let-7c	LNPK|ENSBTAG00000018061|GeneID:533298	151	-20.25	2	21	65	87	20	0.65	0.9
>bta-let-7c	LRRC10B|ENSBTAG00000047786|GeneID:520410	155	-20.32	2	20	396	417	18	0.6667	0.7778
>bta-let-7c	LSM14A|ENSBTAG00000000630|GeneID:538838	160	-22.48	2	21	663	684	19	0.6842	0.7895
>bta-let-7c	LSS|ENSBTAG00000018936|GeneID:615906	150	-20.73	2	16	548	570	15	0.7333	0.8667
>bta-let-7c	LY86|ENSBTAG00000031444|GeneID:613856	163	-20.62	2	21	656	678	20	0.7	0.85
>bta-let-7c	LYRM9|ENSBTAG00000033298|GeneID:615250	163	-22.97	2	17	1004	1026	16	0.8125	0.9375
>bta-let-7c	LYST|ENSBTAG00000016804|GeneID:281072	151	-23.38	2	21	132	154	20	0.7	0.85
>bta-let-7c	MANF|ENSBTAG00000031797|GeneID:540432	151	-20.51	2	17	581	603	16	0.625	0.9375
>bta-let-7c	MAP3K1|ENSBTAG00000013790|GeneID:523962	156	-24.88	2	13	2091	2112	11	0.9091	1
>bta-let-7c	MBD1|ENSBTAG00000003801|GeneID:540558	151	-20.67	2	21	931	953	20	0.75	0.8
>bta-let-7c	MDFI|ENSBTAG00000019343|GeneID:286808	160	-22.42	2	21	261	282	19	0.6316	0.8421
>bta-let-7c	MED16|ENSBTAG00000047217|GeneID:100298629	154	-23.14	2	20	2216	2239	20	0.7	0.75
>bta-let-7c	MFGE8|ENSBTAG00000003300|GeneID:281913	150	-23.5	2	21	50	70	19	0.6316	0.9474
>bta-let-7c	MFSD8|ENSBTAG00000044058|GeneID:515944	162	-22.59	2	21	1075	1098	21	0.7143	0.8571
>bta-let-7c	MGME1|ENSBTAG00000003425|GeneID:506205	150	-21.68	2	16	200	222	15	0.7333	0.8667
>bta-let-7c	MGME1|ENSBTAG00000003425|GeneID:506205	150	-21.68	2	16	541	563	15	0.7333	0.8667
>bta-let-7c	MMP7|ENSBTAG00000004594|GeneID:286794	151	-23.01	2	21	81	104	21	0.6667	0.8571
>bta-let-7c	MOB1B|ENSBTAG00000016290|GeneID:515407	151	-20.63	2	19	3708	3729	18	0.8333	0.8889
>bta-let-7c	MPV17L2|ENSBTAG00000025788|GeneID:618791	156	-21.17	2	21	725	746	19	0.5789	0.8421
>bta-let-7c	MPZL3|ENSBTAG00000001233|GeneID:521837	156	-30.67	2	21	2387	2408	19	0.7895	0.9474
>bta-let-7c	MRNIP|ENSBTAG00000015602|GeneID:614757	152	-22.92	2	21	156	177	19	0.7368	0.7895
>bta-let-7c	MRPL15|ENSBTAG00000001174|GeneID:510347	158	-20.21	2	16	947	969	15	0.8	0.9333
>bta-let-7c	MRPS21|ENSBTAG00000024378|GeneID:614343	157	-20.41	2	14	1242	1263	12	0.9167	0.9167
>bta-let-7c	MSI2|ENSBTAG00000004406|GeneID:505542	155	-26.51	2	21	894	918	22	0.7273	0.8182
>bta-let-7c	MTERF1|ENSBTAG00000045617|GeneID:522191	150	-20.89	2	20	153	179	23	0.5652	0.7826
>bta-let-7c	MXI1|ENSBTAG00000017263|GeneID:614509	153	-20.26	2	18	1845	1866	16	0.75	0.9375
>bta-let-7c	MYC|ENSBTAG00000008409|GeneID:511077	156	-26.22	2	21	166	187	19	0.7368	0.8421
>bta-let-7c	MYC|ENSBTAG00000008409|GeneID:511077	156	-26.22	2	21	166	187	19	0.7368	0.8421
>bta-let-7c	MYRIP|ENSBTAG00000009430|GeneID:522113	150	-22.12	2	21	17	37	19	0.6842	0.8947
>bta-let-7c	NCOA1|ENSBTAG00000015007|GeneID:525346	158	-20.63	2	21	1561	1581	19	0.6316	0.8947
>bta-let-7c	NDOR1|ENSBTAG00000047061|GeneID:513873	164	-27.46	2	21	156	177	19	0.6842	0.8421
>bta-let-7c	NDUFAF1|ENSBTAG00000010778|GeneID:541232	167	-25.84	2	21	655	677	20	0.8	0.95
>bta-let-7c	NKD1|ENSBTAG00000012295|GeneID:618586	161	-20.31	2	19	434	456	18	0.7778	0.8333
>bta-let-7c	NMBR|ENSBTAG00000043954|GeneID:539776	160	-24.55	3	21	5	26	18	0.8333	0.8889
>bta-let-7c	NOL12|ENSBTAG00000051118|GeneID:615252	154	-20.38	2	21	1877	1897	19	0.6842	0.7895
>bta-let-7c	NUDT7|ENSBTAG00000007184|GeneID:504826	156	-21.19	2	15	2810	2830	13	0.9231	0.9231
>bta-let-7c	OBSCN|ENSBTAG00000040028|GeneID:537193	158	-23.39	2	21	269	289	19	0.6842	0.8421
>bta-let-7c	PALD1|ENSBTAG00000008583|GeneID:524694	160	-23.44	2	19	1565	1588	19	0.7895	0.8421
>bta-let-7c	PCP4L1|ENSBTAG00000040512|GeneID:100126444	162	-22.52	2	21	768	791	21	0.7143	0.8571
>bta-let-7c	PDCD1|ENSBTAG00000011543|GeneID:613842	159	-22.78	2	21	1048	1070	20	0.75	0.9
>bta-let-7c	PDCD1|ENSBTAG00000011543|GeneID:613842	159	-22.78	2	21	290	312	20	0.75	0.9
>bta-let-7c	PDCD1|ENSBTAG00000011543|GeneID:613842	159	-22.78	2	21	506	528	20	0.75	0.9
>bta-let-7c	PDE4A|ENSBTAG00000012032|GeneID:512222	155	-22.15	2	21	352	375	21	0.7143	0.7143
>bta-let-7c	PDIA3|ENSBTAG00000017196|GeneID:281803	151	-22.56	2	21	78	100	20	0.65	0.9
>bta-let-7c	PFKFB4|ENSBTAG00000006752|GeneID:534928	168	-25.27	2	21	854	875	19	0.6842	0.8947
>bta-let-7c	PIAS4|ENSBTAG00000000753|GeneID:534722	157	-20.67	2	18	775	796	16	0.6875	0.875
>bta-let-7c	PIM3|ENSBTAG00000045904|GeneID:100336651	155	-21.79	2	21	521	539	19	0.7368	0.8421
>bta-let-7c	PIM3|ENSBTAG00000045904|GeneID:100336651	155	-21.79	2	21	727	745	19	0.7368	0.8421
>bta-let-7c	PNPO|ENSBTAG00000012259|GeneID:512573	160	-22.7	2	21	540	561	19	0.7368	0.7368
>bta-let-7c	POLR2D|ENSBTAG00000053244|GeneID:617422	156	-27.43	2	21	278	299	19	0.7368	0.8421
>bta-let-7c	PXMP4|ENSBTAG00000038738|GeneID:617160	155	-21.09	2	21	89	113	22	0.6818	0.7273
>bta-let-7c	R3HCC1L|ENSBTAG00000021856|GeneID:616788	156	-21.1	2	13	370	391	11	0.9091	1
>bta-let-7c	RALB|ENSBTAG00000032021|GeneID:505238	168	-24.78	2	21	993	1014	19	0.7368	0.8421
>bta-let-7c	RANBP2|ENSBTAG00000000152|GeneID:785768	159	-23.95	2	21	682	704	20	0.65	0.85
>bta-let-7c	RASA3|ENSBTAG00000019967|GeneID:282532	151	-24.47	2	21	1016	1038	20	0.7	0.85
>bta-let-7c	RDX|ENSBTAG00000004672|GeneID:517111	155	-20.47	2	17	953	975	16	0.75	0.875
>bta-let-7c	RFT1|ENSBTAG00000020973|GeneID:504597	154	-22.58	2	21	626	646	19	0.6842	0.7895
>bta-let-7c	RGS16|ENSBTAG00000004305|GeneID:282035	152	-22.03	2	21	1489	1508	19	0.6842	0.8421
>bta-let-7c	RNF20|ENSBTAG00000009516|GeneID:513326	162	-23.57	2	21	50	70	19	0.7368	0.8421
>bta-let-7c	RRAGD|ENSBTAG00000018438|GeneID:541106	155	-24.26	2	21	2069	2091	20	0.75	0.85
>bta-let-7c	RRAGD|ENSBTAG00000018438|GeneID:541106	159	-25.96	2	20	2185	2206	18	0.7222	0.9444
>bta-let-7c	SCRT1|ENSBTAG00000050112|GeneID:618261	150	-24.02	3	21	2137	2160	20	0.8	0.85
>bta-let-7c	SEC24A|ENSBTAG00000018322|GeneID:505089	152	-22.85	2	17	2120	2141	15	0.8	0.9333
>bta-let-7c	SEMA3F|ENSBTAG00000018307|GeneID:531141	150	-20.44	2	21	631	655	22	0.6364	0.7727
>bta-let-7c	SEMA4C|ENSBTAG00000021920|GeneID:526028	157	-21.22	2	20	46	66	18	0.7222	0.8333
>bta-let-7c	SEPTIN11|ENSBTAG00000021372|GeneID:535746	155	-26.74	2	20	1517	1538	18	0.6111	1
>bta-let-7c	SEPTIN11|ENSBTAG00000021372|GeneID:535746	155	-26.74	2	20	819	840	18	0.6111	1
>bta-let-7c	SEPTIN4|ENSBTAG00000015368|GeneID:538801	155	-26.51	2	21	103	125	20	0.75	0.85
>bta-let-7c	SETD1A|ENSBTAG00000002345|GeneID:782887	167	-22.66	2	20	2440	2461	18	0.7778	0.8333
>bta-let-7c	SGPP1|ENSBTAG00000004430|GeneID:516881	154	-22.62	2	20	525	547	19	0.6842	0.9474
>bta-let-7c	SHC1|ENSBTAG00000019838|GeneID:507196	162	-25.11	2	21	1485	1505	19	0.7368	0.8421
>bta-let-7c	SHISA2|ENSBTAG00000018214|GeneID:617336	160	-24.56	2	21	815	836	19	0.6842	0.9474
>bta-let-7c	SLC19A3|ENSBTAG00000021325|GeneID:537280	158	-21.27	2	21	641	661	19	0.6842	0.8421
>bta-let-7c	SLC19A3|ENSBTAG00000021325|GeneID:537280	158	-21.27	2	21	641	661	19	0.6842	0.8421
>bta-let-7c	SLC1A4|ENSBTAG00000007763|GeneID:326577	150	-22.46	2	20	1252	1274	19	0.6316	0.7895
>bta-let-7c	SLC20A1|ENSBTAG00000007895|GeneID:514255	158	-22.93	2	21	751	774	21	0.6667	0.8571
>bta-let-7c	SLC25A32|ENSBTAG00000033902|GeneID:782162	158	-21.32	2	20	174	196	19	0.6316	0.8947
>bta-let-7c	SLC35C1|ENSBTAG00000003199|GeneID:540413	163	-22.15	2	21	305	328	21	0.7619	0.7619
>bta-let-7c	SLC35C1|ENSBTAG00000003199|GeneID:540413	163	-22.15	2	21	305	328	21	0.7619	0.7619
>bta-let-7c	SLC44A5|ENSBTAG00000001326|GeneID:530146	155	-25.31	2	21	518	541	21	0.7143	0.8571
>bta-let-7c	SLC6A14|ENSBTAG00000000185|GeneID:511661	154	-20.88	2	21	84	107	21	0.7619	0.8571
>bta-let-7c	SLC6A14|ENSBTAG00000000185|GeneID:511661	154	-20.88	2	21	84	107	21	0.7619	0.8571
>bta-let-7c	SLC6A1|ENSBTAG00000005857|GeneID:407118	151	-22.07	2	21	66	89	21	0.619	0.7619
>bta-let-7c	SLC6A1|ENSBTAG00000005857|GeneID:407118	151	-22.07	2	21	66	89	21	0.619	0.7619
>bta-let-7c	SLC6A7|ENSBTAG00000000910|GeneID:539786	150	-21.82	2	21	125	145	19	0.6842	0.8947
>bta-let-7c	SMCP|ENSBTAG00000005437|GeneID:493777	152	-21.87	2	21	113	132	19	0.7368	0.7895
>bta-let-7c	SMIM20|ENSBTAG00000003897|GeneID:104975039	162	-21.5	2	21	265	285	19	0.6842	0.8947
>bta-let-7c	SPATA2|ENSBTAG00000018063|GeneID:529745	152	-20.02	2	21	877	898	19	0.6842	0.8421
>bta-let-7c	SPINDOC|ENSBTAG00000018022|GeneID:513662	153	-20.43	2	18	342	363	16	0.6875	0.8125
>bta-let-7c	STIP1|ENSBTAG00000015663|GeneID:617109	150	-25.87	2	21	163	183	19	0.6316	0.9474
>bta-let-7c	STIP1|ENSBTAG00000015663|GeneID:617109	150	-25.87	2	21	163	183	19	0.6316	0.9474
>bta-let-7c	STMP1|ENSBTAG00000051809|GeneID:784845	153	-20.68	2	21	178	199	20	0.8	0.85
>bta-let-7c	SULF2|ENSBTAG00000007490|GeneID:533264	150	-24.68	2	21	479	502	21	0.7143	0.8571
>bta-let-7c	SYNDIG1L|ENSBTAG00000052950|GeneID:617660	156	-23.79	2	21	1451	1472	19	0.6842	0.8947
>bta-let-7c	SYNDIG1L|ENSBTAG00000052950|GeneID:617660	156	-23.79	2	21	1522	1543	19	0.6842	0.8947
>bta-let-7c	SYT17|ENSBTAG00000014229|GeneID:532273	152	-23.24	2	21	526	547	19	0.6842	0.8421
>bta-let-7c	TARBP2|ENSBTAG00000000435|GeneID:514674	160	-20.63	2	19	88	108	17	0.7647	0.8824
>bta-let-7c	TENT4A|ENSBTAG00000003381|GeneID:523016	150	-20.96	2	19	162	183	17	0.6471	0.9412
>bta-let-7c	TENT4A|ENSBTAG00000003381|GeneID:523016	150	-20.96	2	19	886	907	17	0.6471	0.9412
>bta-let-7c	TGDS|ENSBTAG00000005309|GeneID:534594	151	-24.26	2	21	521	544	21	0.7143	0.8095
>bta-let-7c	TGDS|ENSBTAG00000005309|GeneID:534594	151	-24.26	2	21	529	552	21	0.7143	0.8095
>bta-let-7c	THBS1|ENSBTAG00000002006|GeneID:281530	153	-22.59	2	20	1505	1525	18	0.7778	0.8889
>bta-let-7c	TIMM22|ENSBTAG00000008423|GeneID:515555	173	-24.01	2	18	146	167	16	0.875	0.9375
>bta-let-7c	TIMM44|ENSBTAG00000015567|GeneID:100125924	157	-20.48	2	14	639	660	12	0.8333	1
>bta-let-7c	TIMM44|ENSBTAG00000015567|GeneID:100125924	157	-20.48	2	14	884	905	12	0.8333	1
>bta-let-7c	TM6SF1|ENSBTAG00000012926|GeneID:616003	151	-20.29	2	20	224	245	18	0.7222	0.8333
>bta-let-7c	TMEM143|ENSBTAG00000007107|GeneID:505862	151	-20.62	2	18	721	741	16	0.75	0.8125
>bta-let-7c	TMEM254|ENSBTAG00000001656|GeneID:505854	162	-20.46	2	21	1165	1185	19	0.7368	0.8421
>bta-let-7c	TMEM52B|ENSBTAG00000011023|GeneID:618567	172	-23.63	2	21	1585	1606	19	0.7895	0.8421
>bta-let-7c	TMEM52B|ENSBTAG00000011023|GeneID:618567	172	-23.63	2	21	1585	1606	19	0.7895	0.8421
>bta-let-7c	TNFAIP8L3|ENSBTAG00000010472|GeneID:523131	154	-22.16	2	21	375	398	21	0.619	0.8571
>bta-let-7c	TNFRSF1B|ENSBTAG00000024928|GeneID:338033	157	-24.81	2	21	920	939	19	0.7368	0.7895
>bta-let-7c	TNS1|ENSBTAG00000002485|GeneID:286798	150	-22.16	2	19	3608	3629	17	0.7059	0.8824
>bta-let-7c	TP53|ENSBTAG00000001069|GeneID:281542	154	-20.14	2	17	401	424	17	0.7647	0.8824
>bta-let-7c	TPP1|ENSBTAG00000015403|GeneID:515575	163	-28.16	2	21	463	485	20	0.8	0.9
>bta-let-7c	TRIM41|ENSBTAG00000019646|GeneID:540265	157	-20.54	2	21	535	557	21	0.7143	0.8095
>bta-let-7c	TRIM68|ENSBTAG00000011332|GeneID:538657	152	-20.44	2	21	919	940	19	0.5789	0.7895
>bta-let-7c	TSPEAR|ENSBTAG00000018607|GeneID:100335468	156	-22.28	2	21	270	291	19	0.7368	0.8421
>bta-let-7c	TTC28|ENSBTAG00000012193|GeneID:537659	170	-20.35	2	19	1443	1464	17	0.8235	0.8824
>bta-let-7c	TTLL4|ENSBTAG00000018415|GeneID:511853	157	-22	2	20	26	50	21	0.7143	0.8095
>bta-let-7c	UBOX5|ENSBTAG00000015379|GeneID:514445	166	-21.94	2	21	814	834	19	0.7368	0.8947
>bta-let-7c	UNC119|ENSBTAG00000013096|GeneID:538501	164	-22.75	2	21	3	24	19	0.7368	0.7895
>bta-let-7c	VAMP1|ENSBTAG00000014603|GeneID:513621	150	-22.45	2	20	1458	1480	19	0.7368	0.8421
>bta-let-7c	VAMP5|ENSBTAG00000018285|GeneID:540406	152	-20.58	2	17	917	938	15	0.6667	0.8667
>bta-let-7c	WDR70|ENSBTAG00000033095|GeneID:540724	164	-21.88	2	21	111	132	19	0.7368	0.7895
>bta-let-7c	WNT2|ENSBTAG00000008097|GeneID:493729	172	-27.15	2	17	469	490	15	0.8667	1
>bta-let-7c	YOD1|ENSBTAG00000020273|GeneID:539931	169	-26.85	2	18	14	35	16	0.8125	0.9375
>bta-let-7c	ZBTB33|ENSBTAG00000017184|GeneID:784871	153	-21.64	2	19	528	550	18	0.7778	0.8889
>bta-let-7c	ZC3H10|ENSBTAG00000009542|GeneID:507466	164	-23.25	2	21	1359	1380	19	0.6842	0.8421
>bta-let-7c	ZC3HAV1L|ENSBTAG00000014250|GeneID:523239	156	-22.82	2	21	108	129	19	0.6842	0.7368
>bta-let-7c	ZNF280B|ENSBTAG00000001005|GeneID:517697	164	-23.18	2	21	2429	2450	19	0.5789	0.9474
>bta-let-7c	ZNF341|ENSBTAG00000039313|GeneID:523204	162	-21.05	2	20	568	590	19	0.7368	0.8421
>bta-let-7c	ZNF362|ENSBTAG00000012629|GeneID:508065	159	-23.8	2	21	792	817	23	0.6957	0.7391
>bta-let-7c	ZNF391|ENSBTAG00000009152|GeneID:513014	158	-21.34	2	19	228	249	17	0.7647	0.9412
>bta-let-7c	ZNF507|ENSBTAG00000014123|GeneID:540613	151	-21.65	2	21	3973	3997	22	0.6364	0.7273
>bta-let-7c	ZNF548|ENSBTAG00000048682|GeneID:504913	158	-23.56	2	21	1254	1278	22	0.7273	0.7727
>bta-let-7c	ZNF644|ENSBTAG00000011200|GeneID:539923	161	-21.79	2	19	705	727	18	0.7222	0.8889
>bta-let-7c	ZNF683|ENSBTAG00000009631|GeneID:511122	163	-25.18	2	20	224	245	18	0.7222	0.8333
>bta-let-7c	ZNF879|ENSBTAG00000038541|GeneID:100848207	162	-22.7	2	20	449	473	21	0.7143	0.8095
>bta-let-7c	ZZZ3|ENSBTAG00000017419|GeneID:538498	155	-22.84	2	20	799	820	18	0.7222	0.8889
>bta-let-7f	ABCD4|ENSBTAG00000014633|GeneID:112448521	154	-22.29	2	19	170	191	17	0.6471	0.8235
>bta-let-7f	ABCE1|ENSBTAG00000019854|GeneID:514991	152	-20.25	2	21	241	259	19	0.7895	0.8421
>bta-let-7f	ADAM10|ENSBTAG00000005481|GeneID:282132	153	-22.51	2	20	788	812	21	0.7619	0.8571
>bta-let-7f	ADAMTS15|ENSBTAG00000016857|GeneID:514927	160	-21.24	2	17	1076	1097	15	0.7333	0.9333
>bta-let-7f	ADH1C|ENSBTAG00000034189|GeneID:509744	150	-21.93	2	21	21	41	19	0.6842	0.8947
>bta-let-7f	AKT3|ENSBTAG00000017788|GeneID:100137872	150	-21.4	2	21	3	23	19	0.7368	0.8421
>bta-let-7f	ALDH1L1|ENSBTAG00000014470|GeneID:505677	151	-24.43	2	20	483	503	18	0.7222	1
>bta-let-7f	ANKRD49|ENSBTAG00000009176|GeneID:540949	160	-20.1	2	21	634	655	19	0.6842	0.7895
>bta-let-7f	APBB3|ENSBTAG00000001450|GeneID:525278	155	-22	2	21	235	258	21	0.619	0.8095
>bta-let-7f	ARHGAP20|ENSBTAG00000000333|GeneID:515501	163	-20.3	2	21	1521	1543	20	0.75	0.8
>bta-let-7f	ATP2A2|ENSBTAG00000001398|GeneID:540568	155	-22.27	2	17	473	495	16	0.75	0.875
>bta-let-7f	BCL2L1|ENSBTAG00000006526|GeneID:282152	152	-20.11	2	18	934	956	17	0.7059	0.8235
>bta-let-7f	BRMS1L|ENSBTAG00000018400|GeneID:514432	153	-23.03	2	21	1252	1273	20	0.75	0.9
>bta-let-7f	C19H17orf53|ENSBTAG00000004464|GeneID:615299	158	-20.62	2	21	974	994	19	0.7368	0.7895
>bta-let-7f	C2|ENSBTAG00000007450|GeneID:515440	172	-20.41	2	21	42	63	19	0.7895	0.8421
>bta-let-7f	CACNA2D1|ENSBTAG00000020569|GeneID:282608	150	-20.06	2	19	2238	2259	17	0.7647	0.8235
>bta-let-7f	CAPN6|ENSBTAG00000000828|GeneID:539360	156	-21.16	2	21	1364	1385	19	0.7368	0.8421
>bta-let-7f	CASP3|ENSBTAG00000015874|GeneID:408016	152	-23.03	2	18	145	167	17	0.7059	0.8235
>bta-let-7f	CCNG1|ENSBTAG00000006607|GeneID:281671	167	-22.94	2	20	632	653	18	0.8333	0.9444
>bta-let-7f	CD2AP|ENSBTAG00000000322|GeneID:533188	158	-20.05	2	21	2399	2419	19	0.7895	0.8947
>bta-let-7f	CEMIP2|ENSBTAG00000005090|GeneID:515491	168	-20.41	2	21	1443	1464	19	0.7368	0.8421
>bta-let-7f	CL43|ENSBTAG00000054756|GeneID:431784	169	-21.5	2	19	322	344	18	0.8333	0.8889
>bta-let-7f	CNOT4|ENSBTAG00000017919|GeneID:540891	162	-21.03	2	21	138	164	24	0.7083	0.7917
>bta-let-7f	COL27A1|ENSBTAG00000019807|GeneID:513668	158	-20.41	2	16	598	620	15	0.8	0.9333
>bta-let-7f	COQ8A|ENSBTAG00000021880|GeneID:536925	163	-24.62	2	21	850	872	20	0.8	0.9
>bta-let-7f	CUEDC1|ENSBTAG00000007147|GeneID:534625	152	-21.84	2	21	793	814	19	0.6842	0.8421
>bta-let-7f	DAP|ENSBTAG00000006346|GeneID:616066	152	-20.4	2	21	1039	1060	19	0.6842	0.8421
>bta-let-7f	DDHD1|ENSBTAG00000019924|GeneID:338047	159	-20.46	2	20	541	562	18	0.7222	0.9444
>bta-let-7f	DPP8|ENSBTAG00000014807|GeneID:536604	159	-23.51	2	21	265	287	20	0.75	0.9
>bta-let-7f	DSEL|ENSBTAG00000037907|GeneID:538958	150	-20.37	2	21	3271	3291	19	0.7368	0.8421
>bta-let-7f	DUSP19|ENSBTAG00000020961|GeneID:505754	164	-23.3	2	21	364	385	19	0.7368	0.9474
>bta-let-7f	EEF2K|ENSBTAG00000017662|GeneID:521730	165	-20.74	2	20	705	729	21	0.7619	0.8571
>bta-let-7f	|ENSBTAG00000000623|GeneID:514174	161	-21.54	2	20	1229	1249	18	0.7222	0.8889
>bta-let-7f	|ENSBTAG00000008248|GeneID:537655	155	-20.88	2	21	1587	1609	20	0.7	0.9
>bta-let-7f	|ENSBTAG00000050453|GeneID:101908474	154	-22.26	2	21	278	298	19	0.6842	0.7895
>bta-let-7f	ERCC4|ENSBTAG00000021773|GeneID:516371	163	-22.1	2	16	1369	1390	14	0.8571	0.9286
>bta-let-7f	ESRP1|ENSBTAG00000021838|GeneID:538640	151	-25.63	2	21	1099	1121	20	0.65	0.9
>bta-let-7f	FBF1|ENSBTAG00000030175|GeneID:513998	167	-22.29	2	21	284	307	21	0.7619	0.8095
>bta-let-7f	FGF5|ENSBTAG00000017348|GeneID:536771	155	-21.71	2	21	1311	1333	20	0.75	0.85
>bta-let-7f	FGF5|ENSBTAG00000017348|GeneID:536771	155	-21.71	2	21	980	1002	20	0.75	0.85
>bta-let-7f	FGR|ENSBTAG00000011784|GeneID:516133	159	-20.03	2	21	1720	1742	20	0.7	0.8
>bta-let-7f	FNTB|ENSBTAG00000005897|GeneID:327686	151	-22.36	2	21	1248	1270	20	0.7	0.85
>bta-let-7f	GALNT12|ENSBTAG00000009037|GeneID:508488	151	-22.88	2	21	653	675	20	0.85	0.85
>bta-let-7f	GIPC1|ENSBTAG00000000764|GeneID:519617	160	-27.17	2	21	512	533	19	0.6842	0.9474
>bta-let-7f	GNAT1|ENSBTAG00000018020|GeneID:281794	156	-22.6	2	21	340	361	19	0.7368	0.8421
>bta-let-7f	GNG5|ENSBTAG00000008122|GeneID:287018	152	-20.34	2	21	108	129	19	0.7895	0.8947
>bta-let-7f	GPR156|ENSBTAG00000001464|GeneID:539186	158	-21.19	2	21	160	180	19	0.6842	0.8421
>bta-let-7f	HBEGF|ENSBTAG00000021766|GeneID:522921	153	-20.45	2	18	22	43	16	0.625	0.875
>bta-let-7f	HMGA2|ENSBTAG00000044118|GeneID:100297155	164	-20.13	2	19	8	28	17	0.8235	0.8824
>bta-let-7f	HTR4|ENSBTAG00000010837|GeneID:317708	171	-22.17	2	21	1245	1267	20	0.8	0.85
>bta-let-7f	IL13|ENSBTAG00000015953|GeneID:281247	170	-25.83	2	20	545	569	21	0.7619	0.8571
>bta-let-7f	IL18R1|ENSBTAG00000001034|GeneID:407221	156	-20.14	2	17	942	963	15	0.7333	0.8667
>bta-let-7f	IL1A|ENSBTAG00000010349|GeneID:281250	158	-20.17	2	21	773	793	19	0.7368	0.7895
>bta-let-7f	JMJD7|ENSBTAG00000046607|GeneID:100137087	152	-21.37	2	21	280	301	19	0.6316	0.8947
>bta-let-7f	KCNK6|ENSBTAG00000023562|GeneID:785418	159	-20.6	3	20	2847	2868	17	0.8235	0.9412
>bta-let-7f	KRT80|ENSBTAG00000007204|GeneID:522400	160	-20.84	3	21	1795	1816	18	0.8333	0.8889
>bta-let-7f	KRT80|ENSBTAG00000007204|GeneID:522400	160	-20.84	3	21	1855	1876	18	0.8333	0.8889
>bta-let-7f	LY86|ENSBTAG00000031444|GeneID:613856	167	-20.4	2	21	656	678	20	0.75	0.85
>bta-let-7f	MAP3K1|ENSBTAG00000013790|GeneID:523962	163	-22.19	2	21	2088	2112	22	0.7273	0.7727
>bta-let-7f	MDFI|ENSBTAG00000019343|GeneID:286808	168	-23.47	2	21	261	282	19	0.7368	0.8421
>bta-let-7f	MFSD8|ENSBTAG00000044058|GeneID:515944	168	-23.46	2	20	1077	1098	19	0.8421	0.8947
>bta-let-7f	MRPL15|ENSBTAG00000001174|GeneID:510347	165	-21.67	2	21	948	969	20	0.75	0.9
>bta-let-7f	MRS2|ENSBTAG00000004979|GeneID:508554	150	-21.78	2	21	1812	1832	19	0.6842	0.8947
>bta-let-7f	MTERF1|ENSBTAG00000045617|GeneID:522191	158	-21.78	2	20	153	179	23	0.6522	0.7826
>bta-let-7f	NDOR1|ENSBTAG00000047061|GeneID:513873	156	-20.39	2	21	156	177	19	0.6316	0.7895
>bta-let-7f	NKD1|ENSBTAG00000012295|GeneID:618586	165	-20.31	2	20	436	456	18	0.7778	0.8889
>bta-let-7f	NLRP9|ENSBTAG00000004725|GeneID:520716	159	-20.36	2	21	166	190	22	0.6818	0.7727
>bta-let-7f	NPY|ENSBTAG00000004503|GeneID:504216	150	-20.05	2	21	15	35	19	0.7368	0.8421
>bta-let-7f	ODF4|ENSBTAG00000014443|GeneID:517977	151	-26.66	2	21	140	164	22	0.6364	0.8636
>bta-let-7f	PEX14|ENSBTAG00000013538|GeneID:507393	152	-22.13	2	21	182	203	19	0.6316	0.8947
>bta-let-7f	PFKFB4|ENSBTAG00000006752|GeneID:534928	164	-22.58	2	21	854	875	19	0.6842	0.8421
>bta-let-7f	PHF11|ENSBTAG00000013159|GeneID:513331	163	-20.39	2	21	165	187	20	0.7	0.85
>bta-let-7f	PNOC|ENSBTAG00000000534|GeneID:281414	150	-22.15	2	20	520	543	20	0.7	0.85
>bta-let-7f	POMK|ENSBTAG00000003649|GeneID:514490	150	-23.93	2	21	512	532	19	0.6842	0.8947
>bta-let-7f	PTGFR|ENSBTAG00000015902|GeneID:282020	155	-20.69	3	20	316	337	17	0.7647	0.9412
>bta-let-7f	RAB14|ENSBTAG00000017803|GeneID:539180	152	-23.4	2	21	51	72	19	0.6842	0.8421
>bta-let-7f	RANBP2|ENSBTAG00000000152|GeneID:785768	160	-24.14	2	13	683	704	11	1	1
>bta-let-7f	RDX|ENSBTAG00000004672|GeneID:517111	159	-20.89	2	17	953	975	16	0.8125	0.875
>bta-let-7f	RFX5|ENSBTAG00000017580|GeneID:539884	153	-21.42	2	18	1060	1081	16	0.8125	0.875
>bta-let-7f	RLBP1|ENSBTAG00000033721|GeneID:282038	154	-23.01	2	21	211	231	19	0.7368	0.8947
>bta-let-7f	RRAGD|ENSBTAG00000018438|GeneID:541106	163	-25.64	2	20	2185	2206	18	0.7778	0.9444
>bta-let-7f	SEPTIN11|ENSBTAG00000021372|GeneID:535746	154	-25.09	2	19	1517	1538	17	0.6471	1
>bta-let-7f	SEPTIN11|ENSBTAG00000021372|GeneID:535746	154	-25.09	2	19	819	840	17	0.6471	1
>bta-let-7f	SEPTIN6|ENSBTAG00000004291|GeneID:540783	154	-22.22	2	20	1903	1926	20	0.7	0.9
>bta-let-7f	SGPP1|ENSBTAG00000004430|GeneID:516881	153	-20.24	2	19	525	547	18	0.7222	0.9444
>bta-let-7f	SHISA2|ENSBTAG00000018214|GeneID:617336	156	-20.82	2	21	815	836	19	0.6842	0.8947
>bta-let-7f	SLC18A2|ENSBTAG00000004739|GeneID:282471	156	-20.24	3	21	810	831	18	0.7778	0.8889
>bta-let-7f	SLK|ENSBTAG00000001017|GeneID:535342	150	-20.37	2	19	89	110	17	0.7647	0.8235
>bta-let-7f	SMIM20|ENSBTAG00000003897|GeneID:104975039	170	-23.15	2	21	265	285	19	0.7895	0.8947
>bta-let-7f	SPINK9|ENSBTAG00000052488|GeneID:100297800	153	-21.49	2	21	50	69	19	0.7895	0.8421
>bta-let-7f	STX3|ENSBTAG00000012820|GeneID:513275	152	-20.74	2	21	396	414	19	0.6842	0.7895
>bta-let-7f	SYNDIG1L|ENSBTAG00000052950|GeneID:617660	152	-21.37	2	21	1451	1472	19	0.6842	0.8421
>bta-let-7f	SYNDIG1L|ENSBTAG00000052950|GeneID:617660	152	-21.37	2	21	1522	1543	19	0.6842	0.8421
>bta-let-7f	TENT4A|ENSBTAG00000003381|GeneID:523016	154	-22.13	2	19	162	183	17	0.7059	0.9412
>bta-let-7f	TENT4A|ENSBTAG00000003381|GeneID:523016	154	-22.13	2	19	886	907	17	0.7059	0.9412
>bta-let-7f	THBS1|ENSBTAG00000002006|GeneID:281530	157	-21.12	2	20	1505	1525	18	0.8333	0.8889
>bta-let-7f	TKT|ENSBTAG00000003758|GeneID:445425	150	-21.14	2	21	255	279	22	0.5909	0.8182
>bta-let-7f	TMEM234|ENSBTAG00000009163|GeneID:100126052	157	-20.14	2	21	125	146	20	0.75	0.8
>bta-let-7f	TMPRSS13|ENSBTAG00000008342|GeneID:529120	152	-21.2	2	21	113	134	19	0.6842	0.8421
>bta-let-7f	TNFRSF11B|ENSBTAG00000007423|GeneID:523822	150	-22.15	2	21	209	233	22	0.7273	0.8182
>bta-let-7f	TP53|ENSBTAG00000001069|GeneID:281542	160	-22.31	2	21	402	424	21	0.7619	0.8571
>bta-let-7f	TRIM68|ENSBTAG00000011332|GeneID:538657	160	-20.57	2	21	919	940	19	0.6842	0.7895
>bta-let-7f	UBA6|ENSBTAG00000006837|GeneID:518834	150	-20.57	2	21	521	541	19	0.6842	0.8947
>bta-let-7f	VAMP5|ENSBTAG00000018285|GeneID:540406	158	-21.5	2	21	918	938	19	0.6842	0.8421
>bta-let-7f	VKORC1|ENSBTAG00000000405|GeneID:445422	152	-22.56	2	17	109	130	15	0.7333	1
>bta-let-7f	WDR70|ENSBTAG00000033095|GeneID:540724	164	-21.19	2	21	111	132	19	0.7368	0.7895
>bta-let-7f	WNT2|ENSBTAG00000008097|GeneID:493729	164	-21.64	2	17	469	490	15	0.8	0.9333
>bta-let-7f	WWC3|ENSBTAG00000013824|GeneID:523454	152	-21.06	2	21	1429	1448	19	0.7895	0.8947
>bta-let-7f	YOD1|ENSBTAG00000020273|GeneID:539931	161	-24.24	2	18	14	35	16	0.75	0.875
>bta-let-7f	ZNF341|ENSBTAG00000039313|GeneID:523204	160	-20.27	2	21	570	590	20	0.75	0.85
>bta-let-7g	ABCC5|ENSBTAG00000017666|GeneID:511769	164	-22.39	2	21	1116	1137	19	0.7368	0.7895
>bta-let-7g	ABCD4|ENSBTAG00000014633|GeneID:112448521	158	-24.41	2	19	170	191	17	0.7059	0.8235
>bta-let-7g	ADAM10|ENSBTAG00000005481|GeneID:282132	154	-21.07	2	20	790	812	19	0.7895	0.8421
>bta-let-7g	ADAMTS15|ENSBTAG00000016857|GeneID:514927	152	-21.6	2	17	1076	1097	15	0.6667	0.8667
>bta-let-7g	ADRB3|ENSBTAG00000017981|GeneID:281606	168	-22.51	2	21	478	499	19	0.7895	0.7895
>bta-let-7g	ADRB3|ENSBTAG00000017981|GeneID:281606	168	-22.51	2	21	516	537	19	0.7895	0.7895
>bta-let-7g	ANGPTL2|ENSBTAG00000011810|GeneID:512019	150	-24.96	2	21	1353	1373	19	0.6842	0.8947
>bta-let-7g	ANGPTL2|ENSBTAG00000011810|GeneID:512019	150	-24.96	2	21	375	395	19	0.6842	0.8947
>bta-let-7g	ANKLE1|ENSBTAG00000012592|GeneID:537502	170	-23.08	2	19	518	539	17	0.8235	0.8824
>bta-let-7g	ANKRA2|ENSBTAG00000018452|GeneID:528003	154	-20.65	2	21	69	89	19	0.7368	0.8947
>bta-let-7g	ANKRD34B|ENSBTAG00000007633|GeneID:529927	158	-21.08	2	21	1197	1221	22	0.6818	0.8182
>bta-let-7g	ANKRD49|ENSBTAG00000009176|GeneID:540949	164	-21.92	2	21	634	655	19	0.7368	0.7895
>bta-let-7g	AOC1|ENSBTAG00000005419|GeneID:509751	154	-21.5	2	21	340	360	19	0.7368	0.8947
>bta-let-7g	APBB3|ENSBTAG00000001450|GeneID:525278	153	-21.73	2	21	235	258	22	0.6818	0.7727
>bta-let-7g	ARHGAP31|ENSBTAG00000000210|GeneID:515490	156	-20.84	2	21	759	780	19	0.6316	0.7895
>bta-let-7g	ARHGEF15|ENSBTAG00000020688|GeneID:512021	162	-22.97	2	21	94	114	19	0.7368	0.8421
>bta-let-7g	ARL4D|ENSBTAG00000016847|GeneID:538936	156	-20.55	2	18	240	264	19	0.6842	0.8421
>bta-let-7g	ASAP1|ENSBTAG00000003185|GeneID:327705	151	-22.78	2	16	1955	1976	14	0.7857	1
>bta-let-7g	ASAP1|ENSBTAG00000003185|GeneID:327705	151	-22.78	2	16	35	56	14	0.7857	1
>bta-let-7g	ASAP1|ENSBTAG00000003185|GeneID:327705	151	-22.78	2	16	35	56	14	0.7857	1
>bta-let-7g	ATAD2B|ENSBTAG00000017255|GeneID:518785	150	-20.56	2	21	1499	1524	23	0.6522	0.7391
>bta-let-7g	ATP2A2|ENSBTAG00000001398|GeneID:540568	163	-27.82	2	21	471	495	22	0.6818	0.8182
>bta-let-7g	BRMS1L|ENSBTAG00000018400|GeneID:514432	164	-26.75	2	21	1252	1273	19	0.7368	0.9474
>bta-let-7g	CACFD1|ENSBTAG00000015097|GeneID:512024	161	-21.3	2	20	1075	1098	20	0.75	0.85
>bta-let-7g	CACNG4|ENSBTAG00000054931|GeneID:519331	154	-22.17	2	19	1318	1339	17	0.7647	0.8824
>bta-let-7g	CAPN8|ENSBTAG00000003600|GeneID:617138	170	-23.29	2	21	401	425	22	0.7727	0.8636
>bta-let-7g	CAPRIN2|ENSBTAG00000019373|GeneID:536187	152	-23.15	2	21	279	301	21	0.8095	0.8571
>bta-let-7g	CASP3|ENSBTAG00000015874|GeneID:408016	151	-25.02	2	21	150	167	19	0.6842	0.7895
>bta-let-7g	CCDC122|ENSBTAG00000034753|GeneID:525313	171	-22.13	2	17	636	658	16	0.9375	0.9375
>bta-let-7g	CCDC155|ENSBTAG00000008614|GeneID:617651	153	-20.08	2	21	285	306	20	0.75	0.75
>bta-let-7g	CCL14|ENSBTAG00000010738|GeneID:616723	154	-22.09	2	21	358	378	19	0.7368	0.8947
>bta-let-7g	CCR4|ENSBTAG00000034883|GeneID:408019	152	-25.15	3	21	1176	1197	18	0.8333	0.9444
>bta-let-7g	CD86|ENSBTAG00000013118|GeneID:414345	154	-20.07	2	21	488	511	21	0.7619	0.8571
>bta-let-7g	CDC34|ENSBTAG00000002098|GeneID:616156	152	-21.5	2	21	1679	1698	19	0.7895	0.8947
>bta-let-7g	CDC34|ENSBTAG00000002098|GeneID:616156	152	-21.5	2	21	20	39	19	0.7895	0.8947
>bta-let-7g	CDC34|ENSBTAG00000002098|GeneID:616156	152	-21.5	2	21	20	39	19	0.7895	0.8947
>bta-let-7g	CEBPD|ENSBTAG00000046307|GeneID:281678	164	-20.56	2	21	777	797	19	0.6316	0.8947
>bta-let-7g	CEMIP2|ENSBTAG00000005090|GeneID:515491	171	-25.2	2	21	1441	1464	21	0.8095	0.8095
>bta-let-7g	CENPI|ENSBTAG00000021254|GeneID:512877	156	-23.2	2	17	1435	1456	15	0.8	1
>bta-let-7g	CEP135|ENSBTAG00000009471|GeneID:509483	158	-20.31	2	17	89	109	15	0.8	0.9333
>bta-let-7g	CFAP97|ENSBTAG00000013211|GeneID:508280	155	-21.06	2	12	557	578	10	1	1
>bta-let-7g	CLIC5|ENSBTAG00000010244|GeneID:281696	158	-20.35	2	21	284	304	19	0.7368	0.7895
>bta-let-7g	COQ8A|ENSBTAG00000021880|GeneID:536925	163	-23.52	2	21	850	872	20	0.8	0.9
>bta-let-7g	CYSTM1|ENSBTAG00000016595|GeneID:777789	151	-20.2	2	21	92	115	21	0.7143	0.8095
>bta-let-7g	CYTH4|ENSBTAG00000014237|GeneID:517887	154	-23.47	2	21	25	45	19	0.7368	0.8947
>bta-let-7g	DDX19A|ENSBTAG00000003570|GeneID:529929	167	-23.8	2	17	88	110	16	0.875	0.9375
>bta-let-7g	DDX19B|ENSBTAG00000020714|GeneID:517438	167	-23.8	2	17	88	110	16	0.875	0.9375
>bta-let-7g	DHRS7B|ENSBTAG00000010559|GeneID:522283	155	-29.12	2	21	44	66	20	0.7	0.9
>bta-let-7g	DPP3|ENSBTAG00000022242|GeneID:510200	151	-20.87	2	21	106	128	20	0.65	0.75
>bta-let-7g	DTNA|ENSBTAG00000012307|GeneID:541153	165	-20.33	2	20	860	883	20	0.8	0.85
>bta-let-7g	EDEM1|ENSBTAG00000012904|GeneID:511008	160	-20.64	2	18	351	373	17	0.7647	0.8824
>bta-let-7g	EDN1|ENSBTAG00000008096|GeneID:281137	159	-21.18	2	20	567	588	18	0.6667	0.8333
>bta-let-7g	EEF1AKMT3|ENSBTAG00000016910|GeneID:100125307	155	-21.11	2	21	1380	1403	21	0.7143	0.7143
>bta-let-7g	ELF2|ENSBTAG00000020594|GeneID:613439	150	-22.56	2	21	186	206	19	0.7368	0.8421
>bta-let-7g	ELL2|ENSBTAG00000007214|GeneID:782605	162	-23.93	2	21	912	932	19	0.7895	0.9474
>bta-let-7g	EME1|ENSBTAG00000021723|GeneID:100125299	150	-21.84	2	21	548	571	21	0.7143	0.8571
>bta-let-7g	|ENSBTAG00000007075|GeneID:616942	165	-20.68	2	20	1	20	18	0.7778	0.8889
>bta-let-7g	|ENSBTAG00000007075|GeneID:616942	165	-20.68	2	20	712	732	18	0.7778	0.8889
>bta-let-7g	|ENSBTAG00000008248|GeneID:537655	155	-20.27	2	21	1587	1609	20	0.7	0.9
>bta-let-7g	|ENSBTAG00000050453|GeneID:101908474	150	-20.3	2	21	278	298	19	0.6842	0.7368
>bta-let-7g	EXOC7|ENSBTAG00000007910|GeneID:505568	152	-25.59	2	21	299	320	19	0.6842	0.8421
>bta-let-7g	EZH1|ENSBTAG00000021918|GeneID:533087	155	-23.28	3	21	2370	2392	19	0.7895	0.8947
>bta-let-7g	FAM53C|ENSBTAG00000030529|GeneID:534006	150	-23	2	21	751	775	22	0.6818	0.8636
>bta-let-7g	FASLG|ENSBTAG00000032808|GeneID:407111	150	-20.07	2	20	352	374	19	0.6316	0.7895
>bta-let-7g	FBF1|ENSBTAG00000030175|GeneID:513998	168	-23.13	2	17	286	307	15	0.8667	0.9333
>bta-let-7g	FBXO10|ENSBTAG00000012262|GeneID:781854	156	-25.91	2	21	1679	1700	19	0.7895	0.9474
>bta-let-7g	FBXO16|ENSBTAG00000034626|GeneID:768246	150	-23.9	2	21	716	736	19	0.6842	0.8947
>bta-let-7g	FCRL5|ENSBTAG00000000964|GeneID:517126	153	-26.85	2	18	7	28	16	0.75	0.9375
>bta-let-7g	FEZ1|ENSBTAG00000009124|GeneID:511751	150	-20.1	2	21	1886	1906	19	0.6842	0.8947
>bta-let-7g	FGFR3|ENSBTAG00000007164|GeneID:281769	151	-22.58	2	16	1344	1365	14	0.7857	1
>bta-let-7g	FGR|ENSBTAG00000011784|GeneID:516133	157	-21.02	2	20	1718	1742	21	0.7143	0.8095
>bta-let-7g	GALNT1|ENSBTAG00000011206|GeneID:282241	153	-20.88	2	19	27	50	19	0.6842	0.7895
>bta-let-7g	GCAT|ENSBTAG00000008434|GeneID:319141	153	-25.49	2	21	280	305	23	0.6957	0.7826
>bta-let-7g	GIPC1|ENSBTAG00000000764|GeneID:519617	156	-24.68	2	21	512	533	19	0.6842	0.8947
>bta-let-7g	GNG5|ENSBTAG00000008122|GeneID:287018	152	-20.34	2	21	108	129	19	0.7895	0.8947
>bta-let-7g	GOLGA4|ENSBTAG00000016563|GeneID:538893	154	-20.59	2	19	2192	2213	17	0.7059	0.9412
>bta-let-7g	GPR156|ENSBTAG00000001464|GeneID:539186	158	-22.83	2	21	160	180	19	0.6842	0.8421
>bta-let-7g	GRK5|ENSBTAG00000007981|GeneID:281801	151	-22.08	2	20	1679	1700	18	0.6667	0.8889
>bta-let-7g	HBEGF|ENSBTAG00000021766|GeneID:522921	161	-25.55	2	18	22	43	16	0.6875	0.9375
>bta-let-7g	IL13|ENSBTAG00000015953|GeneID:281247	166	-26.81	2	21	543	569	24	0.75	0.7917
>bta-let-7g	IL18R1|ENSBTAG00000001034|GeneID:407221	163	-20.73	2	21	941	963	20	0.7	0.85
>bta-let-7g	JMJD7|ENSBTAG00000046607|GeneID:100137087	156	-23.36	2	21	280	301	19	0.6842	0.8947
>bta-let-7g	KLK13|ENSBTAG00000009382|GeneID:540297	151	-23.57	2	21	1592	1615	21	0.7143	0.8095
>bta-let-7g	KRT5|ENSBTAG00000038384|GeneID:281268	159	-23.7	2	21	3	25	20	0.75	0.9
>bta-let-7g	LCN9|ENSBTAG00000038972|GeneID:788658	150	-21.42	2	21	162	185	21	0.7143	0.8571
>bta-let-7g	LPCAT3|ENSBTAG00000013127|GeneID:515361	151	-21.91	2	21	282	305	21	0.6667	0.8571
>bta-let-7g	LRIG3|ENSBTAG00000002227|GeneID:506574	165	-20.15	2	19	17	39	18	0.8333	0.8333
>bta-let-7g	LY86|ENSBTAG00000031444|GeneID:613856	163	-20.88	2	21	656	678	20	0.75	0.8
>bta-let-7g	MAP1B|ENSBTAG00000001961|GeneID:514739	152	-21.82	2	19	2385	2408	19	0.7895	0.8947
>bta-let-7g	MAP2K3|ENSBTAG00000010576|GeneID:516039	160	-23.67	2	21	248	269	19	0.6842	0.9474
>bta-let-7g	MAP3K1|ENSBTAG00000013790|GeneID:523962	155	-21.45	2	12	2091	2112	10	1	1
>bta-let-7g	MCAT|ENSBTAG00000002413|GeneID:508130	150	-22.4	2	21	80	100	19	0.6842	0.8947
>bta-let-7g	MDFI|ENSBTAG00000019343|GeneID:286808	164	-23.9	2	21	261	282	19	0.7368	0.7895
>bta-let-7g	MFGE8|ENSBTAG00000003300|GeneID:281913	150	-22.45	2	21	50	70	19	0.6842	0.8947
>bta-let-7g	MFSD8|ENSBTAG00000044058|GeneID:515944	175	-23.53	2	20	1077	1098	18	0.8333	0.8889
>bta-let-7g	MRS2|ENSBTAG00000004979|GeneID:508554	162	-20.08	2	19	1724	1745	17	0.7059	0.8824
>bta-let-7g	MTHFR|ENSBTAG00000020698|GeneID:497032	154	-20.66	2	19	3440	3461	17	0.7647	0.8824
>bta-let-7g	NCOA1|ENSBTAG00000015007|GeneID:525346	158	-20.63	2	21	1561	1581	19	0.6842	0.8421
>bta-let-7g	NEMP1|ENSBTAG00000014659|GeneID:533988	154	-21.51	2	21	1781	1807	24	0.7083	0.7083
>bta-let-7g	NKD1|ENSBTAG00000012295|GeneID:618586	160	-20.31	2	18	434	456	17	0.7647	0.8824
>bta-let-7g	NLGN3|ENSBTAG00000007708|GeneID:511251	153	-21.45	2	19	841	866	21	0.619	0.8095
>bta-let-7g	NOL12|ENSBTAG00000051118|GeneID:615252	154	-20.18	2	17	2434	2454	15	0.7333	0.9333
>bta-let-7g	NUDT7|ENSBTAG00000007184|GeneID:504826	162	-21.3	2	19	2809	2830	17	0.7647	0.8235
>bta-let-7g	ODF4|ENSBTAG00000014443|GeneID:517977	158	-21.26	2	20	240	262	19	0.6316	0.8947
>bta-let-7g	PAK2|ENSBTAG00000047856|GeneID:513673	160	-20.4	2	17	115	136	15	0.8667	1
>bta-let-7g	PAQR8|ENSBTAG00000025494|GeneID:531018	153	-22.9	2	19	2339	2361	18	0.7778	0.8889
>bta-let-7g	PFKFB4|ENSBTAG00000006752|GeneID:534928	168	-24.87	2	21	854	875	19	0.7368	0.8421
>bta-let-7g	PHF11|ENSBTAG00000013159|GeneID:513331	156	-20.65	2	21	168	187	19	0.7895	0.7895
>bta-let-7g	PLA2G3|ENSBTAG00000011962|GeneID:527631	154	-20.07	2	20	688	710	19	0.6842	0.7895
>bta-let-7g	POMK|ENSBTAG00000003649|GeneID:514490	154	-27.64	2	21	512	532	19	0.7368	0.8947
>bta-let-7g	PTPRM|ENSBTAG00000024015|GeneID:536092	152	-21.63	3	21	386	407	18	0.7222	0.8889
>bta-let-7g	R3HCC1L|ENSBTAG00000021856|GeneID:616788	151	-20.21	2	12	370	391	10	0.9	1
>bta-let-7g	RAB40C|ENSBTAG00000007880|GeneID:618031	156	-21.19	2	21	1122	1144	21	0.7619	0.8095
>bta-let-7g	RALB|ENSBTAG00000032021|GeneID:505238	153	-20.69	2	21	988	1014	24	0.7083	0.75
>bta-let-7g	RANBP2|ENSBTAG00000000152|GeneID:785768	156	-24.29	2	21	686	704	19	0.7368	0.7895
>bta-let-7g	RASGRP1|ENSBTAG00000021872|GeneID:533125	154	-21.46	2	21	485	509	22	0.7273	0.7273
>bta-let-7g	RDX|ENSBTAG00000004672|GeneID:517111	161	-21.71	2	19	953	975	18	0.7778	0.8333
>bta-let-7g	RFX4|ENSBTAG00000025837|GeneID:533900	160	-24.61	2	21	243	264	19	0.7368	0.8947
>bta-let-7g	RNF20|ENSBTAG00000009516|GeneID:513326	167	-22.94	2	16	49	70	14	0.8571	1
>bta-let-7g	RNFT1|ENSBTAG00000009747|GeneID:616080	150	-21.39	2	21	280	300	19	0.6842	0.7368
>bta-let-7g	RPS6KA4|ENSBTAG00000039153|GeneID:523746	151	-23.07	2	21	248	270	20	0.7	0.85
>bta-let-7g	RRAGD|ENSBTAG00000018438|GeneID:541106	163	-26.79	2	20	2185	2206	18	0.7778	0.9444
>bta-let-7g	SCIMP|ENSBTAG00000055017|GeneID:100848290	152	-20.53	3	21	355	376	18	0.7778	0.8333
>bta-let-7g	SEC14L1|ENSBTAG00000013677|GeneID:513449	155	-20.1	2	21	2116	2138	20	0.7	0.9
>bta-let-7g	SEC14L1|ENSBTAG00000013677|GeneID:513449	155	-20.1	2	21	410	432	20	0.7	0.9
>bta-let-7g	SEC16A|ENSBTAG00000023933|GeneID:519689	151	-24.93	2	21	749	772	21	0.6667	0.8571
>bta-let-7g	SEMA4C|ENSBTAG00000021920|GeneID:526028	154	-21.16	2	21	42	66	22	0.6818	0.7727
>bta-let-7g	SEPTIN11|ENSBTAG00000021372|GeneID:535746	150	-23.73	2	19	1517	1538	17	0.6471	0.9412
>bta-let-7g	SEPTIN11|ENSBTAG00000021372|GeneID:535746	150	-23.73	2	19	819	840	17	0.6471	0.9412
>bta-let-7g	SGO1|ENSBTAG00000000752|GeneID:614056	156	-23.51	2	21	589	610	19	0.6842	0.8947
>bta-let-7g	SHISA2|ENSBTAG00000018214|GeneID:617336	160	-22.85	2	21	815	836	19	0.7368	0.8947
>bta-let-7g	SLC22A7|ENSBTAG00000006350|GeneID:407224	158	-20.59	2	21	590	614	22	0.6818	0.8182
>bta-let-7g	SLC35C1|ENSBTAG00000003199|GeneID:540413	150	-20.88	2	21	927	947	19	0.6842	0.8947
>bta-let-7g	SLC35C1|ENSBTAG00000003199|GeneID:540413	150	-20.88	2	21	927	947	19	0.6842	0.8947
>bta-let-7g	SMUG1|ENSBTAG00000021974|GeneID:539771	153	-20.33	2	21	215	237	21	0.6667	0.8095
>bta-let-7g	SNRPD1|ENSBTAG00000008292|GeneID:508788	156	-22.04	2	21	2	23	19	0.7368	0.8421
>bta-let-7g	SPINDOC|ENSBTAG00000018022|GeneID:513662	150	-20.21	2	20	339	363	21	0.6667	0.7143
>bta-let-7g	SPRED2|ENSBTAG00000019456|GeneID:519081	158	-25.4	2	21	237	261	22	0.7727	0.8636
>bta-let-7g	SRRD|ENSBTAG00000012277|GeneID:615429	151	-25.02	2	21	1188	1212	22	0.6818	0.8182
>bta-let-7g	STIM1|ENSBTAG00000013109|GeneID:534816	153	-22.76	2	21	126	145	19	0.7895	0.8421
>bta-let-7g	STIM1|ENSBTAG00000013109|GeneID:534816	153	-22.76	2	21	598	617	19	0.7895	0.8421
>bta-let-7g	STX3|ENSBTAG00000012820|GeneID:513275	152	-22.73	2	19	391	414	19	0.6842	0.8421
>bta-let-7g	SV2B|ENSBTAG00000027074|GeneID:527014	158	-20.42	2	15	2056	2077	13	0.7692	1
>bta-let-7g	SYNDIG1L|ENSBTAG00000052950|GeneID:617660	156	-23.4	2	21	1451	1472	19	0.7368	0.8421
>bta-let-7g	SYNDIG1L|ENSBTAG00000052950|GeneID:617660	156	-23.4	2	21	1522	1543	19	0.7368	0.8421
>bta-let-7g	THBS1|ENSBTAG00000002006|GeneID:281530	159	-20.74	2	21	1503	1525	20	0.75	0.9
>bta-let-7g	TKT|ENSBTAG00000003758|GeneID:445425	150	-22.38	2	21	255	279	22	0.5909	0.8182
>bta-let-7g	TLE3|ENSBTAG00000015580|GeneID:514326	152	-21.11	2	17	404	425	15	0.8	0.9333
>bta-let-7g	TMEM143|ENSBTAG00000007107|GeneID:505862	162	-20.09	2	21	721	741	19	0.7368	0.8421
>bta-let-7g	TMEM182|ENSBTAG00000038462|GeneID:618298	151	-22.82	2	16	1	16	14	0.7857	1
>bta-let-7g	TNFAIP8L3|ENSBTAG00000010472|GeneID:523131	154	-22.39	2	21	375	398	21	0.6667	0.8095
>bta-let-7g	TOMT|ENSBTAG00000003000|GeneID:517795	154	-24.87	2	19	11	32	17	0.7647	0.8824
>bta-let-7g	TP53|ENSBTAG00000001069|GeneID:281542	156	-20.54	2	21	402	424	21	0.7619	0.8095
>bta-let-7g	TP53I3|ENSBTAG00000003405|GeneID:508875	160	-21.43	2	19	8	32	20	0.8	0.8
>bta-let-7g	TPP1|ENSBTAG00000015403|GeneID:515575	150	-22.62	2	21	460	485	23	0.6957	0.8261
>bta-let-7g	TRANK1|ENSBTAG00000021452|GeneID:509859	150	-26.06	2	21	592	621	27	0.6296	0.7037
>bta-let-7g	TRIM68|ENSBTAG00000011332|GeneID:538657	156	-20.01	2	21	919	940	19	0.6842	0.7368
>bta-let-7g	UBA6|ENSBTAG00000006837|GeneID:518834	162	-24.05	2	21	521	541	19	0.7895	0.9474
>bta-let-7g	UBE2J2|ENSBTAG00000015882|GeneID:506103	152	-23.25	2	21	1324	1345	19	0.6842	0.8421
>bta-let-7g	USP47|ENSBTAG00000010919|GeneID:511121	153	-23.52	2	21	405	426	20	0.8	0.85
>bta-let-7g	VAMP5|ENSBTAG00000018285|GeneID:540406	154	-22.87	2	21	918	938	19	0.6842	0.7895
>bta-let-7g	VSTM4|ENSBTAG00000006288|GeneID:100336454	150	-21.2	2	20	817	840	20	0.65	0.9
>bta-let-7g	WDR70|ENSBTAG00000033095|GeneID:540724	172	-23.59	2	21	111	132	19	0.7895	0.8421
>bta-let-7g	WNT2|ENSBTAG00000008097|GeneID:493729	164	-21.07	2	17	469	490	15	0.8	0.9333
>bta-let-7g	WSB2|ENSBTAG00000007139|GeneID:523257	161	-23.77	3	18	756	777	15	0.9333	1
>bta-let-7g	YOD1|ENSBTAG00000020273|GeneID:539931	161	-25.26	2	18	14	35	16	0.75	0.875
>bta-let-7g	ZNF644|ENSBTAG00000011200|GeneID:539923	157	-20.16	2	19	705	727	18	0.7222	0.8333
>bta-miR-2284z	AKT1S1|ENSBTAG00000005763|GeneID:514859	169	-20.63	2	19	222	245	19	0.7895	0.8947
>bta-miR-2284z	ARHGAP36|ENSBTAG00000021189|GeneID:514137	150	-21.43	3	21	610	630	18	0.8889	0.9444
>bta-miR-2284z	CROT|ENSBTAG00000021535|GeneID:281092	160	-20.29	2	21	644	665	19	0.8421	0.9474
>bta-miR-2284z	DNAJC27|ENSBTAG00000018239|GeneID:540033	152	-20.43	2	21	30	51	19	0.7368	0.9474
>bta-miR-2284z	DNMBP|ENSBTAG00000008939|GeneID:782347	152	-20.86	2	21	670	691	19	0.7895	0.8947
>bta-miR-2284z	|ENSBTAG00000049411|GeneID:513482	184	-23.24	2	21	614	635	19	0.8421	0.9474
>bta-miR-2284z	GCK|ENSBTAG00000032288|GeneID:616576	160	-25.83	2	21	187	208	19	0.6316	1
>bta-miR-2284z	MGAM|ENSBTAG00000046152|GeneID:100336421	176	-20.18	2	21	92	113	19	0.7895	0.8947
>bta-miR-2284z	MYZAP|ENSBTAG00000002194|GeneID:104968465	192	-22.82	2	21	717	738	19	0.8947	1
>bta-miR-2284z	PABPC4|ENSBTAG00000017125|GeneID:534576	158	-20.19	2	20	197	223	23	0.6522	0.7826
>bta-miR-2284z	PARD6G|ENSBTAG00000005917|GeneID:539292	188	-22.84	2	21	401	422	19	0.8947	0.9474
>bta-miR-2284z	PPP1R3C|ENSBTAG00000014831|GeneID:539466	156	-25.07	4	21	546	567	17	0.9412	1
>bta-miR-2284z	RASEF|ENSBTAG00000021751|GeneID:513223	192	-23.02	2	21	399	420	19	0.9474	0.9474
>bta-miR-2284z	RASEF|ENSBTAG00000021751|GeneID:513223	192	-23.02	2	21	399	420	19	0.9474	0.9474
>bta-miR-2284z	SLC10A3|ENSBTAG00000014333|GeneID:504534	160	-21.85	2	21	117	138	19	0.7368	0.8947
>bta-miR-2284z	SLC25A30|ENSBTAG00000016529|GeneID:507021	192	-24.99	2	21	787	808	19	0.8947	1
>bta-miR-2284z	SUPT7L|ENSBTAG00000003906|GeneID:539152	196	-27.33	2	21	752	773	19	0.9474	1
>bta-miR-2284z	TMEM41B|ENSBTAG00000001607|GeneID:616372	170	-22.39	2	21	1178	1198	19	0.8947	0.9474
>bta-miR-2284z	UBE2R2|ENSBTAG00000054773|GeneID:537885	175	-21.65	2	21	444	470	24	0.7917	0.7917
>bta-miR-449a	ABCD1|ENSBTAG00000020551|GeneID:515178	152	-25.22	2	21	652	671	19	0.7368	0.7895
>bta-miR-449a	ABCG4|ENSBTAG00000011800|GeneID:508443	154	-21.12	2	20	1110	1133	20	0.65	0.8
>bta-miR-449a	ABI3|ENSBTAG00000000032|GeneID:529835	159	-25.34	2	21	14	36	20	0.7	0.8
>bta-miR-449a	ABR|ENSBTAG00000008424|GeneID:515556	151	-22.52	2	16	1164	1185	14	0.7143	0.8571
>bta-miR-449a	ACACB|ENSBTAG00000022058|GeneID:515338	150	-22.57	2	21	1064	1084	19	0.6842	0.7368
>bta-miR-449a	ADAMTS15|ENSBTAG00000016857|GeneID:514927	179	-34.73	2	21	1809	1831	20	0.8	0.95
>bta-miR-449a	ADAMTS8|ENSBTAG00000010411|GeneID:512544	153	-24.3	2	18	96	117	16	0.6875	0.8125
>bta-miR-449a	ADD1|ENSBTAG00000021128|GeneID:507193	151	-27.17	2	21	22	44	20	0.7	0.85
>bta-miR-449a	ADD2|ENSBTAG00000009076|GeneID:518896	157	-22.67	2	18	249	270	16	0.75	0.8125
>bta-miR-449a	ADGRG2|ENSBTAG00000000576|GeneID:100299135	167	-24.5	2	21	960	982	20	0.75	0.85
>bta-miR-449a	ADK|ENSBTAG00000011072|GeneID:783572	153	-23.15	2	21	22	43	20	0.7	0.8
>bta-miR-449a	ADK|ENSBTAG00000011072|GeneID:783572	153	-23.15	2	21	22	43	20	0.7	0.8
>bta-miR-449a	ADRA1D|ENSBTAG00000019504|GeneID:539543	160	-20.82	2	21	264	285	19	0.6842	0.7895
>bta-miR-449a	AGGF1|ENSBTAG00000034823|GeneID:511650	168	-25.54	2	21	1240	1261	19	0.7368	0.8421
>bta-miR-449a	AKT2|ENSBTAG00000001400|GeneID:534923	152	-22.26	2	21	34	53	19	0.7368	0.7895
>bta-miR-449a	ALOX5AP|ENSBTAG00000013201|GeneID:613869	152	-20.7	2	21	122	143	19	0.6842	0.8421
>bta-miR-449a	AMOT|ENSBTAG00000016221|GeneID:535509	163	-25.11	2	21	1171	1194	21	0.7619	0.7619
>bta-miR-449a	AMZ1|ENSBTAG00000026194|GeneID:789913	154	-22.07	2	21	1661	1681	19	0.6842	0.7895
>bta-miR-449a	ANK3|ENSBTAG00000019052|GeneID:511203	166	-20.72	2	19	546	567	17	0.7059	0.9412
>bta-miR-449a	ANKLE1|ENSBTAG00000012592|GeneID:537502	158	-20.45	2	21	1195	1215	19	0.6842	0.8421
>bta-miR-449a	ANTKMT|ENSBTAG00000049482|GeneID:530342	172	-23.07	2	21	1310	1331	19	0.7895	0.8421
>bta-miR-449a	ANXA5|ENSBTAG00000021746|GeneID:281626	152	-23.47	2	21	81	102	19	0.6316	0.7368
>bta-miR-449a	AP1B1|ENSBTAG00000001189|GeneID:506192	153	-22.8	2	16	929	949	14	0.7857	0.9286
>bta-miR-449a	AP3S2|ENSBTAG00000001407|GeneID:508867	153	-20.06	2	18	1154	1175	16	0.6875	0.8125
>bta-miR-449a	APAF1|ENSBTAG00000021661|GeneID:537782	163	-23.62	2	21	2562	2584	20	0.7	0.85
>bta-miR-449a	APAF1|ENSBTAG00000021661|GeneID:537782	163	-23.62	2	21	3453	3475	20	0.7	0.85
>bta-miR-449a	APLNR|ENSBTAG00000027516|GeneID:615435	165	-22.05	2	20	555	575	18	0.7778	0.8889
>bta-miR-449a	APOBEC2|ENSBTAG00000005974|GeneID:509619	167	-22.16	2	21	114	136	20	0.8	0.8
>bta-miR-449a	ARAP3|ENSBTAG00000015938|GeneID:112447442	154	-23.88	2	17	47	67	15	0.7333	0.9333
>bta-miR-449a	AREG|ENSBTAG00000018134|GeneID:538751	154	-22.16	2	21	22	42	19	0.6842	0.7895
>bta-miR-449a	ARFGEF1|ENSBTAG00000014691|GeneID:281022	152	-23.74	2	21	94	115	19	0.7895	0.8947
>bta-miR-449a	ARFIP1|ENSBTAG00000008438|GeneID:507386	151	-20.57	2	20	2496	2517	18	0.6667	0.8889
>bta-miR-449a	ARHGAP1|ENSBTAG00000016501|GeneID:512817	154	-20.29	2	20	329	351	19	0.6842	0.7895
>bta-miR-449a	ARHGAP27|ENSBTAG00000000571|GeneID:789296	156	-22.27	2	21	1823	1843	20	0.75	0.8
>bta-miR-449a	ARHGAP27|ENSBTAG00000000571|GeneID:789296	156	-22.27	2	21	907	927	20	0.75	0.8
>bta-miR-449a	ARHGAP35|ENSBTAG00000015543|GeneID:540310	154	-20.68	2	19	976	997	17	0.6471	0.8235
>bta-miR-449a	ARHGEF1|ENSBTAG00000018912|GeneID:513377	152	-20.22	2	21	146	165	19	0.6842	0.8421
>bta-miR-449a	ARL14EP|ENSBTAG00000012417|GeneID:523894	159	-20.51	2	21	96	118	20	0.7	0.8
>bta-miR-449a	ARL14EP|ENSBTAG00000012417|GeneID:523894	159	-20.51	2	21	96	118	20	0.7	0.8
>bta-miR-449a	ARL14EPL|ENSBTAG00000039618|GeneID:616348	166	-21.51	2	19	759	780	17	0.8235	0.8235
>bta-miR-449a	ARMC10|ENSBTAG00000014161|GeneID:100138038	150	-23.4	2	16	230	252	15	0.7333	0.8667
>bta-miR-449a	ARMC8|ENSBTAG00000019952|GeneID:539591	151	-25.71	2	20	756	777	18	0.7222	0.8333
>bta-miR-449a	ARRDC2|ENSBTAG00000039335|GeneID:523285	158	-23.76	2	21	736	756	19	0.6842	0.8421
>bta-miR-449a	ARSJ|ENSBTAG00000017808|GeneID:540514	153	-20.55	2	14	1115	1136	12	0.8333	0.9167
>bta-miR-449a	ASB10|ENSBTAG00000016752|GeneID:616286	152	-20.56	2	21	1150	1169	19	0.7368	0.7895
>bta-miR-449a	ASB5|ENSBTAG00000014143|GeneID:516722	160	-22.15	2	21	479	500	19	0.6842	0.7895
>bta-miR-449a	ATG10|ENSBTAG00000038117|GeneID:787344	156	-21.73	2	21	595	614	19	0.7368	0.8421
>bta-miR-449a	ATG10|ENSBTAG00000038117|GeneID:787344	156	-21.73	2	21	595	614	19	0.7368	0.8421
>bta-miR-449a	ATG4B|ENSBTAG00000015401|GeneID:408002	150	-21.54	2	19	126	147	17	0.6471	0.7647
>bta-miR-449a	ATP6V1D|ENSBTAG00000016309|GeneID:404152	153	-27.17	2	21	323	345	21	0.7619	0.8571
>bta-miR-449a	ATPAF2|ENSBTAG00000008801|GeneID:513521	150	-21.64	2	21	176	196	19	0.6842	0.7368
>bta-miR-449a	ATXN7L3|ENSBTAG00000019662|GeneID:525252	152	-21.75	2	17	312	333	15	0.6667	0.8667
>bta-miR-449a	AXL|ENSBTAG00000003166|GeneID:516598	153	-24.03	2	18	30	51	16	0.6875	0.8125
>bta-miR-449a	AXL|ENSBTAG00000003166|GeneID:516598	153	-24.03	2	18	30	51	16	0.6875	0.8125
>bta-miR-449a	B3GNT7|ENSBTAG00000001359|GeneID:538799	154	-23.67	2	21	65	91	24	0.6667	0.75
>bta-miR-449a	BAK1|ENSBTAG00000000428|GeneID:514090	153	-20.56	2	21	796	815	19	0.6316	0.8421
>bta-miR-449a	BCO2|ENSBTAG00000034193|GeneID:514135	150	-22.1	2	20	228	250	19	0.7368	0.8421
>bta-miR-449a	BFSP1|ENSBTAG00000021867|GeneID:281644	155	-21.9	2	21	643	665	20	0.65	0.8
>bta-miR-449a	BOC|ENSBTAG00000013909|GeneID:512018	152	-21.3	2	21	937	958	19	0.6842	0.8421
>bta-miR-449a	BOLA-DQA5|ENSBTAG00000038128|GeneID:282494	158	-26.15	2	16	9	31	15	0.8	0.9333
>bta-miR-449a	C13H20orf85|ENSBTAG00000016926|GeneID:505337	155	-22.08	2	21	694	716	20	0.7	0.75
>bta-miR-449a	C17orf58|ENSBTAG00000053910|GeneID:100301295	160	-28.49	2	21	259	280	19	0.7368	0.8947
>bta-miR-449a	C1QL2|ENSBTAG00000003771|GeneID:516982	158	-25.43	2	21	690	710	19	0.6842	0.8421
>bta-miR-449a	C1QTNF2|ENSBTAG00000054287|GeneID:539842	151	-22.89	2	21	1377	1399	20	0.65	0.75
>bta-miR-449a	C1QTNF6|ENSBTAG00000008074|GeneID:506413	167	-24.09	2	21	1267	1289	20	0.75	0.85
>bta-miR-449a	C21H14orf180|ENSBTAG00000022775|GeneID:615365	157	-20.37	2	18	762	783	16	0.6875	0.875
>bta-miR-449a	C21H14orf180|ENSBTAG00000022775|GeneID:615365	157	-20.37	2	18	762	783	16	0.6875	0.875
>bta-miR-449a	C25H16orf82|ENSBTAG00000020051|GeneID:781546	156	-22.68	2	21	20	41	19	0.5789	0.8421
>bta-miR-449a	CASKIN2|ENSBTAG00000007220|GeneID:789036	151	-21.95	2	21	764	786	20	0.7	0.7
>bta-miR-449a	CBX2|ENSBTAG00000038306|GeneID:506628	167	-21.73	2	20	1708	1729	18	0.7222	0.8889
>bta-miR-449a	CCDC189|ENSBTAG00000031765|GeneID:615350	156	-28.53	2	21	656	677	21	0.7143	0.8095
>bta-miR-449a	CCDC97|ENSBTAG00000039635|GeneID:505592	159	-22.8	2	21	1677	1699	20	0.7	0.8
>bta-miR-449a	CCL21|ENSBTAG00000010161|GeneID:511112	151	-21.32	2	18	181	204	18	0.6667	0.8889
>bta-miR-449a	CCL21|ENSBTAG00000010161|GeneID:511112	151	-21.32	2	18	281	304	18	0.6667	0.8889
>bta-miR-449a	CCL24|ENSBTAG00000026275|GeneID:617258	156	-20.2	2	19	515	535	17	0.7647	0.8235
>bta-miR-449a	CCL5|ENSBTAG00000053649|GeneID:327712	150	-20.54	2	15	965	986	13	0.7692	0.8462
>bta-miR-449a	CCNE2|ENSBTAG00000004906|GeneID:538436	151	-22.18	2	21	105	128	21	0.6667	0.7143
>bta-miR-449a	CCNQ|ENSBTAG00000011350|GeneID:534796	154	-23.3	2	21	43	66	21	0.6667	0.8095
>bta-miR-449a	CD36|ENSBTAG00000017866|GeneID:281052	155	-27.35	2	21	451	474	21	0.7143	0.8571
>bta-miR-449a	CD36|ENSBTAG00000017866|GeneID:281052	155	-27.35	2	21	451	474	21	0.7143	0.8571
>bta-miR-449a	CDC14B|ENSBTAG00000011589|GeneID:520428	152	-21.22	2	21	692	713	19	0.6316	0.7368
>bta-miR-449a	CDC34|ENSBTAG00000002098|GeneID:616156	150	-21.96	2	21	676	699	21	0.6667	0.7619
>bta-miR-449a	CDC40|ENSBTAG00000000409|GeneID:514003	173	-22.7	2	18	1427	1448	16	0.875	0.9375
>bta-miR-449a	CDCA2|ENSBTAG00000002756|GeneID:515287	158	-21.96	2	20	1	20	19	0.7368	0.7895
>bta-miR-449a	CDCA8|ENSBTAG00000014326|GeneID:508022	171	-30.43	2	21	167	189	20	0.8	0.85
>bta-miR-449a	CDH3|ENSBTAG00000033248|GeneID:281063	153	-22.45	2	21	1629	1650	20	0.75	0.75
>bta-miR-449a	CDK13|ENSBTAG00000001528|GeneID:511147	155	-27.77	2	21	1233	1256	21	0.7143	0.8571
>bta-miR-449a	CELF3|ENSBTAG00000019131|GeneID:513347	158	-23.73	2	21	486	506	19	0.7368	0.7895
>bta-miR-449a	CFTR|ENSBTAG00000006589|GeneID:281067	167	-20.93	2	16	1409	1430	14	0.9286	0.9286
>bta-miR-449a	CHRNA4|ENSBTAG00000017198|GeneID:537251	154	-20.86	2	21	1458	1478	19	0.6316	0.8421
>bta-miR-449a	CIAO3|ENSBTAG00000002484|GeneID:511837	156	-26.67	2	21	13	31	19	0.7368	0.7895
>bta-miR-449a	CIAO3|ENSBTAG00000002484|GeneID:511837	156	-26.67	2	21	816	834	19	0.7368	0.7895
>bta-miR-449a	CIDEA|ENSBTAG00000046547|GeneID:527051	152	-20.13	2	18	1652	1674	17	0.6471	0.8824
>bta-miR-449a	CIDEC|ENSBTAG00000007969|GeneID:534607	162	-21.07	2	21	287	307	19	0.7895	0.7895
>bta-miR-449a	CIDEC|ENSBTAG00000007969|GeneID:534607	162	-21.07	2	21	287	307	19	0.7895	0.7895
>bta-miR-449a	CLASP1|ENSBTAG00000019781|GeneID:523441	154	-21.84	2	20	618	641	20	0.65	0.8
>bta-miR-449a	CLOCK|ENSBTAG00000044044|GeneID:100300400	156	-23.66	2	21	376	397	19	0.6842	0.7368
>bta-miR-449a	CNTLN|ENSBTAG00000001847|GeneID:532280	150	-22.64	3	21	50	70	18	0.8333	0.8333
>bta-miR-449a	CNTLN|ENSBTAG00000001847|GeneID:532280	150	-22.64	3	21	50	70	18	0.8333	0.8333
>bta-miR-449a	CNTN2|ENSBTAG00000014645|GeneID:100140960	151	-23.37	2	18	734	754	16	0.6875	0.875
>bta-miR-449a	COL6A2|ENSBTAG00000019269|GeneID:282194	156	-23.31	2	21	43	64	19	0.6842	0.7368
>bta-miR-449a	CORO7|ENSBTAG00000009201|GeneID:527934	151	-20.93	2	21	30	52	20	0.65	0.75
>bta-miR-449a	CPNE5|ENSBTAG00000007514|GeneID:508482	150	-23.45	2	21	794	814	19	0.6842	0.7368
>bta-miR-449a	CPNE5|ENSBTAG00000007514|GeneID:508482	150	-23.45	2	21	794	814	19	0.6842	0.7368
>bta-miR-449a	CREB5|ENSBTAG00000018909|GeneID:534129	154	-29.45	2	21	2966	2986	19	0.6842	0.9474
>bta-miR-449a	CREBL2|ENSBTAG00000011957|GeneID:537195	152	-24.78	3	21	1096	1117	18	0.7778	0.8333
>bta-miR-449a	CS|ENSBTAG00000004371|GeneID:280682	151	-24.55	2	20	1159	1180	18	0.7778	0.9444
>bta-miR-449a	CSNK1E|ENSBTAG00000047582|GeneID:768234	159	-22.78	2	21	67	90	21	0.6667	0.8095
>bta-miR-449a	CTDSP2|ENSBTAG00000016508|GeneID:506115	154	-20.77	2	21	1453	1473	19	0.7368	0.7368
>bta-miR-449a	CTSB|ENSBTAG00000012442|GeneID:281105	155	-20.28	2	21	262	284	20	0.7	0.75
>bta-miR-449a	CUEDC1|ENSBTAG00000007147|GeneID:534625	154	-25.7	2	20	981	1004	20	0.7	0.75
>bta-miR-449a	CYB5A|ENSBTAG00000012012|GeneID:281110	163	-22.4	2	21	1052	1075	21	0.7619	0.7619
>bta-miR-449a	CYFIP2|ENSBTAG00000008916|GeneID:518833	160	-23.26	2	21	930	951	19	0.6316	0.8421
>bta-miR-449a	CYP11B1|ENSBTAG00000054126|GeneID:282422	156	-20.94	2	17	1	19	15	0.7333	0.8667
>bta-miR-449a	CYP39A1|ENSBTAG00000003632|GeneID:511195	155	-22.47	2	21	627	649	20	0.65	0.8
>bta-miR-449a	DAP|ENSBTAG00000006346|GeneID:616066	150	-21.17	2	21	611	631	19	0.6842	0.8947
>bta-miR-449a	DBNL|ENSBTAG00000017547|GeneID:514706	150	-23.65	2	21	190	210	19	0.6316	0.7895
>bta-miR-449a	DCP1A|ENSBTAG00000010863|GeneID:783258	154	-22.39	2	21	1268	1288	19	0.7368	0.8947
>bta-miR-449a	DDIT4|ENSBTAG00000000163|GeneID:529235	151	-23.44	2	21	195	218	21	0.619	0.7619
>bta-miR-449a	DDX17|ENSBTAG00000009887|GeneID:514323	162	-23.85	2	21	135	155	19	0.6842	0.8947
>bta-miR-449a	DDX19A|ENSBTAG00000003570|GeneID:529929	155	-27.21	2	21	268	290	20	0.65	0.8
>bta-miR-449a	DPYSL4|ENSBTAG00000017780|GeneID:511863	156	-22.22	2	21	147	168	19	0.6316	0.7895
>bta-miR-449a	DUSP2|ENSBTAG00000020350|GeneID:539140	153	-22.97	2	19	21	43	18	0.6111	0.8889
>bta-miR-449a	EDC3|ENSBTAG00000007308|GeneID:517979	152	-22.59	2	20	458	477	18	0.6667	0.8333
>bta-miR-449a	EDRF1|ENSBTAG00000009439|GeneID:534065	156	-26.22	2	21	655	676	19	0.6842	0.8947
>bta-miR-449a	EFCC1|ENSBTAG00000005922|GeneID:617677	152	-22.99	2	21	723	742	19	0.6316	0.8947
>bta-miR-449a	EGLN1|ENSBTAG00000053296|GeneID:534075	157	-25.4	2	21	1817	1836	19	0.6316	0.8947
>bta-miR-449a	EHD1|ENSBTAG00000050712|GeneID:511908	151	-23.74	3	20	2263	2284	17	0.7647	0.8824
>bta-miR-449a	EHD4|ENSBTAG00000006792|GeneID:505206	156	-21.55	2	18	88	110	17	0.7059	0.8824
>bta-miR-449a	EIF2B5|ENSBTAG00000011414|GeneID:783760	150	-27.86	2	21	706	730	22	0.6818	0.8636
>bta-miR-449a	EIF4E2|ENSBTAG00000010598|GeneID:519920	154	-23.78	2	21	1661	1681	19	0.7895	0.8421
>bta-miR-449a	ELF1|ENSBTAG00000007356|GeneID:505251	157	-21.62	2	19	1013	1035	18	0.7778	0.9444
>bta-miR-449a	ELMOD1|ENSBTAG00000002691|GeneID:768233	151	-20.59	2	21	18	41	21	0.5714	0.8095
>bta-miR-449a	ELMOD2|ENSBTAG00000014007|GeneID:515278	160	-23.36	2	21	164	185	19	0.6842	0.9474
>bta-miR-449a	|ENSBTAG00000008858|GeneID:104968450	159	-23.61	2	21	268	291	21	0.6667	0.8095
>bta-miR-449a	|ENSBTAG00000014880|GeneID:507857	151	-21.79	2	20	604	625	18	0.6111	0.7778
>bta-miR-449a	|ENSBTAG00000023648|GeneID:618664	172	-25.2	2	21	559	580	19	0.7895	0.8421
>bta-miR-449a	|ENSBTAG00000026080|GeneID:615295	150	-22.61	2	21	1039	1059	19	0.6842	0.8947
>bta-miR-449a	|ENSBTAG00000026796|GeneID:507756	172	-25.2	2	21	727	748	19	0.7895	0.8421
>bta-miR-449a	|ENSBTAG00000038635|GeneID:100124497	157	-22.67	2	20	986	1006	18	0.6667	0.8889
>bta-miR-449a	|ENSBTAG00000038759|GeneID:787225	158	-21.12	2	15	1	14	13	0.7692	1
>bta-miR-449a	|ENSBTAG00000048407|GeneID:616903	158	-23.71	2	21	2349	2369	19	0.7368	0.7895
>bta-miR-449a	|ENSBTAG00000049346|GeneID:112441502	151	-22.56	2	21	311	333	20	0.65	0.9
>bta-miR-449a	|ENSBTAG00000053635|GeneID:104968484	151	-23.58	2	21	785	807	20	0.7	0.85
>bta-miR-449a	|ENSBTAG00000053949|GeneID:112441637	172	-25.2	2	21	539	560	19	0.7895	0.8421
>bta-miR-449a	|ENSBTAG00000054666|GeneID:617693	152	-29.57	3	21	191	212	18	0.6667	0.9444
>bta-miR-449a	EPHA8|ENSBTAG00000020102|GeneID:517368	152	-20.92	2	18	907	929	17	0.7059	0.8235
>bta-miR-449a	EPHX1|ENSBTAG00000000140|GeneID:535293	152	-25.75	2	21	2350	2371	19	0.6842	0.8421
>bta-miR-449a	ERAP2|ENSBTAG00000039275|GeneID:513572	156	-20.76	2	21	241	261	20	0.75	0.8
>bta-miR-449a	ERBB2|ENSBTAG00000021798|GeneID:505709	156	-20.74	2	19	1402	1425	19	0.7368	0.8421
>bta-miR-449a	EVA1C|ENSBTAG00000017310|GeneID:516536	171	-27.11	2	20	105	126	18	0.7778	0.8889
>bta-miR-449a	EXTL1|ENSBTAG00000006349|GeneID:511060	151	-24.07	2	21	769	787	19	0.6842	0.8421
>bta-miR-449a	F2RL2|ENSBTAG00000000898|GeneID:512581	150	-23.37	2	18	453	479	21	0.7619	0.7619
>bta-miR-449a	FAM117B|ENSBTAG00000048876|GeneID:614932	160	-20.51	2	18	1241	1263	17	0.7647	0.8824
>bta-miR-449a	FAM167A|ENSBTAG00000019066|GeneID:618107	154	-21.2	2	20	2499	2521	19	0.6842	0.7895
>bta-miR-449a	FAM83G|ENSBTAG00000003705|GeneID:100139162	154	-20.16	2	20	828	852	21	0.7143	0.7143
>bta-miR-449a	FANCA|ENSBTAG00000001906|GeneID:618375	158	-21.11	2	20	2	24	19	0.6842	0.8421
>bta-miR-449a	FARP1|ENSBTAG00000000146|GeneID:531927	150	-23.39	2	21	264	284	19	0.7368	0.8421
>bta-miR-449a	FBH1|ENSBTAG00000004147|GeneID:534383	156	-24.95	2	21	773	794	19	0.5263	0.8947
>bta-miR-449a	FDX1|ENSBTAG00000011793|GeneID:281157	160	-22.8	2	21	438	459	19	0.7368	0.8947
>bta-miR-449a	FGF2|ENSBTAG00000005691|GeneID:281161	154	-22.44	2	21	2441	2468	25	0.64	0.76
>bta-miR-449a	FKBP1B|ENSBTAG00000003409|GeneID:785179	154	-20.39	2	19	100	119	17	0.8235	0.8235
>bta-miR-449a	FKRP|ENSBTAG00000050243|GeneID:539701	154	-23.28	2	21	912	935	21	0.7143	0.7619
>bta-miR-449a	FNBP1|ENSBTAG00000020313|GeneID:538717	156	-20.38	2	17	2777	2798	15	0.7333	0.8667
>bta-miR-449a	FNDC8|ENSBTAG00000019092|GeneID:617117	152	-20.96	2	21	181	202	19	0.6842	0.6842
>bta-miR-449a	FOXN3|ENSBTAG00000046684|GeneID:505469	151	-22.29	2	19	5509	5528	17	0.7059	0.8235
>bta-miR-449a	FRMD5|ENSBTAG00000017216|GeneID:615161	164	-21.48	2	21	1220	1241	19	0.6842	0.8421
>bta-miR-449a	FUT8|ENSBTAG00000019819|GeneID:281177	162	-23.91	2	21	274	294	19	0.7895	0.7895
>bta-miR-449a	FZD6|ENSBTAG00000010529|GeneID:445418	155	-22.62	2	20	44	65	18	0.7222	0.8889
>bta-miR-449a	GAB3|ENSBTAG00000013044|GeneID:512009	155	-21.54	2	20	411	430	18	0.7222	0.8889
>bta-miR-449a	GABRA5|ENSBTAG00000003392|GeneID:523515	151	-20.14	2	20	790	811	18	0.7222	0.8333
>bta-miR-449a	GABRE|ENSBTAG00000013548|GeneID:524115	150	-21.48	2	21	346	366	19	0.6842	0.7368
>bta-miR-449a	GABRE|ENSBTAG00000013548|GeneID:524115	161	-22.84	2	20	322	342	18	0.7778	0.8333
>bta-miR-449a	GFAP|ENSBTAG00000013534|GeneID:281189	162	-23.73	2	21	7	27	19	0.6842	0.8947
>bta-miR-449a	GFAP|ENSBTAG00000013534|GeneID:281189	162	-23.73	2	21	7	27	19	0.6842	0.8947
>bta-miR-449a	GIT2|ENSBTAG00000006506|GeneID:516048	150	-20.25	2	21	743	766	21	0.7143	0.7143
>bta-miR-449a	GLIS2|ENSBTAG00000009199|GeneID:527935	150	-24.86	2	21	620	640	19	0.6842	0.7368
>bta-miR-449a	GLYCAM1|ENSBTAG00000013417|GeneID:282430	156	-20.41	2	21	550	571	19	0.6842	0.7368
>bta-miR-449a	GNAT1|ENSBTAG00000018020|GeneID:281794	156	-20.94	2	21	212	233	19	0.6842	0.7368
>bta-miR-449a	GPR17|ENSBTAG00000006261|GeneID:782442	151	-26.87	2	21	773	791	19	0.7368	0.7895
>bta-miR-449a	GPR26|ENSBTAG00000051105|GeneID:617411	150	-22.36	2	18	1776	1797	17	0.7647	0.8235
>bta-miR-449a	GPR35|ENSBTAG00000030193|GeneID:505056	158	-24.51	2	21	58	78	19	0.7368	0.7895
>bta-miR-449a	GPS1|ENSBTAG00000019317|GeneID:525572	157	-24.04	2	21	295	314	19	0.6842	0.8421
>bta-miR-449a	GRIA3|ENSBTAG00000011833|GeneID:534626	155	-24.08	2	21	2078	2100	20	0.75	0.85
>bta-miR-449a	GRK3|ENSBTAG00000000005|GeneID:282136	160	-23.99	2	21	417	438	19	0.6842	0.7895
>bta-miR-449a	GRPEL1|ENSBTAG00000010181|GeneID:515580	155	-26.2	2	20	224	245	18	0.6667	0.9444
>bta-miR-449a	GSTA4|ENSBTAG00000004288|GeneID:533917	159	-22.7	2	21	9	32	21	0.6667	0.8095
>bta-miR-449a	GTF3C5|ENSBTAG00000021373|GeneID:783869	161	-25.61	2	21	133	152	19	0.6842	0.8947
>bta-miR-449a	GTPBP2|ENSBTAG00000006016|GeneID:513605	150	-22.72	2	20	287	304	18	0.7222	0.7778
>bta-miR-449a	GYG1|ENSBTAG00000001721|GeneID:280812	151	-21.09	2	21	467	489	20	0.7	0.85
>bta-miR-449a	HAAO|ENSBTAG00000004674|GeneID:510602	156	-21.54	2	21	193	214	19	0.6842	0.7368
>bta-miR-449a	HARS2|ENSBTAG00000025212|GeneID:615182	156	-20.51	2	18	485	509	19	0.7368	0.7895
>bta-miR-449a	HEATR3|ENSBTAG00000016640|GeneID:539353	159	-21.47	2	20	275	296	18	0.7222	0.7778
>bta-miR-449a	HEPHL1|ENSBTAG00000022960|GeneID:519580	159	-20.15	2	21	321	343	20	0.7	0.8
>bta-miR-449a	HEYL|ENSBTAG00000008688|GeneID:538609	159	-22.33	2	20	1189	1207	18	0.7778	0.8333
>bta-miR-449a	HK1|ENSBTAG00000012380|GeneID:280817	156	-24.77	2	21	417	436	19	0.7368	0.8421
>bta-miR-449a	HMG20A|ENSBTAG00000020441|GeneID:513719	153	-23.69	2	20	1671	1691	18	0.7222	0.9444
>bta-miR-449a	HNF4A|ENSBTAG00000012116|GeneID:509200	152	-21.51	2	21	252	271	19	0.7368	0.7895
>bta-miR-449a	HOMER1|ENSBTAG00000025853|GeneID:535311	151	-21.28	2	20	471	492	18	0.6111	0.7778
>bta-miR-449a	HOXA6|ENSBTAG00000024341|GeneID:100848736	152	-22.4	2	20	1283	1304	19	0.6842	0.8421
>bta-miR-449a	HSP90AA1|ENSBTAG00000006270|GeneID:281832	163	-21.98	2	21	2690	2712	20	0.75	0.8
>bta-miR-449a	HTR4|ENSBTAG00000010837|GeneID:317708	160	-23.79	2	21	1444	1465	19	0.7368	0.7368
>bta-miR-449a	HTR4|ENSBTAG00000010837|GeneID:317708	166	-28.37	2	21	412	432	19	0.7895	0.8421
>bta-miR-449a	HTR5A|ENSBTAG00000002891|GeneID:541200	154	-22.32	2	20	100	122	19	0.6842	0.7895
>bta-miR-449a	ICOS|ENSBTAG00000021596|GeneID:507026	151	-22.49	2	21	1108	1131	21	0.6667	0.7143
>bta-miR-449a	ICOS|ENSBTAG00000021596|GeneID:507026	151	-24.07	2	21	561	578	19	0.6842	0.7895
>bta-miR-449a	IGDCC4|ENSBTAG00000006440|GeneID:541098	157	-23.26	2	21	307	326	19	0.7368	0.7895
>bta-miR-449a	IGF2BP1|ENSBTAG00000011736|GeneID:516853	156	-22.76	2	21	195	216	19	0.6316	0.7895
>bta-miR-449a	IGFBPL1|ENSBTAG00000014078|GeneID:616886	155	-20.28	2	18	508	528	16	0.8125	0.8125
>bta-miR-449a	IKBKE|ENSBTAG00000010408|GeneID:533216	156	-22.66	2	21	34	55	19	0.5789	0.8421
>bta-miR-449a	IKZF2|ENSBTAG00000037804|GeneID:786795	152	-20.34	2	21	1089	1110	21	0.7143	0.7619
>bta-miR-449a	IL2RB|ENSBTAG00000016345|GeneID:104968644	153	-21.85	2	21	1371	1397	24	0.7083	0.75
>bta-miR-449a	IL5RA|ENSBTAG00000000273|GeneID:615848	158	-24.2	2	21	1417	1437	19	0.7895	0.8947
>bta-miR-449a	IL6ST|ENSBTAG00000017745|GeneID:522155	157	-26.28	2	21	559	580	20	0.65	0.9
>bta-miR-449a	ING5|ENSBTAG00000009123|GeneID:614733	152	-23.35	2	19	287	310	19	0.6316	0.8947
>bta-miR-449a	ING5|ENSBTAG00000009123|GeneID:614733	160	-23.21	2	21	454	475	19	0.6316	0.8421
>bta-miR-449a	INO80|ENSBTAG00000010380|GeneID:505992	150	-24.65	2	21	741	764	21	0.6667	0.7619
>bta-miR-449a	INO80|ENSBTAG00000010380|GeneID:505992	150	-24.65	2	21	741	764	21	0.6667	0.7619
>bta-miR-449a	IPO9|ENSBTAG00000004452|GeneID:515804	156	-21.74	2	21	186	207	19	0.6842	0.7368
>bta-miR-449a	IRAK1|ENSBTAG00000016085|GeneID:533953	154	-24.41	2	20	276	299	20	0.65	0.8
>bta-miR-449a	ITFG2|ENSBTAG00000007609|GeneID:282275	154	-20.93	2	21	212	232	19	0.6316	0.8421
>bta-miR-449a	ITGAL|ENSBTAG00000007103|GeneID:281874	157	-22.83	2	21	84	103	19	0.6842	0.8421
>bta-miR-449a	ITK|ENSBTAG00000000306|GeneID:522311	158	-21.55	2	15	612	633	13	0.8462	0.9231
>bta-miR-449a	JUP|ENSBTAG00000017685|GeneID:445543	153	-22.01	2	14	479	500	12	0.8333	0.9167
>bta-miR-449a	KCNH2|ENSBTAG00000004078|GeneID:539971	160	-27.52	2	21	31	52	19	0.6842	0.7895
>bta-miR-449a	KCNJ10|ENSBTAG00000002414|GeneID:533343	155	-21.64	2	18	3640	3663	18	0.7778	0.8333
>bta-miR-449a	KCNK2|ENSBTAG00000004407|GeneID:282590	152	-21.73	2	21	584	605	19	0.6842	0.8421
>bta-miR-449a	KCNQ4|ENSBTAG00000002644|GeneID:528741	152	-24.05	2	18	286	308	17	0.6471	0.8824
>bta-miR-449a	KIAA1211L|ENSBTAG00000054686|GeneID:525174	160	-25.8	2	21	635	656	19	0.7368	0.8947
>bta-miR-449a	KLC2|ENSBTAG00000019334|GeneID:518136	151	-22.71	2	12	666	687	10	0.9	1
>bta-miR-449a	KLHL18|ENSBTAG00000006573|GeneID:517831	153	-20.09	2	20	2331	2351	18	0.6667	0.8333
>bta-miR-449a	KLHL7|ENSBTAG00000016010|GeneID:534697	156	-22.41	2	21	796	817	19	0.6842	0.8947
>bta-miR-449a	KNTC1|ENSBTAG00000019278|GeneID:506353	160	-23.91	2	21	1134	1155	19	0.6316	0.8421
>bta-miR-449a	LDAH|ENSBTAG00000031014|GeneID:534992	164	-24.04	2	21	762	783	19	0.6842	0.8421
>bta-miR-449a	LEF1|ENSBTAG00000006844|GeneID:535399	157	-21.76	2	16	173	193	14	0.8571	0.9286
>bta-miR-449a	LEF1|ENSBTAG00000006844|GeneID:535399	157	-21.76	2	16	87	107	14	0.8571	0.9286
>bta-miR-449a	LEPROT|ENSBTAG00000005909|GeneID:613665	152	-20.42	2	19	256	276	17	0.7647	0.9412
>bta-miR-449a	LGALS8|ENSBTAG00000013544|GeneID:506977	153	-21.43	2	21	952	973	20	0.7	0.8
>bta-miR-449a	LGI1|ENSBTAG00000005106|GeneID:617080	159	-21.15	2	21	117	140	21	0.7143	0.7619
>bta-miR-449a	LGR4|ENSBTAG00000002606|GeneID:505423	159	-21.91	2	17	1581	1603	16	0.8125	0.875
>bta-miR-449a	LIF|ENSBTAG00000007424|GeneID:280840	150	-22.63	2	21	35	60	23	0.6087	0.7826
>bta-miR-449a	LIN9|ENSBTAG00000033267|GeneID:534587	153	-25.4	2	21	200	221	20	0.75	0.9
>bta-miR-449a	LMBR1L|ENSBTAG00000044048|GeneID:539015	159	-20.79	2	20	20	41	18	0.7222	0.7778
>bta-miR-449a	LMTK2|ENSBTAG00000004135|GeneID:512290	155	-22.86	2	21	3177	3200	21	0.6667	0.7619
>bta-miR-449a	LMTK2|ENSBTAG00000004135|GeneID:512290	155	-22.86	2	21	3950	3973	21	0.6667	0.7619
>bta-miR-449a	LMTK2|ENSBTAG00000004135|GeneID:512290	155	-22.86	2	21	4401	4424	21	0.6667	0.7619
>bta-miR-449a	LMX1B|ENSBTAG00000049695|GeneID:100337389	157	-20.11	2	18	1845	1866	16	0.75	0.8125
>bta-miR-449a	LOXL3|ENSBTAG00000018578|GeneID:613599	155	-20.71	2	21	142	165	21	0.6667	0.7619
>bta-miR-449a	LRRC10B|ENSBTAG00000047786|GeneID:520410	154	-24.23	2	21	97	117	19	0.6316	0.8421
>bta-miR-449a	LZTS3|ENSBTAG00000020454|GeneID:512397	163	-21.68	2	18	1593	1613	16	0.8125	0.9375
>bta-miR-449a	MAP3K11|ENSBTAG00000004114|GeneID:514210	150	-23.02	3	21	116	136	18	0.8333	0.8333
>bta-miR-449a	MAP3K20|ENSBTAG00000001083|GeneID:519251	157	-23.25	2	18	674	695	16	0.8125	0.9375
>bta-miR-449a	MAPK13|ENSBTAG00000010007|GeneID:535327	162	-22.7	2	21	47	67	19	0.7368	0.8421
>bta-miR-449a	MARCKSL1|ENSBTAG00000046862|GeneID:539555	154	-21.02	2	20	452	474	19	0.6316	0.8421
>bta-miR-449a	MARF1|ENSBTAG00000020387|GeneID:506615	151	-23.33	2	21	1188	1212	22	0.5909	0.7727
>bta-miR-449a	MARF1|ENSBTAG00000020387|GeneID:506615	151	-23.33	2	21	1188	1212	22	0.5909	0.7727
>bta-miR-449a	MBD3|ENSBTAG00000038409|GeneID:616090	160	-23.75	2	20	1089	1110	19	0.7368	0.8947
>bta-miR-449a	MED29|ENSBTAG00000020429|GeneID:614626	154	-20.82	2	20	672	695	20	0.7	0.75
>bta-miR-449a	MED31|ENSBTAG00000054943|GeneID:532868	159	-22.8	2	20	893	914	18	0.7222	0.7778
>bta-miR-449a	MEDAG|ENSBTAG00000008271|GeneID:510187	150	-22.86	2	20	410	432	19	0.6316	0.9474
>bta-miR-449a	METTL1|ENSBTAG00000016908|GeneID:511197	153	-22.63	2	21	335	357	21	0.7143	0.7619
>bta-miR-449a	MEX3C|ENSBTAG00000014886|GeneID:529318	152	-22.14	2	21	418	439	19	0.6842	0.6842
>bta-miR-449a	MFN2|ENSBTAG00000005314|GeneID:534574	158	-22.33	2	21	77	97	19	0.7368	0.7895
>bta-miR-449a	MFN2|ENSBTAG00000005314|GeneID:534574	158	-22.33	2	21	77	97	19	0.7368	0.7895
>bta-miR-449a	MGAT5B|ENSBTAG00000005104|GeneID:785213	151	-24.92	2	21	999	1022	21	0.6667	0.7143
>bta-miR-449a	MIF4GD|ENSBTAG00000030168|GeneID:613305	163	-22.79	2	18	247	267	16	0.8125	0.9375
>bta-miR-449a	MLXIP|ENSBTAG00000004189|GeneID:783217	155	-21.01	2	21	1523	1545	20	0.6	0.85
>bta-miR-449a	MPP7|ENSBTAG00000017354|GeneID:512659	161	-22.53	2	21	1214	1235	20	0.75	0.85
>bta-miR-449a	MRAP2|ENSBTAG00000000257|GeneID:781188	151	-21.71	2	21	302	324	20	0.6	0.8
>bta-miR-449a	MRO|ENSBTAG00000047635|GeneID:524917	155	-21.28	2	21	1024	1046	20	0.65	0.8
>bta-miR-449a	MRPL49|ENSBTAG00000005075|GeneID:508359	160	-20.79	2	18	999	1023	19	0.7368	0.8421
>bta-miR-449a	MRPS7|ENSBTAG00000016133|GeneID:509115	150	-20.05	2	20	975	997	19	0.7368	0.8421
>bta-miR-449a	MRTO4|ENSBTAG00000011951|GeneID:509932	154	-23.22	2	21	28	48	19	0.6316	0.8421
>bta-miR-449a	MRVI1|ENSBTAG00000007129|GeneID:281918	152	-20.54	2	21	1290	1311	19	0.6316	0.7368
>bta-miR-449a	MRVI1|ENSBTAG00000007129|GeneID:281918	152	-20.54	2	21	1290	1311	19	0.6316	0.7368
>bta-miR-449a	MRVI1|ENSBTAG00000007129|GeneID:281918	152	-20.54	2	21	1457	1478	19	0.6316	0.7368
>bta-miR-449a	MRVI1|ENSBTAG00000007129|GeneID:281918	159	-23.74	2	21	87	105	19	0.7895	0.8421
>bta-miR-449a	MSI2|ENSBTAG00000004406|GeneID:505542	153	-22.66	2	21	895	916	20	0.7	0.8
>bta-miR-449a	MTMR4|ENSBTAG00000015352|GeneID:782743	151	-23.19	2	21	2014	2037	21	0.7143	0.8095
>bta-miR-449a	MUC20|ENSBTAG00000032819|GeneID:504643	156	-21.41	2	21	2353	2374	19	0.7368	0.8421
>bta-miR-449a	MYCN|ENSBTAG00000023372|GeneID:616888	156	-23.17	2	20	9	30	19	0.7368	0.8421
>bta-miR-449a	MYH9|ENSBTAG00000010402|GeneID:404108	150	-24.17	2	21	921	945	22	0.7273	0.8182
>bta-miR-449a	MYLIP|ENSBTAG00000004115|GeneID:541070	154	-22.52	2	20	1210	1233	20	0.75	0.85
>bta-miR-449a	MYO1C|ENSBTAG00000001332|GeneID:281937	153	-20.55	2	21	801	820	19	0.7368	0.7368
>bta-miR-449a	MYO1G|ENSBTAG00000006377|GeneID:516513	158	-23.51	2	19	945	966	17	0.6471	0.8824
>bta-miR-449a	MYRIP|ENSBTAG00000009430|GeneID:522113	156	-21.66	2	21	14	35	19	0.6316	0.7895
>bta-miR-449a	NCAN|ENSBTAG00000001764|GeneID:523701	157	-25.12	2	19	303	326	19	0.6842	0.8421
>bta-miR-449a	NCAN|ENSBTAG00000001764|GeneID:523701	162	-27.34	2	21	1424	1449	23	0.7391	0.7826
>bta-miR-449a	NCKAP1L|ENSBTAG00000019686|GeneID:513641	160	-24.49	2	21	491	512	19	0.6842	0.7895
>bta-miR-449a	NCKAP5L|ENSBTAG00000004851|GeneID:504364	150	-20.07	2	15	146	167	13	0.7692	0.8462
>bta-miR-449a	NLE1|ENSBTAG00000019094|GeneID:509793	150	-20.49	2	21	35	55	19	0.6842	0.7368
>bta-miR-449a	NLE1|ENSBTAG00000019094|GeneID:509793	150	-20.49	2	21	388	408	19	0.6842	0.7368
>bta-miR-449a	NMUR2|ENSBTAG00000011131|GeneID:507439	156	-21.63	2	21	180	201	19	0.6842	0.8947
>bta-miR-449a	NOC2L|ENSBTAG00000016528|GeneID:508638	150	-20.17	2	21	870	890	19	0.6316	0.7895
>bta-miR-449a	NPTN|ENSBTAG00000008218|GeneID:540039	163	-26.61	2	21	834	857	21	0.6667	0.8571
>bta-miR-449a	NPTX2|ENSBTAG00000045896|GeneID:100336779	163	-22.39	2	20	538	559	18	0.7222	0.8333
>bta-miR-449a	NRBP2|ENSBTAG00000008079|GeneID:504664	155	-20.82	2	21	1781	1803	20	0.7	0.9
>bta-miR-449a	NRBP2|ENSBTAG00000008079|GeneID:504664	155	-20.82	2	21	2090	2112	20	0.7	0.9
>bta-miR-449a	NT5C1A|ENSBTAG00000002983|GeneID:504454	151	-24.14	2	21	940	963	21	0.5714	0.8095
>bta-miR-449a	NTN4|ENSBTAG00000003183|GeneID:537455	158	-26.58	2	21	600	624	22	0.7273	0.7727
>bta-miR-449a	NUMBL|ENSBTAG00000019461|GeneID:510973	151	-25.78	2	21	464	486	20	0.6	0.8
>bta-miR-449a	OCRL|ENSBTAG00000018247|GeneID:535844	163	-21.69	2	20	1423	1444	18	0.7222	0.8333
>bta-miR-449a	ORAI2|ENSBTAG00000012050|GeneID:511233	159	-25.1	2	20	102	123	18	0.6667	0.8333
>bta-miR-449a	ORM1|ENSBTAG00000017294|GeneID:497200	152	-20.78	2	20	128	147	18	0.6667	0.8333
>bta-miR-449a	OTUB2|ENSBTAG00000014981|GeneID:504880	151	-21.96	2	17	1531	1553	16	0.8125	0.9375
>bta-miR-449a	PACS1|ENSBTAG00000009026|GeneID:514313	163	-27.97	2	21	129	151	20	0.7	0.85
>bta-miR-449a	PAG1|ENSBTAG00000014026|GeneID:614460	159	-22.48	2	21	310	332	20	0.7	0.8
>bta-miR-449a	PALLD|ENSBTAG00000001081|GeneID:617678	150	-22.99	2	21	1410	1430	19	0.6316	0.7895
>bta-miR-449a	PALLD|ENSBTAG00000001081|GeneID:617678	153	-23.46	2	21	1895	1914	19	0.7368	0.7368
>bta-miR-449a	PAMR1|ENSBTAG00000012630|GeneID:513841	153	-20.71	2	18	147	168	16	0.625	0.875
>bta-miR-449a	PCDH7|ENSBTAG00000000061|GeneID:514537	167	-26.41	2	16	19	40	14	0.8571	1
>bta-miR-449a	PDE2A|ENSBTAG00000008419|GeneID:281971	153	-22.09	2	18	549	570	16	0.6875	0.8125
>bta-miR-449a	PDE2A|ENSBTAG00000008419|GeneID:281971	153	-22.09	2	18	549	570	16	0.6875	0.8125
>bta-miR-449a	PHF24|ENSBTAG00000012809|GeneID:615254	150	-23.34	2	20	167	189	19	0.6842	0.8947
>bta-miR-449a	PHKG1|ENSBTAG00000008195|GeneID:540682	173	-28.01	2	18	286	307	16	0.8125	1
>bta-miR-449a	PITRM1|ENSBTAG00000002685|GeneID:513230	153	-20.06	2	21	713	732	19	0.6842	0.7895
>bta-miR-449a	PKMYT1|ENSBTAG00000004729|GeneID:522613	156	-22.15	2	21	246	267	19	0.6842	0.7368
>bta-miR-449a	PKMYT1|ENSBTAG00000004729|GeneID:522613	156	-22.15	2	21	97	118	19	0.6842	0.7368
>bta-miR-449a	PKN1|ENSBTAG00000017037|GeneID:509080	156	-25.87	2	21	849	870	19	0.6316	0.9474
>bta-miR-449a	PLA2G2E|ENSBTAG00000004418|GeneID:506243	156	-20.99	2	19	779	799	17	0.7647	0.8235
>bta-miR-449a	PLA2G4B|ENSBTAG00000006784|GeneID:505485	150	-21.12	2	15	133	154	13	0.6923	0.9231
>bta-miR-449a	PLA2G4B|ENSBTAG00000006784|GeneID:505485	150	-21.12	2	15	133	154	13	0.6923	0.9231
>bta-miR-449a	PLPPR2|ENSBTAG00000008192|GeneID:520247	158	-25.02	2	21	301	321	19	0.6842	0.8421
>bta-miR-449a	PML|ENSBTAG00000015779|GeneID:100138545	156	-21.76	2	18	1171	1193	17	0.7059	0.8824
>bta-miR-449a	PML|ENSBTAG00000015779|GeneID:100138545	159	-22.72	2	21	418	440	20	0.75	0.75
>bta-miR-449a	POMT2|ENSBTAG00000002704|GeneID:537054	150	-21.21	2	21	104	124	19	0.6316	0.7895
>bta-miR-449a	PPFIA4|ENSBTAG00000015885|GeneID:539793	183	-29.75	2	20	781	802	18	0.8889	0.9444
>bta-miR-449a	PPFIA4|ENSBTAG00000015885|GeneID:539793	183	-29.75	2	20	834	855	18	0.8889	0.9444
>bta-miR-449a	PPIE|ENSBTAG00000047314|GeneID:787681	152	-24.14	2	21	528	550	21	0.7143	0.8095
>bta-miR-449a	PPM1K|ENSBTAG00000005754|GeneID:540329	159	-21.38	2	21	2351	2373	20	0.8	0.85
>bta-miR-449a	PPP1R12A|ENSBTAG00000014609|GeneID:538606	167	-32.31	2	21	10	33	21	0.7619	0.8095
>bta-miR-449a	PPP2R3A|ENSBTAG00000023416|GeneID:787607	163	-23.26	2	21	475	497	20	0.75	0.8
>bta-miR-449a	PPP4R3A|ENSBTAG00000005040|GeneID:407220	151	-22.53	2	21	212	235	21	0.7143	0.8095
>bta-miR-449a	PRF1|ENSBTAG00000001008|GeneID:369025	164	-20.09	2	21	230	251	19	0.6842	0.8421
>bta-miR-449a	PRKD2|ENSBTAG00000015599|GeneID:782793	156	-22.86	2	18	2652	2674	17	0.8235	0.9412
>bta-miR-449a	PRMT1|ENSBTAG00000006646|GeneID:520388	155	-22.7	2	21	501	523	20	0.65	0.8
>bta-miR-449a	PRPF19|ENSBTAG00000014366|GeneID:513868	157	-21.82	2	19	639	661	18	0.7222	0.8333
>bta-miR-449a	PSKH1|ENSBTAG00000018037|GeneID:509656	151	-23.81	2	12	313	334	10	0.9	1
>bta-miR-449a	PSRC1|ENSBTAG00000018806|GeneID:541250	150	-22.12	2	21	28	54	24	0.6667	0.7083
>bta-miR-449a	PSRC1|ENSBTAG00000018806|GeneID:541250	150	-22.12	2	21	626	652	24	0.6667	0.7083
>bta-miR-449a	PTPN4|ENSBTAG00000020855|GeneID:512883	168	-25.26	2	18	470	492	17	0.8235	0.9412
>bta-miR-449a	PTPN7|ENSBTAG00000003016|GeneID:614077	156	-20.48	2	20	708	727	18	0.7222	0.8333
>bta-miR-449a	PYCR1|ENSBTAG00000000042|GeneID:539606	153	-21.41	2	21	94	115	20	0.7	0.8
>bta-miR-449a	QPRT|ENSBTAG00000018082|GeneID:614254	155	-23.63	2	21	108	130	20	0.65	0.8
>bta-miR-449a	R3HCC1L|ENSBTAG00000021856|GeneID:616788	151	-20.46	2	21	501	519	19	0.7368	0.7895
>bta-miR-449a	RAB20|ENSBTAG00000049416|GeneID:615760	151	-20.8	2	16	1043	1064	14	0.8571	0.9286
>bta-miR-449a	RAB31|ENSBTAG00000046533|GeneID:616979	159	-22.32	2	21	3230	3253	21	0.6667	0.8095
>bta-miR-449a	RAB7A|ENSBTAG00000010193|GeneID:509970	151	-24.62	2	21	175	193	19	0.6842	0.8421
>bta-miR-449a	RAC1|ENSBTAG00000053390|GeneID:281440	162	-25.07	2	21	1181	1201	19	0.7368	0.8421
>bta-miR-449a	RAE1|ENSBTAG00000010934|GeneID:513080	150	-20.32	2	21	165	185	19	0.6842	0.7368
>bta-miR-449a	RALGDS|ENSBTAG00000004194|GeneID:513723	151	-22.69	2	21	638	661	21	0.619	0.7619
>bta-miR-449a	RASD2|ENSBTAG00000017116|GeneID:527921	152	-22.93	2	19	840	860	17	0.7059	0.8235
>bta-miR-449a	RASD2|ENSBTAG00000017116|GeneID:527921	152	-22.93	2	19	840	860	17	0.7059	0.8235
>bta-miR-449a	RASEF|ENSBTAG00000021751|GeneID:513223	155	-22.09	2	21	2781	2803	20	0.7	0.75
>bta-miR-449a	RBBP8NL|ENSBTAG00000003163|GeneID:515877	150	-23.96	2	21	105	130	23	0.6957	0.6957
>bta-miR-449a	RET|ENSBTAG00000000570|GeneID:515924	168	-21.55	2	21	1172	1193	19	0.6842	0.8947
>bta-miR-449a	RGS17|ENSBTAG00000009277|GeneID:504255	153	-20.75	2	18	608	629	16	0.625	0.875
>bta-miR-449a	RGS6|ENSBTAG00000014189|GeneID:517545	156	-22.25	2	18	291	313	17	0.7647	0.8235
>bta-miR-449a	RHBDF2|ENSBTAG00000003436|GeneID:517903	152	-20.42	2	18	274	298	19	0.6842	0.7895
>bta-miR-449a	RIC3|ENSBTAG00000004863|GeneID:516280	159	-21.7	2	21	108	130	20	0.7	0.8
>bta-miR-449a	RNF144B|ENSBTAG00000009055|GeneID:524166	163	-21.45	2	17	351	373	16	0.8125	0.9375
>bta-miR-449a	RO60|ENSBTAG00000013812|GeneID:518830	158	-20.34	2	20	15	37	19	0.7368	0.7895
>bta-miR-449a	RPL10L|ENSBTAG00000024582|GeneID:538748	154	-20.88	2	18	1	20	16	0.75	0.875
>bta-miR-449a	RPL21|ENSBTAG00000001648|GeneID:326584	168	-27.44	2	21	146	167	19	0.7368	0.8421
>bta-miR-449a	RPL6|ENSBTAG00000031723|GeneID:511051	158	-21.72	2	21	719	739	19	0.7368	0.7895
>bta-miR-449a	RRM2|ENSBTAG00000008216|GeneID:508167	150	-20.02	2	19	1475	1496	17	0.5882	0.8235
>bta-miR-449a	SAMD4A|ENSBTAG00000001468|GeneID:540852	151	-25.62	2	21	3014	3038	22	0.6818	0.8182
>bta-miR-449a	SASH3|ENSBTAG00000002041|GeneID:534137	154	-22.48	2	21	1052	1072	19	0.6842	0.7895
>bta-miR-449a	SCAF8|ENSBTAG00000031917|GeneID:100298738	152	-24.56	2	21	463	484	19	0.6842	0.8421
>bta-miR-449a	SCAMP4|ENSBTAG00000045762|GeneID:538819	152	-21.76	2	21	933	954	19	0.6316	0.7368
>bta-miR-449a	SCAMP4|ENSBTAG00000045762|GeneID:538819	155	-21.72	2	20	180	201	18	0.6667	0.7778
>bta-miR-449a	SCAMP5|ENSBTAG00000021318|GeneID:508510	151	-22.4	2	21	1008	1030	20	0.65	0.75
>bta-miR-449a	SCAMP5|ENSBTAG00000021318|GeneID:508510	151	-22.4	2	21	1067	1089	20	0.65	0.75
>bta-miR-449a	SCN2B|ENSBTAG00000054592|GeneID:538722	157	-20.41	2	20	1121	1141	18	0.7778	0.7778
>bta-miR-449a	SCN2B|ENSBTAG00000054592|GeneID:538722	167	-21.84	2	21	2045	2067	20	0.8	0.8
>bta-miR-449a	SCN5A|ENSBTAG00000009155|GeneID:282061	157	-21.81	2	21	386	408	21	0.6667	0.8571
>bta-miR-449a	SCNN1G|ENSBTAG00000010163|GeneID:617802	159	-20.46	2	18	424	444	16	0.8125	0.875
>bta-miR-449a	SEC14L4|ENSBTAG00000031351|GeneID:518033	150	-23.97	2	21	987	1013	24	0.6667	0.7083
>bta-miR-449a	SEMA4C|ENSBTAG00000021920|GeneID:526028	155	-27.42	2	21	122	144	20	0.65	0.8
>bta-miR-449a	SEMA6D|ENSBTAG00000016800|GeneID:518458	157	-21.89	2	21	2004	2025	20	0.75	0.8
>bta-miR-449a	SFTPA1|ENSBTAG00000023032|GeneID:407213	155	-21.03	2	16	332	353	14	0.7857	0.8571
>bta-miR-449a	SGPL1|ENSBTAG00000009984|GeneID:522515	150	-22.78	2	21	2096	2119	21	0.6667	0.9048
>bta-miR-449a	SGPP1|ENSBTAG00000004430|GeneID:516881	150	-20.41	2	11	539	560	9	1	1
>bta-miR-449a	SGSM2|ENSBTAG00000045500|GeneID:539734	157	-20.27	2	21	611	632	20	0.7	0.85
>bta-miR-449a	SGTA|ENSBTAG00000015090|GeneID:504701	150	-25.77	2	21	462	486	22	0.6818	0.7273
>bta-miR-449a	SH2D2A|ENSBTAG00000024470|GeneID:530059	150	-20.88	2	21	738	758	19	0.6842	0.7368
>bta-miR-449a	SH2D5|ENSBTAG00000001082|GeneID:789769	151	-22.13	2	21	92	115	21	0.6667	0.7143
>bta-miR-449a	SH3RF3|ENSBTAG00000038011|GeneID:615501	160	-23.83	2	18	425	450	20	0.75	0.8
>bta-miR-449a	SIDT2|ENSBTAG00000007192|GeneID:513462	153	-22.71	2	21	862	884	21	0.7143	0.7619
>bta-miR-449a	SIDT2|ENSBTAG00000007192|GeneID:513462	155	-20.12	2	21	451	473	20	0.7	0.75
>bta-miR-449a	SIGMAR1|ENSBTAG00000015804|GeneID:538903	158	-22.74	2	21	724	744	19	0.7368	0.7895
>bta-miR-449a	SIGMAR1|ENSBTAG00000015804|GeneID:538903	158	-22.74	2	21	724	744	19	0.7368	0.7895
>bta-miR-449a	SIPA1L3|ENSBTAG00000018225|GeneID:513625	155	-28.15	2	21	1055	1077	20	0.7	0.9
>bta-miR-449a	SIPA1L3|ENSBTAG00000018225|GeneID:513625	155	-28.15	2	21	2501	2523	20	0.7	0.9
>bta-miR-449a	SKI|ENSBTAG00000038716|GeneID:506127	154	-25.35	2	21	558	581	21	0.6667	0.8095
>bta-miR-449a	SLA|ENSBTAG00000007828|GeneID:513589	152	-21.16	2	21	1493	1512	19	0.6842	0.8421
>bta-miR-449a	SLA|ENSBTAG00000007828|GeneID:513589	153	-20.4	2	14	355	376	12	0.8333	0.9167
>bta-miR-449a	SLC16A3|ENSBTAG00000017461|GeneID:510085	151	-26.42	2	21	343	367	22	0.6364	0.7273
>bta-miR-449a	SLC25A29|ENSBTAG00000013666|GeneID:507686	150	-24.27	2	21	796	816	19	0.6316	0.7895
>bta-miR-449a	SLC25A53|ENSBTAG00000054469|GeneID:786529	150	-20.49	2	21	722	745	21	0.7143	0.8571
>bta-miR-449a	SLC30A3|ENSBTAG00000011381|GeneID:512803	150	-22.97	2	21	9	29	19	0.6842	0.7368
>bta-miR-449a	SLC35G2|ENSBTAG00000003833|GeneID:511543	168	-25.6	2	18	29	51	17	0.8235	0.9412
>bta-miR-449a	SLC48A1|ENSBTAG00000032331|GeneID:784685	152	-22.54	2	21	1979	2000	19	0.5789	0.7895
>bta-miR-449a	SLC4A2|ENSBTAG00000011226|GeneID:404084	152	-22.77	2	20	1256	1277	19	0.7368	0.7895
>bta-miR-449a	SLC9A3|ENSBTAG00000004629|GeneID:407112	151	-20.47	2	20	2400	2419	18	0.6667	0.8889
>bta-miR-449a	SLC9A6|ENSBTAG00000009523|GeneID:533137	150	-23.94	2	21	610	630	19	0.6842	0.8947
>bta-miR-449a	SPI1|ENSBTAG00000021709|GeneID:507100	159	-20.6	2	18	586	610	19	0.7895	0.8421
>bta-miR-449a	SPI1|ENSBTAG00000021709|GeneID:507100	159	-20.6	2	18	922	946	19	0.7895	0.8421
>bta-miR-449a	SRCIN1|ENSBTAG00000013469|GeneID:535629	150	-21.88	2	21	830	856	24	0.625	0.75
>bta-miR-449a	SS18L2|ENSBTAG00000053695|GeneID:618689	153	-23.05	2	18	337	358	16	0.6875	0.8125
>bta-miR-449a	SSR1|ENSBTAG00000022731|GeneID:529312	154	-20.66	3	19	147	168	16	0.8125	0.9375
>bta-miR-449a	STAM|ENSBTAG00000002658|GeneID:512734	155	-20.14	2	20	81	102	18	0.7222	0.8889
>bta-miR-449a	STAP2|ENSBTAG00000006001|GeneID:505456	162	-22.54	2	20	856	878	19	0.6842	0.8947
>bta-miR-449a	STARD6|ENSBTAG00000008168|GeneID:532195	150	-22.1	2	20	684	706	19	0.7368	0.8421
>bta-miR-449a	STARD8|ENSBTAG00000033702|GeneID:535900	168	-28.96	2	21	759	780	19	0.6842	0.8947
>bta-miR-449a	STARD8|ENSBTAG00000033702|GeneID:535900	168	-28.96	2	21	759	780	19	0.6842	0.8947
>bta-miR-449a	STK10|ENSBTAG00000017457|GeneID:526376	156	-21.9	2	20	297	316	18	0.7222	0.8333
>bta-miR-449a	STK4|ENSBTAG00000003257|GeneID:514886	159	-22.42	2	21	764	782	19	0.7895	0.8421
>bta-miR-449a	STX1A|ENSBTAG00000017075|GeneID:788566	151	-25.3	2	18	550	574	19	0.7368	0.7895
>bta-miR-449a	STX1A|ENSBTAG00000017075|GeneID:788566	151	-25.3	2	18	550	574	19	0.7368	0.7895
>bta-miR-449a	STX5|ENSBTAG00000009490|GeneID:510312	167	-22.67	2	21	117	140	21	0.7619	0.8095
>bta-miR-449a	SUCO|ENSBTAG00000010169|GeneID:520588	161	-22.98	2	21	896	918	21	0.7619	0.8095
>bta-miR-449a	SUPT6H|ENSBTAG00000009036|GeneID:538671	151	-20.18	2	20	42	63	18	0.6111	0.7778
>bta-miR-449a	SURF4|ENSBTAG00000051352|GeneID:526045	150	-21.71	2	21	855	875	19	0.6316	0.7895
>bta-miR-449a	SUSD6|ENSBTAG00000003857|GeneID:510837	150	-26.47	2	21	571	591	19	0.6316	0.9474
>bta-miR-449a	TBC1D13|ENSBTAG00000012480|GeneID:509584	157	-20.74	2	20	1995	2015	18	0.7222	0.8333
>bta-miR-449a	TCF19|ENSBTAG00000014435|GeneID:514216	150	-21.56	2	20	243	266	20	0.7	0.85
>bta-miR-449a	TCTA|ENSBTAG00000022632|GeneID:616169	154	-25.89	2	21	990	1016	24	0.6667	0.75
>bta-miR-449a	TECTB|ENSBTAG00000006689|GeneID:538466	151	-20.22	2	19	859	878	17	0.7059	0.8235
>bta-miR-449a	TGM1|ENSBTAG00000003920|GeneID:407997	162	-25.63	2	21	28	51	21	0.7619	0.8095
>bta-miR-449a	THBS3|ENSBTAG00000000057|GeneID:504323	159	-22.92	2	20	201	222	18	0.7778	0.8889
>bta-miR-449a	THNSL2|ENSBTAG00000004364|GeneID:541205	162	-27.01	2	19	120	141	17	0.6471	0.9412
>bta-miR-449a	THNSL2|ENSBTAG00000004364|GeneID:541205	162	-27.01	2	19	229	250	17	0.6471	0.9412
>bta-miR-449a	THNSL2|ENSBTAG00000004364|GeneID:541205	162	-27.01	2	19	229	250	17	0.6471	0.9412
>bta-miR-449a	TMEM106C|ENSBTAG00000000454|GeneID:514271	154	-23.84	2	20	172	194	19	0.6842	0.7895
>bta-miR-449a	TMEM184B|ENSBTAG00000009668|GeneID:514220	150	-20.64	2	20	677	700	20	0.7	0.85
>bta-miR-449a	TMEM47|ENSBTAG00000014304|GeneID:541164	152	-21.08	3	21	1381	1402	18	0.7778	0.8333
>bta-miR-449a	TNFRSF10D|ENSBTAG00000051704|GeneID:782274	152	-21.17	2	21	1615	1636	19	0.6842	0.8421
>bta-miR-449a	TNFRSF12A|ENSBTAG00000012082|GeneID:617439	158	-20.99	2	20	297	321	21	0.6667	0.8095
>bta-miR-449a	TNFRSF12A|ENSBTAG00000012082|GeneID:617439	158	-20.99	2	20	297	321	21	0.6667	0.8095
>bta-miR-449a	TNFRSF12A|ENSBTAG00000012082|GeneID:617439	158	-20.99	2	20	449	473	21	0.6667	0.8095
>bta-miR-449a	TNS4|ENSBTAG00000007958|GeneID:532898	151	-23.38	2	21	1905	1929	22	0.5909	0.7727
>bta-miR-449a	TOB2|ENSBTAG00000015109|GeneID:507934	155	-24.56	2	18	1650	1670	16	0.75	0.875
>bta-miR-449a	TPPP|ENSBTAG00000052247|GeneID:280968	151	-20.07	2	20	1468	1489	18	0.6667	0.7222
>bta-miR-449a	TRABD|ENSBTAG00000001931|GeneID:513765	150	-21.64	2	21	125	145	19	0.6316	0.7895
>bta-miR-449a	TRAF2|ENSBTAG00000010497|GeneID:512355	155	-25.87	2	21	978	1000	20	0.7	0.9
>bta-miR-449a	TSPAN9|ENSBTAG00000049163|GeneID:540132	152	-24.69	2	21	1172	1191	19	0.6842	0.8421
>bta-miR-449a	TSPAN9|ENSBTAG00000049163|GeneID:540132	152	-24.69	2	21	2613	2632	19	0.6842	0.8421
>bta-miR-449a	TTLL10|ENSBTAG00000018028|GeneID:100336825	152	-20.77	2	21	1358	1379	19	0.6316	0.7368
>bta-miR-449a	TUBAL3|ENSBTAG00000017740|GeneID:538631	151	-25.02	3	20	780	801	17	0.7059	0.9412
>bta-miR-449a	TUBB1|ENSBTAG00000018785|GeneID:541271	159	-24.93	2	18	1280	1303	18	0.7778	0.8889
>bta-miR-449a	TUBB4B|ENSBTAG00000052518|GeneID:539149	153	-21.77	2	20	2705	2725	18	0.6667	0.8333
>bta-miR-449a	UBE2G2|ENSBTAG00000048090|GeneID:614471	151	-23.67	2	21	38	60	20	0.65	0.75
>bta-miR-449a	UBE2G2|ENSBTAG00000048090|GeneID:614471	154	-26.52	2	21	17	42	23	0.6522	0.7826
>bta-miR-449a	UHRF1|ENSBTAG00000002224|GeneID:530411	155	-23.5	2	21	854	877	21	0.7143	0.7143
>bta-miR-449a	UQCC1|ENSBTAG00000030990|GeneID:618503	152	-20.81	2	21	396	417	19	0.6842	0.8421
>bta-miR-449a	UQCC1|ENSBTAG00000030990|GeneID:618503	152	-20.81	2	21	396	417	19	0.6842	0.8421
>bta-miR-449a	URM1|ENSBTAG00000025612|GeneID:515890	176	-29.55	2	21	330	351	19	0.7895	0.8947
>bta-miR-449a	URM1|ENSBTAG00000025612|GeneID:515890	176	-29.55	2	21	548	569	19	0.7895	0.8947
>bta-miR-449a	VAT1|ENSBTAG00000007390|GeneID:510698	154	-24.05	2	21	829	849	19	0.7368	0.7368
>bta-miR-449a	VIRMA|ENSBTAG00000003789|GeneID:782848	159	-24.95	2	21	479	497	19	0.7895	0.8421
>bta-miR-449a	VMAC|ENSBTAG00000006067|GeneID:515212	151	-20.59	2	21	663	686	21	0.619	0.7619
>bta-miR-449a	VPS26C|ENSBTAG00000004791|GeneID:507647	150	-20.04	2	21	943	967	22	0.6364	0.7727
>bta-miR-449a	VSTM4|ENSBTAG00000006288|GeneID:100336454	151	-27.47	2	20	586	607	18	0.7222	1
>bta-miR-449a	WDR82|ENSBTAG00000002960|GeneID:783336	150	-22.06	2	19	2523	2544	17	0.7059	0.8824
>bta-miR-449a	YPEL4|ENSBTAG00000053317|GeneID:613682	151	-21.72	2	21	77	95	19	0.6842	0.8421
>bta-miR-449a	ZCCHC3|ENSBTAG00000002116|GeneID:507116	151	-22.23	2	16	1332	1353	14	0.7857	1
>bta-miR-449a	ZDHHC16|ENSBTAG00000012702|GeneID:506085	152	-22.52	2	21	404	423	19	0.6842	0.8421
>bta-miR-449a	ZDHHC17|ENSBTAG00000021756|GeneID:541172	154	-20.67	2	15	169	190	13	0.8462	0.8462
>bta-miR-449a	ZDHHC20|ENSBTAG00000006177|GeneID:615659	151	-23.26	2	21	1071	1094	21	0.7143	0.8095
>bta-miR-449a	ZKSCAN2|ENSBTAG00000011162|GeneID:539463	150	-22.18	2	21	251	274	21	0.619	0.8095
>bta-miR-449a	ZNF202|ENSBTAG00000016684|GeneID:541023	158	-24.74	2	21	621	641	19	0.7368	0.7895
>bta-miR-449a	ZNF358|ENSBTAG00000046837|GeneID:107131321	151	-20.73	2	21	44	71	25	0.6	0.72
>bta-miR-449a	ZNF48|ENSBTAG00000031806|GeneID:512477	168	-28.3	2	21	226	247	19	0.7368	0.8421
>bta-miR-449a	ZNF705A|ENSBTAG00000046204|GeneID:100125413	154	-24.51	2	21	614	637	21	0.7619	0.8571
>bta-miR-449a	ZNFX1|ENSBTAG00000020166|GeneID:539807	159	-21.39	2	20	1	21	18	0.6667	0.8333
