# Supplementary material for: Profiling of Small Noncoding RNAs During Bovine Conceptus Elongation Identifies Let-7 as a Candidate Regulator of Proliferation and Differentiation
Source: Animals (Basel). 2026 Apr 13;16(8):1181. doi: 10.3390/ani16081181 (PMC13114074; doi:10.3390/ani16081181)
Supplement: Supplementary file 1 [file animals-16-01181-s001.zip › Supplemental Table 5 - Target genes of the DE miRNA between OV and TUB.xlsx]

## Sheet: Sheet1
Supplemental Table 5. Target genes of the DE miRNA between OV and TUB.
Gene	ENSENBL_ID	GeneID
ABCC5	ENSBTAG00000017666	511769
ABCD4	ENSBTAG00000014633	112448521
ABCE1	ENSBTAG00000019854	514991
ADAM10	ENSBTAG00000005481	282132
ADAMTS15	ENSBTAG00000016857	514927
ADAT1	ENSBTAG00000015669	618521
ADRB3	ENSBTAG00000017981	281606
AFF4	ENSBTAG00000009482	541306
AGRN	ENSBTAG00000013191	525795
AMMECR1L	ENSBTAG00000008089	539958
ANGPTL2	ENSBTAG00000011810	512019
ANKRD49	ENSBTAG00000009176	540949
APBA1	ENSBTAG00000008877	515571
APBB3	ENSBTAG00000001450	525278
ARHGAP20	ENSBTAG00000000333	515501
ARHGEF2	ENSBTAG00000000113	505940
ASL	ENSBTAG00000015314	512771
ATP2A2	ENSBTAG00000001398	540568
B3GNT7	ENSBTAG00000001359	538799
BAG2	ENSBTAG00000005355	506107
BMP5	ENSBTAG00000012870	507682
BRMS1L	ENSBTAG00000018400	514432
C19H17orf53	ENSBTAG00000004464	615299
C20H5orf51	ENSBTAG00000004929	112443003
CACNA2D1	ENSBTAG00000020569	282608
CAPN6	ENSBTAG00000000828	539360
CCDC9B	ENSBTAG00000013774	513496
CCNG1	ENSBTAG00000006607	281671
CD2AP	ENSBTAG00000000322	533188
CEMIP2	ENSBTAG00000005090	515491
CERCAM	ENSBTAG00000038139	516122
CFAP97	ENSBTAG00000013211	508280
CHD9	ENSBTAG00000002287	539275
CL43	ENSBTAG00000054756	431784
CLEC9A	ENSBTAG00000009537	616060
CLIC5	ENSBTAG00000010244	281696
CNIH3	ENSBTAG00000053199	615236
CNOT4	ENSBTAG00000017919	540891
COQ8A	ENSBTAG00000021880	536925
CXCL12	ENSBTAG00000005077	613811
CYB5A	ENSBTAG00000012012	281110
CYB5D1	ENSBTAG00000051958	507171
DAP	ENSBTAG00000006346	616066
DDHD1	ENSBTAG00000019924	338047
DPP8	ENSBTAG00000014807	536604
DSEL	ENSBTAG00000037907	538958
DUSP19	ENSBTAG00000020961	505754
DZIP1L	ENSBTAG00000015198	512800
EDEM1	ENSBTAG00000012904	511008
EEF2K	ENSBTAG00000017662	521730
EHD2	ENSBTAG00000021191	538348
EIF2S2	ENSBTAG00000005969	520094
ENDOG	ENSBTAG00000012484	327707
GeneID:514174	ENSBTAG00000000623	514174
GeneID:537655	ENSBTAG00000008248	537655
GeneID:101908474	ENSBTAG00000050453	101908474
ERCC4	ENSBTAG00000021773	516371
ESPL1	ENSBTAG00000008934	506740
F11R	ENSBTAG00000017846	281258
FAM78A	ENSBTAG00000004542	506709
FBF1	ENSBTAG00000030175	513998
FGF5	ENSBTAG00000017348	536771
FGR	ENSBTAG00000011784	516133
FKBP2	ENSBTAG00000013606	538998
FRMD4B	ENSBTAG00000007624	526127
GCAT	ENSBTAG00000008434	319141
GCNT4	ENSBTAG00000050091	782825
GIPC1	ENSBTAG00000000764	519617
GLRX	ENSBTAG00000038186	515416
GNAT1	ENSBTAG00000018020	281794
GNG5	ENSBTAG00000008122	287018
GPR137	ENSBTAG00000012512	505015
GPR156	ENSBTAG00000001464	539186
GPR157	ENSBTAG00000012605	538468
HBEGF	ENSBTAG00000021766	522921
HTR4	ENSBTAG00000010837	317708
IGDCC4	ENSBTAG00000006440	541098
IL13	ENSBTAG00000015953	281247
IL1A	ENSBTAG00000010349	281250
JMJD7	ENSBTAG00000046607	100137087
KANSL3	ENSBTAG00000004497	618190
KCNK6	ENSBTAG00000023562	785418
KCTD21	ENSBTAG00000054429	539645
KRT5	ENSBTAG00000038384	281268
KRT80	ENSBTAG00000007204	522400
LARP1	ENSBTAG00000008443	505690
LELP1	ENSBTAG00000032995	767996
LRRC59	ENSBTAG00000006072	532659
LSM14A	ENSBTAG00000000630	538838
LY86	ENSBTAG00000031444	613856
LYRM9	ENSBTAG00000033298	615250
MAP2K3	ENSBTAG00000010576	516039
MAP3K1	ENSBTAG00000013790	523962
MDFI	ENSBTAG00000019343	286808
MEOX2	ENSBTAG00000003238	518540
MFGE8	ENSBTAG00000003300	281913
MFSD8	ENSBTAG00000044058	515944
MOB1B	ENSBTAG00000016290	515407
MPRIP	ENSBTAG00000010534	533979
MRPL15	ENSBTAG00000001174	510347
MRPS21	ENSBTAG00000024378	614343
MS4A8	ENSBTAG00000009289	415111
MTERF1	ENSBTAG00000045617	522191
MUC20	ENSBTAG00000032819	504643
MXI1	ENSBTAG00000017263	614509
NAT14	ENSBTAG00000019051	532809
NCOA1	ENSBTAG00000015007	525346
NDOR1	ENSBTAG00000047061	513873
NDRG1	ENSBTAG00000000711	504499
NKD1	ENSBTAG00000012295	618586
NLRP9	ENSBTAG00000004725	520716
NUDT7	ENSBTAG00000007184	504826
PALD1	ENSBTAG00000008583	524694
PCP4L1	ENSBTAG00000040512	100126444
PDCD1	ENSBTAG00000011543	613842
PFKFB4	ENSBTAG00000006752	534928
PHF11	ENSBTAG00000013159	513331
PIAS4	ENSBTAG00000000753	534722
POMK	ENSBTAG00000003649	514490
PPIE	ENSBTAG00000047314	787681
PTGFR	ENSBTAG00000015902	282020
R3HCC1L	ENSBTAG00000021856	616788
RAMAC	ENSBTAG00000027069	614296
RANBP2	ENSBTAG00000000152	785768
RDX	ENSBTAG00000004672	517111
RHNO1	ENSBTAG00000015878	513642
RLBP1	ENSBTAG00000033721	282038
RRAGD	ENSBTAG00000018438	541106
SCN5A	ENSBTAG00000009155	282061
SEC24A	ENSBTAG00000018322	505089
SEMA4C	ENSBTAG00000021920	526028
SEPTIN11	ENSBTAG00000021372	535746
SEPTIN6	ENSBTAG00000004291	540783
SETD1A	ENSBTAG00000002345	782887
SHISA2	ENSBTAG00000018214	617336
SLC11A2	ENSBTAG00000032914	521189
SLC12A9	ENSBTAG00000001131	617865
SLC19A3	ENSBTAG00000021325	537280
SLC25A32	ENSBTAG00000033902	782162
SLC41A1	ENSBTAG00000005379	533907
SLC6A1	ENSBTAG00000005857	407118
SLC6A7	ENSBTAG00000000910	539786
SMIM20	ENSBTAG00000003897	104975039
SMUG1	ENSBTAG00000021974	539771
SPINDOC	ENSBTAG00000018022	513662
SPINK9	ENSBTAG00000052488	100297800
SPRED2	ENSBTAG00000019456	519081
SRSF1	ENSBTAG00000014766	615796
SUOX	ENSBTAG00000006160	509837
SYNDIG1L	ENSBTAG00000052950	617660
SYT17	ENSBTAG00000014229	532273
TARBP2	ENSBTAG00000000435	514674
TCEA1	ENSBTAG00000003460	505722
TENT4A	ENSBTAG00000003381	523016
THBS1	ENSBTAG00000002006	281530
TIMM22	ENSBTAG00000008423	515555
TIMM44	ENSBTAG00000015567	100125924
TM6SF1	ENSBTAG00000012926	616003
TMEM259	ENSBTAG00000011351	514413
TNFAIP8L3	ENSBTAG00000010472	523131
TNS1	ENSBTAG00000002485	286798
TP53	ENSBTAG00000001069	281542
TPP1	ENSBTAG00000015403	515575
TRIM68	ENSBTAG00000011332	538657
TSPEAR	ENSBTAG00000018607	100335468
UBA6	ENSBTAG00000006837	518834
VAMP5	ENSBTAG00000018285	540406
WDR70	ENSBTAG00000033095	540724
WNT2	ENSBTAG00000008097	493729
YOD1	ENSBTAG00000020273	539931
ZBTB33	ENSBTAG00000017184	784871
ZNF280B	ENSBTAG00000001005	517697
ZNF341	ENSBTAG00000039313	523204
ZNF391	ENSBTAG00000009152	513014
ZNF48	ENSBTAG00000031806	512477
ZNF644	ENSBTAG00000011200	539923
ZNF683	ENSBTAG00000009631	511122
ZNF879	ENSBTAG00000038541	100848207
ZZZ3	ENSBTAG00000017419	538498
ADAM23	ENSBTAG00000019694	531241
ADGRE5	ENSBTAG00000021818	338066
AHRR	ENSBTAG00000052375	529500
ANXA8L1	ENSBTAG00000018499	281627
AP4B1	ENSBTAG00000003614	512078
ARID3B	ENSBTAG00000011828	532938
ARRDC1	ENSBTAG00000012147	786098
ASAP1	ENSBTAG00000003185	327705
ATP13A2	ENSBTAG00000008309	510792
ATP6V0A1	ENSBTAG00000019218	286768
AXIN1	ENSBTAG00000016577	504357
B3GAT3	ENSBTAG00000016950	404162
BAHD1	ENSBTAG00000004420	617684
BCL2L1	ENSBTAG00000006526	282152
BEGAIN	ENSBTAG00000017716	527886
BRF1	ENSBTAG00000012753	618161
C10H15orf41	ENSBTAG00000002179	538758
C18H19orf54	ENSBTAG00000023453	509803
CCR7	ENSBTAG00000015133	510668
CD1D	ENSBTAG00000039993	516046
CD200R1L	ENSBTAG00000001235	516008
CDK14	ENSBTAG00000048664	784403
CDV3	ENSBTAG00000035556	504871
CENPI	ENSBTAG00000021254	512877
CERS2	ENSBTAG00000000099	539223
CHD6	ENSBTAG00000005733	524776
CHRNB1	ENSBTAG00000019242	613386
CHRNB4	ENSBTAG00000003132	282181
CHTF18	ENSBTAG00000019743	517007
CLBA1	ENSBTAG00000010370	512628
CLTB	ENSBTAG00000010740	281698
COL27A1	ENSBTAG00000019807	513668
CREB5	ENSBTAG00000018909	534129
CRHR2	ENSBTAG00000014381	521831
CYFIP2	ENSBTAG00000008916	518833
CYP46A1	ENSBTAG00000035544	506438
CYYR1	ENSBTAG00000050914	768230
DAPL1	ENSBTAG00000032481	574085
DPH3	ENSBTAG00000003916	511579
EEF1AKMT3	ENSBTAG00000016910	100125307
EFCAB14	ENSBTAG00000000097	512180
ELAVL4	ENSBTAG00000021046	535408
ELF4	ENSBTAG00000019061	504514
GeneID:507243	ENSBTAG00000001753	507243
GeneID:788175	ENSBTAG00000024960	788175
EZH1	ENSBTAG00000021918	533087
FAM189B	ENSBTAG00000047731	100300734
FANCE	ENSBTAG00000019492	513464
FAS	ENSBTAG00000010785	282488
FDXR	ENSBTAG00000006525	282604
FGF2	ENSBTAG00000005691	281161
GALNS	ENSBTAG00000004568	515809
GATM	ENSBTAG00000005586	414732
GGA3	ENSBTAG00000016128	510539
GNPTAB	ENSBTAG00000019409	509610
GSDMA	ENSBTAG00000010070	618583
GSTT4	ENSBTAG00000000170	506093
GTF2A1	ENSBTAG00000013652	785612
HINFP	ENSBTAG00000015015	511965
HMGA2	ENSBTAG00000044118	100297155
HOXA1	ENSBTAG00000013263	537889
HR	ENSBTAG00000012036	785815
IGF2	ENSBTAG00000013066	281240
IL18R1	ENSBTAG00000001034	407221
INPP4A	ENSBTAG00000004814	535487
KANK4	ENSBTAG00000014382	519027
KAT7	ENSBTAG00000018699	508246
KCTD15	ENSBTAG00000017956	512578
KCTD17	ENSBTAG00000030646	614912
KHSRP	ENSBTAG00000021018	505564
KLHDC8B	ENSBTAG00000000981	527321
KLHL36	ENSBTAG00000008385	768061
L2HGDH	ENSBTAG00000015200	514230
LDAH	ENSBTAG00000031014	534992
LIMS2	ENSBTAG00000006262	515401
LNPK	ENSBTAG00000018061	533298
LRRC10B	ENSBTAG00000047786	520410
LSS	ENSBTAG00000018936	615906
LYST	ENSBTAG00000016804	281072
MANF	ENSBTAG00000031797	540432
MBD1	ENSBTAG00000003801	540558
MED16	ENSBTAG00000047217	100298629
MGME1	ENSBTAG00000003425	506205
MMP7	ENSBTAG00000004594	286794
MPV17L2	ENSBTAG00000025788	618791
MPZL3	ENSBTAG00000001233	521837
MRNIP	ENSBTAG00000015602	614757
MSI2	ENSBTAG00000004406	505542
MYC	ENSBTAG00000008409	511077
MYRIP	ENSBTAG00000009430	522113
NDUFAF1	ENSBTAG00000010778	541232
NMBR	ENSBTAG00000043954	539776
NOL12	ENSBTAG00000051118	615252
OBSCN	ENSBTAG00000040028	537193
PDE4A	ENSBTAG00000012032	512222
PDIA3	ENSBTAG00000017196	281803
PIM3	ENSBTAG00000045904	100336651
PNPO	ENSBTAG00000012259	512573
POLR2D	ENSBTAG00000053244	617422
PXMP4	ENSBTAG00000038738	617160
RALB	ENSBTAG00000032021	505238
RASA3	ENSBTAG00000019967	282532
RFT1	ENSBTAG00000020973	504597
RGS16	ENSBTAG00000004305	282035
RNF20	ENSBTAG00000009516	513326
SCRT1	ENSBTAG00000050112	618261
SEMA3F	ENSBTAG00000018307	531141
SEPTIN4	ENSBTAG00000015368	538801
SGPP1	ENSBTAG00000004430	516881
SHC1	ENSBTAG00000019838	507196
SLC1A4	ENSBTAG00000007763	326577
SLC20A1	ENSBTAG00000007895	514255
SLC35C1	ENSBTAG00000003199	540413
SLC44A5	ENSBTAG00000001326	530146
SLC6A14	ENSBTAG00000000185	511661
SMCP	ENSBTAG00000005437	493777
SPATA2	ENSBTAG00000018063	529745
STIP1	ENSBTAG00000015663	617109
STMP1	ENSBTAG00000051809	784845
SULF2	ENSBTAG00000007490	533264
TGDS	ENSBTAG00000005309	534594
TMEM143	ENSBTAG00000007107	505862
TMEM254	ENSBTAG00000001656	505854
TMEM52B	ENSBTAG00000011023	618567
TNFRSF1B	ENSBTAG00000024928	338033
TRIM41	ENSBTAG00000019646	540265
TTC28	ENSBTAG00000012193	537659
TTLL4	ENSBTAG00000018415	511853
UBOX5	ENSBTAG00000015379	514445
UNC119	ENSBTAG00000013096	538501
VAMP1	ENSBTAG00000014603	513621
ZC3H10	ENSBTAG00000009542	507466
ZC3HAV1L	ENSBTAG00000014250	523239
ZNF362	ENSBTAG00000012629	508065
ZNF507	ENSBTAG00000014123	540613
ZNF548	ENSBTAG00000048682	504913
ADH1C	ENSBTAG00000034189	509744
AKT3	ENSBTAG00000017788	100137872
ALDH1L1	ENSBTAG00000014470	505677
C2	ENSBTAG00000007450	515440
CASP3	ENSBTAG00000015874	408016
CUEDC1	ENSBTAG00000007147	534625
ESRP1	ENSBTAG00000021838	538640
FNTB	ENSBTAG00000005897	327686
GALNT12	ENSBTAG00000009037	508488
MRS2	ENSBTAG00000004979	508554
NPY	ENSBTAG00000004503	504216
ODF4	ENSBTAG00000014443	517977
PEX14	ENSBTAG00000013538	507393
PNOC	ENSBTAG00000000534	281414
RAB14	ENSBTAG00000017803	539180
RFX5	ENSBTAG00000017580	539884
SLC18A2	ENSBTAG00000004739	282471
SLK	ENSBTAG00000001017	535342
STX3	ENSBTAG00000012820	513275
TKT	ENSBTAG00000003758	445425
TMEM234	ENSBTAG00000009163	100126052
TMPRSS13	ENSBTAG00000008342	529120
TNFRSF11B	ENSBTAG00000007423	523822
VKORC1	ENSBTAG00000000405	445422
WWC3	ENSBTAG00000013824	523454
ANKLE1	ENSBTAG00000012592	537502
ANKRA2	ENSBTAG00000018452	528003
ANKRD34B	ENSBTAG00000007633	529927
AOC1	ENSBTAG00000005419	509751
ARHGAP31	ENSBTAG00000000210	515490
ARHGEF15	ENSBTAG00000020688	512021
ARL4D	ENSBTAG00000016847	538936
ATAD2B	ENSBTAG00000017255	518785
CACFD1	ENSBTAG00000015097	512024
CACNG4	ENSBTAG00000054931	519331
CAPN8	ENSBTAG00000003600	617138
CAPRIN2	ENSBTAG00000019373	536187
CCDC122	ENSBTAG00000034753	525313
CCDC155	ENSBTAG00000008614	617651
CCL14	ENSBTAG00000010738	616723
CCR4	ENSBTAG00000034883	408019
CD86	ENSBTAG00000013118	414345
CDC34	ENSBTAG00000002098	616156
CEBPD	ENSBTAG00000046307	281678
CEP135	ENSBTAG00000009471	509483
CYSTM1	ENSBTAG00000016595	777789
CYTH4	ENSBTAG00000014237	517887
DDX19A	ENSBTAG00000003570	529929
DDX19B	ENSBTAG00000020714	517438
DHRS7B	ENSBTAG00000010559	522283
DPP3	ENSBTAG00000022242	510200
DTNA	ENSBTAG00000012307	541153
EDN1	ENSBTAG00000008096	281137
ELF2	ENSBTAG00000020594	613439
ELL2	ENSBTAG00000007214	782605
EME1	ENSBTAG00000021723	100125299
GeneID:616942	ENSBTAG00000007075	616942
EXOC7	ENSBTAG00000007910	505568
FAM53C	ENSBTAG00000030529	534006
FASLG	ENSBTAG00000032808	407111
FBXO10	ENSBTAG00000012262	781854
FBXO16	ENSBTAG00000034626	768246
FCRL5	ENSBTAG00000000964	517126
FEZ1	ENSBTAG00000009124	511751
FGFR3	ENSBTAG00000007164	281769
GALNT1	ENSBTAG00000011206	282241
GOLGA4	ENSBTAG00000016563	538893
GRK5	ENSBTAG00000007981	281801
KLK13	ENSBTAG00000009382	540297
LCN9	ENSBTAG00000038972	788658
LPCAT3	ENSBTAG00000013127	515361
LRIG3	ENSBTAG00000002227	506574
MAP1B	ENSBTAG00000001961	514739
MCAT	ENSBTAG00000002413	508130
MTHFR	ENSBTAG00000020698	497032
NEMP1	ENSBTAG00000014659	533988
NLGN3	ENSBTAG00000007708	511251
PAK2	ENSBTAG00000047856	513673
PAQR8	ENSBTAG00000025494	531018
PLA2G3	ENSBTAG00000011962	527631
PTPRM	ENSBTAG00000024015	536092
RAB40C	ENSBTAG00000007880	618031
RASGRP1	ENSBTAG00000021872	533125
RFX4	ENSBTAG00000025837	533900
RNFT1	ENSBTAG00000009747	616080
RPS6KA4	ENSBTAG00000039153	523746
SCIMP	ENSBTAG00000055017	100848290
SEC14L1	ENSBTAG00000013677	513449
SEC16A	ENSBTAG00000023933	519689
SGO1	ENSBTAG00000000752	614056
SLC22A7	ENSBTAG00000006350	407224
SNRPD1	ENSBTAG00000008292	508788
SRRD	ENSBTAG00000012277	615429
STIM1	ENSBTAG00000013109	534816
SV2B	ENSBTAG00000027074	527014
TLE3	ENSBTAG00000015580	514326
TMEM182	ENSBTAG00000038462	618298
TOMT	ENSBTAG00000003000	517795
TP53I3	ENSBTAG00000003405	508875
TRANK1	ENSBTAG00000021452	509859
UBE2J2	ENSBTAG00000015882	506103
USP47	ENSBTAG00000010919	511121
VSTM4	ENSBTAG00000006288	100336454
WSB2	ENSBTAG00000007139	523257
AKT1S1	ENSBTAG00000005763	514859
ARHGAP36	ENSBTAG00000021189	514137
CROT	ENSBTAG00000021535	281092
DNAJC27	ENSBTAG00000018239	540033
DNMBP	ENSBTAG00000008939	782347
GeneID:513482	ENSBTAG00000049411	513482
GCK	ENSBTAG00000032288	616576
MGAM	ENSBTAG00000046152	100336421
MYZAP	ENSBTAG00000002194	104968465
PABPC4	ENSBTAG00000017125	534576
PARD6G	ENSBTAG00000005917	539292
PPP1R3C	ENSBTAG00000014831	539466
RASEF	ENSBTAG00000021751	513223
SLC10A3	ENSBTAG00000014333	504534
SLC25A30	ENSBTAG00000016529	507021
SUPT7L	ENSBTAG00000003906	539152
TMEM41B	ENSBTAG00000001607	616372
UBE2R2	ENSBTAG00000054773	537885
ABCD1	ENSBTAG00000020551	515178
ABCG4	ENSBTAG00000011800	508443
ABI3	ENSBTAG00000000032	529835
ABR	ENSBTAG00000008424	515556
ACACB	ENSBTAG00000022058	515338
ADAMTS8	ENSBTAG00000010411	512544
ADD1	ENSBTAG00000021128	507193
ADD2	ENSBTAG00000009076	518896
ADGRG2	ENSBTAG00000000576	100299135
ADK	ENSBTAG00000011072	783572
ADRA1D	ENSBTAG00000019504	539543
AGGF1	ENSBTAG00000034823	511650
AKT2	ENSBTAG00000001400	534923
ALOX5AP	ENSBTAG00000013201	613869
AMOT	ENSBTAG00000016221	535509
AMZ1	ENSBTAG00000026194	789913
ANK3	ENSBTAG00000019052	511203
ANTKMT	ENSBTAG00000049482	530342
ANXA5	ENSBTAG00000021746	281626
AP1B1	ENSBTAG00000001189	506192
AP3S2	ENSBTAG00000001407	508867
APAF1	ENSBTAG00000021661	537782
APLNR	ENSBTAG00000027516	615435
APOBEC2	ENSBTAG00000005974	509619
ARAP3	ENSBTAG00000015938	112447442
AREG	ENSBTAG00000018134	538751
ARFGEF1	ENSBTAG00000014691	281022
ARFIP1	ENSBTAG00000008438	507386
ARHGAP1	ENSBTAG00000016501	512817
ARHGAP27	ENSBTAG00000000571	789296
ARHGAP35	ENSBTAG00000015543	540310
ARHGEF1	ENSBTAG00000018912	513377
ARL14EP	ENSBTAG00000012417	523894
ARL14EPL	ENSBTAG00000039618	616348
ARMC10	ENSBTAG00000014161	100138038
ARMC8	ENSBTAG00000019952	539591
ARRDC2	ENSBTAG00000039335	523285
ARSJ	ENSBTAG00000017808	540514
ASB10	ENSBTAG00000016752	616286
ASB5	ENSBTAG00000014143	516722
ATG10	ENSBTAG00000038117	787344
ATG4B	ENSBTAG00000015401	408002
ATP6V1D	ENSBTAG00000016309	404152
ATPAF2	ENSBTAG00000008801	513521
ATXN7L3	ENSBTAG00000019662	525252
AXL	ENSBTAG00000003166	516598
BAK1	ENSBTAG00000000428	514090
BCO2	ENSBTAG00000034193	514135
BFSP1	ENSBTAG00000021867	281644
BOC	ENSBTAG00000013909	512018
BOLA-DQA5	ENSBTAG00000038128	282494
C13H20orf85	ENSBTAG00000016926	505337
C17orf58	ENSBTAG00000053910	100301295
C1QL2	ENSBTAG00000003771	516982
C1QTNF2	ENSBTAG00000054287	539842
C1QTNF6	ENSBTAG00000008074	506413
C21H14orf180	ENSBTAG00000022775	615365
C25H16orf82	ENSBTAG00000020051	781546
CASKIN2	ENSBTAG00000007220	789036
CBX2	ENSBTAG00000038306	506628
CCDC189	ENSBTAG00000031765	615350
CCDC97	ENSBTAG00000039635	505592
CCL21	ENSBTAG00000010161	511112
CCL24	ENSBTAG00000026275	617258
CCL5	ENSBTAG00000053649	327712
CCNE2	ENSBTAG00000004906	538436
CCNQ	ENSBTAG00000011350	534796
CD36	ENSBTAG00000017866	281052
CDC14B	ENSBTAG00000011589	520428
CDC40	ENSBTAG00000000409	514003
CDCA2	ENSBTAG00000002756	515287
CDCA8	ENSBTAG00000014326	508022
CDH3	ENSBTAG00000033248	281063
CDK13	ENSBTAG00000001528	511147
CELF3	ENSBTAG00000019131	513347
CFTR	ENSBTAG00000006589	281067
CHRNA4	ENSBTAG00000017198	537251
CIAO3	ENSBTAG00000002484	511837
CIDEA	ENSBTAG00000046547	527051
CIDEC	ENSBTAG00000007969	534607
CLASP1	ENSBTAG00000019781	523441
CLOCK	ENSBTAG00000044044	100300400
CNTLN	ENSBTAG00000001847	532280
CNTN2	ENSBTAG00000014645	100140960
COL6A2	ENSBTAG00000019269	282194
CORO7	ENSBTAG00000009201	527934
CPNE5	ENSBTAG00000007514	508482
CREBL2	ENSBTAG00000011957	537195
CS	ENSBTAG00000004371	280682
CSNK1E	ENSBTAG00000047582	768234
CTDSP2	ENSBTAG00000016508	506115
CTSB	ENSBTAG00000012442	281105
CYP11B1	ENSBTAG00000054126	282422
CYP39A1	ENSBTAG00000003632	511195
DBNL	ENSBTAG00000017547	514706
DCP1A	ENSBTAG00000010863	783258
DDIT4	ENSBTAG00000000163	529235
DDX17	ENSBTAG00000009887	514323
DPYSL4	ENSBTAG00000017780	511863
DUSP2	ENSBTAG00000020350	539140
EDC3	ENSBTAG00000007308	517979
EDRF1	ENSBTAG00000009439	534065
EFCC1	ENSBTAG00000005922	617677
EGLN1	ENSBTAG00000053296	534075
EHD1	ENSBTAG00000050712	511908
EHD4	ENSBTAG00000006792	505206
EIF2B5	ENSBTAG00000011414	783760
EIF4E2	ENSBTAG00000010598	519920
ELF1	ENSBTAG00000007356	505251
ELMOD1	ENSBTAG00000002691	768233
ELMOD2	ENSBTAG00000014007	515278
GeneID:104968450	ENSBTAG00000008858	104968450
GeneID:507857	ENSBTAG00000014880	507857
GeneID:618664	ENSBTAG00000023648	618664
GeneID:615295	ENSBTAG00000026080	615295
GeneID:507756	ENSBTAG00000026796	507756
GeneID:100124497	ENSBTAG00000038635	100124497
GeneID:787225	ENSBTAG00000038759	787225
GeneID:616903	ENSBTAG00000048407	616903
GeneID:112441502	ENSBTAG00000049346	112441502
GeneID:104968484	ENSBTAG00000053635	104968484
GeneID:112441637	ENSBTAG00000053949	112441637
GeneID:617693	ENSBTAG00000054666	617693
EPHA8	ENSBTAG00000020102	517368
EPHX1	ENSBTAG00000000140	535293
ERAP2	ENSBTAG00000039275	513572
ERBB2	ENSBTAG00000021798	505709
EVA1C	ENSBTAG00000017310	516536
EXTL1	ENSBTAG00000006349	511060
F2RL2	ENSBTAG00000000898	512581
FAM117B	ENSBTAG00000048876	614932
FAM167A	ENSBTAG00000019066	618107
FAM83G	ENSBTAG00000003705	100139162
FANCA	ENSBTAG00000001906	618375
FARP1	ENSBTAG00000000146	531927
FBH1	ENSBTAG00000004147	534383
FDX1	ENSBTAG00000011793	281157
FKBP1B	ENSBTAG00000003409	785179
FKRP	ENSBTAG00000050243	539701
FNBP1	ENSBTAG00000020313	538717
FNDC8	ENSBTAG00000019092	617117
FOXN3	ENSBTAG00000046684	505469
FRMD5	ENSBTAG00000017216	615161
FUT8	ENSBTAG00000019819	281177
FZD6	ENSBTAG00000010529	445418
GAB3	ENSBTAG00000013044	512009
GABRA5	ENSBTAG00000003392	523515
GABRE	ENSBTAG00000013548	524115
GFAP	ENSBTAG00000013534	281189
GIT2	ENSBTAG00000006506	516048
GLIS2	ENSBTAG00000009199	527935
GLYCAM1	ENSBTAG00000013417	282430
GPR17	ENSBTAG00000006261	782442
GPR26	ENSBTAG00000051105	617411
GPR35	ENSBTAG00000030193	505056
GPS1	ENSBTAG00000019317	525572
GRIA3	ENSBTAG00000011833	534626
GRK3	ENSBTAG00000000005	282136
GRPEL1	ENSBTAG00000010181	515580
GSTA4	ENSBTAG00000004288	533917
GTF3C5	ENSBTAG00000021373	783869
GTPBP2	ENSBTAG00000006016	513605
GYG1	ENSBTAG00000001721	280812
HAAO	ENSBTAG00000004674	510602
HARS2	ENSBTAG00000025212	615182
HEATR3	ENSBTAG00000016640	539353
HEPHL1	ENSBTAG00000022960	519580
HEYL	ENSBTAG00000008688	538609
HK1	ENSBTAG00000012380	280817
HMG20A	ENSBTAG00000020441	513719
HNF4A	ENSBTAG00000012116	509200
HOMER1	ENSBTAG00000025853	535311
HOXA6	ENSBTAG00000024341	100848736
HSP90AA1	ENSBTAG00000006270	281832
HTR5A	ENSBTAG00000002891	541200
ICOS	ENSBTAG00000021596	507026
IGF2BP1	ENSBTAG00000011736	516853
IGFBPL1	ENSBTAG00000014078	616886
IKBKE	ENSBTAG00000010408	533216
IKZF2	ENSBTAG00000037804	786795
IL2RB	ENSBTAG00000016345	104968644
IL5RA	ENSBTAG00000000273	615848
IL6ST	ENSBTAG00000017745	522155
ING5	ENSBTAG00000009123	614733
INO80	ENSBTAG00000010380	505992
IPO9	ENSBTAG00000004452	515804
IRAK1	ENSBTAG00000016085	533953
ITFG2	ENSBTAG00000007609	282275
ITGAL	ENSBTAG00000007103	281874
ITK	ENSBTAG00000000306	522311
JUP	ENSBTAG00000017685	445543
KCNH2	ENSBTAG00000004078	539971
KCNJ10	ENSBTAG00000002414	533343
KCNK2	ENSBTAG00000004407	282590
KCNQ4	ENSBTAG00000002644	528741
KIAA1211L	ENSBTAG00000054686	525174
KLC2	ENSBTAG00000019334	518136
KLHL18	ENSBTAG00000006573	517831
KLHL7	ENSBTAG00000016010	534697
KNTC1	ENSBTAG00000019278	506353
LEF1	ENSBTAG00000006844	535399
LEPROT	ENSBTAG00000005909	613665
LGALS8	ENSBTAG00000013544	506977
LGI1	ENSBTAG00000005106	617080
LGR4	ENSBTAG00000002606	505423
LIF	ENSBTAG00000007424	280840
LIN9	ENSBTAG00000033267	534587
LMBR1L	ENSBTAG00000044048	539015
LMTK2	ENSBTAG00000004135	512290
LMX1B	ENSBTAG00000049695	100337389
LOXL3	ENSBTAG00000018578	613599
LZTS3	ENSBTAG00000020454	512397
MAP3K11	ENSBTAG00000004114	514210
MAP3K20	ENSBTAG00000001083	519251
MAPK13	ENSBTAG00000010007	535327
MARCKSL1	ENSBTAG00000046862	539555
MARF1	ENSBTAG00000020387	506615
MBD3	ENSBTAG00000038409	616090
MED29	ENSBTAG00000020429	614626
MED31	ENSBTAG00000054943	532868
MEDAG	ENSBTAG00000008271	510187
METTL1	ENSBTAG00000016908	511197
MEX3C	ENSBTAG00000014886	529318
MFN2	ENSBTAG00000005314	534574
MGAT5B	ENSBTAG00000005104	785213
MIF4GD	ENSBTAG00000030168	613305
MLXIP	ENSBTAG00000004189	783217
MPP7	ENSBTAG00000017354	512659
MRAP2	ENSBTAG00000000257	781188
MRO	ENSBTAG00000047635	524917
MRPL49	ENSBTAG00000005075	508359
MRPS7	ENSBTAG00000016133	509115
MRTO4	ENSBTAG00000011951	509932
MRVI1	ENSBTAG00000007129	281918
MTMR4	ENSBTAG00000015352	782743
MYCN	ENSBTAG00000023372	616888
MYH9	ENSBTAG00000010402	404108
MYLIP	ENSBTAG00000004115	541070
MYO1C	ENSBTAG00000001332	281937
MYO1G	ENSBTAG00000006377	516513
NCAN	ENSBTAG00000001764	523701
NCKAP1L	ENSBTAG00000019686	513641
NCKAP5L	ENSBTAG00000004851	504364
NLE1	ENSBTAG00000019094	509793
NMUR2	ENSBTAG00000011131	507439
NOC2L	ENSBTAG00000016528	508638
NPTN	ENSBTAG00000008218	540039
NPTX2	ENSBTAG00000045896	100336779
NRBP2	ENSBTAG00000008079	504664
NT5C1A	ENSBTAG00000002983	504454
NTN4	ENSBTAG00000003183	537455
NUMBL	ENSBTAG00000019461	510973
OCRL	ENSBTAG00000018247	535844
ORAI2	ENSBTAG00000012050	511233
ORM1	ENSBTAG00000017294	497200
OTUB2	ENSBTAG00000014981	504880
PACS1	ENSBTAG00000009026	514313
PAG1	ENSBTAG00000014026	614460
PALLD	ENSBTAG00000001081	617678
PAMR1	ENSBTAG00000012630	513841
PCDH7	ENSBTAG00000000061	514537
PDE2A	ENSBTAG00000008419	281971
PHF24	ENSBTAG00000012809	615254
PHKG1	ENSBTAG00000008195	540682
PITRM1	ENSBTAG00000002685	513230
PKMYT1	ENSBTAG00000004729	522613
PKN1	ENSBTAG00000017037	509080
PLA2G2E	ENSBTAG00000004418	506243
PLA2G4B	ENSBTAG00000006784	505485
PLPPR2	ENSBTAG00000008192	520247
PML	ENSBTAG00000015779	100138545
POMT2	ENSBTAG00000002704	537054
PPFIA4	ENSBTAG00000015885	539793
PPM1K	ENSBTAG00000005754	540329
PPP1R12A	ENSBTAG00000014609	538606
PPP2R3A	ENSBTAG00000023416	787607
PPP4R3A	ENSBTAG00000005040	407220
PRF1	ENSBTAG00000001008	369025
PRKD2	ENSBTAG00000015599	782793
PRMT1	ENSBTAG00000006646	520388
PRPF19	ENSBTAG00000014366	513868
PSKH1	ENSBTAG00000018037	509656
PSRC1	ENSBTAG00000018806	541250
PTPN4	ENSBTAG00000020855	512883
PTPN7	ENSBTAG00000003016	614077
PYCR1	ENSBTAG00000000042	539606
QPRT	ENSBTAG00000018082	614254
RAB20	ENSBTAG00000049416	615760
RAB31	ENSBTAG00000046533	616979
RAB7A	ENSBTAG00000010193	509970
RAC1	ENSBTAG00000053390	281440
RAE1	ENSBTAG00000010934	513080
RALGDS	ENSBTAG00000004194	513723
RASD2	ENSBTAG00000017116	527921
RBBP8NL	ENSBTAG00000003163	515877
RET	ENSBTAG00000000570	515924
RGS17	ENSBTAG00000009277	504255
RGS6	ENSBTAG00000014189	517545
RHBDF2	ENSBTAG00000003436	517903
RIC3	ENSBTAG00000004863	516280
RNF144B	ENSBTAG00000009055	524166
RO60	ENSBTAG00000013812	518830
RPL10L	ENSBTAG00000024582	538748
RPL21	ENSBTAG00000001648	326584
RPL6	ENSBTAG00000031723	511051
RRM2	ENSBTAG00000008216	508167
SAMD4A	ENSBTAG00000001468	540852
SASH3	ENSBTAG00000002041	534137
SCAF8	ENSBTAG00000031917	100298738
SCAMP4	ENSBTAG00000045762	538819
SCAMP5	ENSBTAG00000021318	508510
SCN2B	ENSBTAG00000054592	538722
SCNN1G	ENSBTAG00000010163	617802
SEC14L4	ENSBTAG00000031351	518033
SEMA6D	ENSBTAG00000016800	518458
SFTPA1	ENSBTAG00000023032	407213
SGPL1	ENSBTAG00000009984	522515
SGSM2	ENSBTAG00000045500	539734
SGTA	ENSBTAG00000015090	504701
SH2D2A	ENSBTAG00000024470	530059
SH2D5	ENSBTAG00000001082	789769
SH3RF3	ENSBTAG00000038011	615501
SIDT2	ENSBTAG00000007192	513462
SIGMAR1	ENSBTAG00000015804	538903
SIPA1L3	ENSBTAG00000018225	513625
SKI	ENSBTAG00000038716	506127
SLA	ENSBTAG00000007828	513589
SLC16A3	ENSBTAG00000017461	510085
SLC25A29	ENSBTAG00000013666	507686
SLC25A53	ENSBTAG00000054469	786529
SLC30A3	ENSBTAG00000011381	512803
SLC35G2	ENSBTAG00000003833	511543
SLC48A1	ENSBTAG00000032331	784685
SLC4A2	ENSBTAG00000011226	404084
SLC9A3	ENSBTAG00000004629	407112
SLC9A6	ENSBTAG00000009523	533137
SPI1	ENSBTAG00000021709	507100
SRCIN1	ENSBTAG00000013469	535629
SS18L2	ENSBTAG00000053695	618689
SSR1	ENSBTAG00000022731	529312
STAM	ENSBTAG00000002658	512734
STAP2	ENSBTAG00000006001	505456
STARD6	ENSBTAG00000008168	532195
STARD8	ENSBTAG00000033702	535900
STK10	ENSBTAG00000017457	526376
STK4	ENSBTAG00000003257	514886
STX1A	ENSBTAG00000017075	788566
STX5	ENSBTAG00000009490	510312
SUCO	ENSBTAG00000010169	520588
SUPT6H	ENSBTAG00000009036	538671
SURF4	ENSBTAG00000051352	526045
SUSD6	ENSBTAG00000003857	510837
TBC1D13	ENSBTAG00000012480	509584
TCF19	ENSBTAG00000014435	514216
TCTA	ENSBTAG00000022632	616169
TECTB	ENSBTAG00000006689	538466
TGM1	ENSBTAG00000003920	407997
THBS3	ENSBTAG00000000057	504323
THNSL2	ENSBTAG00000004364	541205
TMEM106C	ENSBTAG00000000454	514271
TMEM184B	ENSBTAG00000009668	514220
TMEM47	ENSBTAG00000014304	541164
TNFRSF10D	ENSBTAG00000051704	782274
TNFRSF12A	ENSBTAG00000012082	617439
TNS4	ENSBTAG00000007958	532898
TOB2	ENSBTAG00000015109	507934
TPPP	ENSBTAG00000052247	280968
TRABD	ENSBTAG00000001931	513765
TRAF2	ENSBTAG00000010497	512355
TSPAN9	ENSBTAG00000049163	540132
TTLL10	ENSBTAG00000018028	100336825
TUBAL3	ENSBTAG00000017740	538631
TUBB1	ENSBTAG00000018785	541271
TUBB4B	ENSBTAG00000052518	539149
UBE2G2	ENSBTAG00000048090	614471
UHRF1	ENSBTAG00000002224	530411
UQCC1	ENSBTAG00000030990	618503
URM1	ENSBTAG00000025612	515890
VAT1	ENSBTAG00000007390	510698
VIRMA	ENSBTAG00000003789	782848
VMAC	ENSBTAG00000006067	515212
VPS26C	ENSBTAG00000004791	507647
WDR82	ENSBTAG00000002960	783336
YPEL4	ENSBTAG00000053317	613682
ZCCHC3	ENSBTAG00000002116	507116
ZDHHC16	ENSBTAG00000012702	506085
ZDHHC17	ENSBTAG00000021756	541172
ZDHHC20	ENSBTAG00000006177	615659
ZKSCAN2	ENSBTAG00000011162	539463
ZNF202	ENSBTAG00000016684	541023
ZNF358	ENSBTAG00000046837	107131321
ZNF705A	ENSBTAG00000046204	100125413
ZNFX1	ENSBTAG00000020166	539807
