# Supplementary material for: Profiling of Small Noncoding RNAs During Bovine Conceptus Elongation Identifies Let-7 as a Candidate Regulator of Proliferation and Differentiation
Source: Animals (Basel). 2026 Apr 13;16(8):1181. doi: 10.3390/ani16081181 (PMC13114074; doi:10.3390/ani16081181)
Supplement: Supplementary file 1 [file animals-16-01181-s001.zip › Supplemental Table 6 - EnrichedPathways_KEGG_OVvsTUB.xlsx]

## Sheet: Supplementary Table 5 EnrichedP
Supplemental Table 6. KEGG enriched pathways comparing ovoid and tubular conceptuses.
Enrichment FDR	nGenes	Pathway Genes	Fold Enrichment	Pathway	URL	Genes
0.0180006	30	287	2.13563	Path:bta04010 MAPK signaling pathway	http://www.genome.jp/kegg-bin/show_pathway?bta04010	FGF2 IGF2 IL1A RAC1 TP53 FGFR3 FAS CACNA2D1 FASLG CASP3 PLA2G4B ERBB2 MYC TRAF2 PAK2 MAP3K11 STK4 MAP2K3 MAP3K20 CACNG4 RPS6KA4 MAP3K1 RASGRP1 IRAK1 AKT2 MAPK13 FGF5 AREG DUSP2 PTPN7
0.0180006	12	91	3.46725	Path:bta04061 Viral protein interaction with cytokine and cytokine receptor	http://www.genome.jp/kegg-bin/show_pathway?bta04061	IL2RB CCL5 TNFRSF1B IL18R1 CCR4 CCR7 CCL21 IL6ST CXCL12 CCL14 CCL24 TNFRSF10D
0.0180006	44	515	1.7679	Path:bta05200 Pathways in cancer	http://www.genome.jp/kegg-bin/show_pathway?bta05200	AKT3 PML IL2RB EDN1 FGF2 IGF2 IL13 RAC1 TP53 FGFR3 HSP90AA1 BCL2L1 FAS GNG5 FASLG CASP3 FZD6 JUP WNT2 AXIN1 RALB ERBB2 GSTT4 SPI1 MYC TRAF2 ARHGEF1 RALGDS BAK1 STK4 RET IL6ST NCOA1 RASGRP1 GSTA4 EGLN1 AKT2 LEF1 FGF5 APAF1 CCNE2 HEYL CXCL12 IL5RA
