# Supplementary material for: Profiling of Small Noncoding RNAs During Bovine Conceptus Elongation Identifies Let-7 as a Candidate Regulator of Proliferation and Differentiation
Source: Animals (Basel). 2026 Apr 13;16(8):1181. doi: 10.3390/ani16081181 (PMC13114074; doi:10.3390/ani16081181)
Supplement: Supplementary file 1 [file animals-16-01181-s001.zip › Supplemental Table 8 - EnrichedPatways KEGG_OVvsFIL.xlsx]

## Sheet: Supplemental Dataset 12_KEGG__O
Supplemental Table 8. KEGG enriched pathways comparing ovoid to filamentous conceptuses.
Enrichment FDR	nGenes	Pathway Genes	Fold Enrichment	Pathway	URL	Genes
0.00225041	27	287	2.56039	Path:bta04010 MAPK signaling pathway	http://www.genome.jp/kegg-bin/show_pathway?bta04010	FGF2 IL1A RAC1 TP53 FGFR3 CACNA2D1 FASLG CASP3 PLA2G4B ERBB2 TRAF2 PAK2 MAP3K11 STK4 MAP2K3 MAP3K20 CACNG4 RPS6KA4 MAP3K1 RASGRP1 IRAK1 AKT2 MAPK13 FGF5 AREG DUSP2 PTPN7
0.00405452	38	515	2.03388	Path:bta05200 Pathways in cancer	http://www.genome.jp/kegg-bin/show_pathway?bta05200	AKT3 PML IL2RB EDN1 FGF2 IL13 RAC1 TP53 FGFR3 HSP90AA1 BCL2L1 GNG5 FASLG CASP3 FZD6 JUP WNT2 RALB ERBB2 SPI1 TRAF2 ARHGEF1 RALGDS BAK1 STK4 RET IL6ST NCOA1 RASGRP1 GSTA4 EGLN1 AKT2 LEF1 FGF5 APAF1 CCNE2 HEYL IL5RA
0.0276945	9	69	4.13256	Path:bta05416 Viral myocarditis	http://www.genome.jp/kegg-bin/show_pathway?bta05416	RAC1 ITGAL BOLA-DQA5 PRF1 CASP3 CD86
0.0373978	24	350	2.0595	Path:bta04151 PI3K-Akt signaling pathway	http://www.genome.jp/kegg-bin/show_pathway?bta04151	AKT3 IL2RB FGF2 RAC1 THBS1 TP53 FGFR3 HSP90AA1 BCL2L1 COL6A2 GNG5 FASLG THBS3 ERBB2 PKN1 EIF4E2 DDIT4 CREB5 AKT2 FGF5 CCNE2 AREG PPP2R3A
0.0373978	20	250	2.16305	Path:bta05132 Salmonella infection	http://www.genome.jp/kegg-bin/show_pathway?bta05132	AKT3 RAC1 HSP90AA1 CASP3 EXOC7 PKN1 RAB7A TRAF2 NCKAP1L BAK1 MAP2K3 CYTH4 KLC2 CYFIP2 IRAK1 AKT2 MAPK13 LEF1 TUBB4B TUBB1
0.0373978	13	142	2.85922	Path:bta05162 Measles	http://www.genome.jp/kegg-bin/show_pathway?bta05162	AKT3 IL2RB IL1A TP53 BCL2L1 FASLG CASP3 BAK1 IKBKE IRAK1 AKT2 APAF1 CCNE2
0.0373978	17	214	2.36669	Path:bta05169 Epstein-Barr virus infection	http://www.genome.jp/kegg-bin/show_pathway?bta05169	AKT3 RAC1 TP53 ITGAL BOLA-DQA5 CASP3 TRAF2 BAK1 MAP2K3 IKBKE IRAK1 AKT2 MAPK13 APAF1 CCNE2
0.0373978	17	216	2.35417	Path:bta05417 Lipid and atherosclerosis	http://www.genome.jp/kegg-bin/show_pathway?bta05417	AKT3 CD36 RAC1 TP53 HSP90AA1 BCL2L1 CCL5 FASLG CASP3 TRAF2 ARHGEF1 MAP2K3 IKBKE IRAK1 AKT2 MAPK13 APAF1
0.0435072	9	76	3.22679	Path:bta01524 Platinum drug resistance	http://www.genome.jp/kegg-bin/show_pathway?bta01524	TP53 BCL2L1 FASLG CASP3 ERBB2 BAK1 GSTA4 AKT2 APAF1
0.0435072	8	67	3.54886	Path:bta04664 Fc epsilon RI signaling pathway	http://www.genome.jp/kegg-bin/show_pathway?bta04664	IL13 RAC1 PLA2G4B MAP2K3 AKT2 MAPK13 ALOX5AP
0.0435072	16	198	2.33947	Path:bta05167 Kaposi sarcoma-associated herpesvirus infection	http://www.genome.jp/kegg-bin/show_pathway?bta05167	AKT3 FGF2 RAC1 TP53 GNG5 CASP3 CCR4 CD86 TRAF2 BAK1 IL6ST IKBKE AKT2 MAPK13 LEF1
0.0435072	6	50	4.61874	Path:bta05330 Allograft rejection	http://www.genome.jp/kegg-bin/show_pathway?bta05330	BOLA-DQA5 PRF1 FASLG CD86
0.0442075	9	78	3.18319	Path:bta04115 p53 signaling pathway	http://www.genome.jp/kegg-bin/show_pathway?bta04115	THBS1 TP53 CCNG1 BCL2L1 CASP3 RRM2 TP53I3 APAF1 CCNE2
0.0460504	9	101	3.01995	Path:bta04620 Toll-like receptor signaling pathway	http://www.genome.jp/kegg-bin/show_pathway?bta04620	AKT3 RAC1 CCL5 CD86 MAP2K3 IKBKE IRAK1 AKT2 MAPK13
0.0460504	11	119	2.71605	Path:bta04668 TNF signaling pathway	http://www.genome.jp/kegg-bin/show_pathway?bta04668	LIF EDN1 CCL5 IL18R1 CASP3 TRAF2 MAP2K3 RPS6KA4 CREB5 AKT2 MAPK13
0.0460504	16	197	2.19249	Path:bta05205 Proteoglycans in cancer	http://www.genome.jp/kegg-bin/show_pathway?bta05205	FGF2 RAC1 THBS1 TP53 FASLG CASP3 FZD6 WNT2 ERBB2 ANK3 ARHGEF1 RDX HBEGF AKT2 MAPK13 PPP1R12A
0.0460504	8	66	3.37714	Path:bta05230 Central carbon metabolism in cancer	http://www.genome.jp/kegg-bin/show_pathway?bta05230	AKT3 HK1 TP53 FGFR3 ERBB2 SLC16A3 RET AKT2
0.0460504	6	56	4.24425	Path:bta05332 Graft-versus-host disease	http://www.genome.jp/kegg-bin/show_pathway?bta05332	IL1A BOLA-DQA5 PRF1 FASLG CD86
0.049183	8	91	3.22128	Path:bta04061 Viral protein interaction with cytokine and cytokine receptor	http://www.genome.jp/kegg-bin/show_pathway?bta04061	IL2RB CCL5 IL18R1 CCR4 CCL21 IL6ST CCL14 CCL24
0.049183	6	58	4.02659	Path:bta05320 Autoimmune thyroid disease	http://www.genome.jp/kegg-bin/show_pathway?bta05320	BOLA-DQA5 PRF1 FASLG CD86
