# Supplementary material for: Profiling of Small Noncoding RNAs During Bovine Conceptus Elongation Identifies Let-7 as a Candidate Regulator of Proliferation and Differentiation
Source: Animals (Basel). 2026 Apr 13;16(8):1181. doi: 10.3390/ani16081181 (PMC13114074; doi:10.3390/ani16081181)
Supplement: Supplementary file 1 [file animals-16-01181-s001.zip › Supplemental Table 9 - Molecular Function_OVvsFIL.xlsx]

## Sheet: Sheet1
Enrichment FDR	nGenes	Pathway Genes	Fold Enrichment	Pathway	URL	Genes
0.00400472	17	144	3.29584	GO:0005096 GTPase activator activity	http://amigo.geneontology.org/amigo/term/GO:0005096	ARHGAP31 ARHGAP27 ELMOD1 ASAP1 GIT2 ABR ARHGAP8 TBC1D13 ELMOD2 RGS6 ARHGAP35 ARAP3 ARHGAP1 SIPA1L3 OCRL NCKAP1L SGSM2
0.00400472	85	1589	1.55791	GO:0017076 purine nucleotide binding	http://amigo.geneontology.org/amigo/term/GO:0017076	GRK3 ITK RET SLK MAP3K20 MYO1C ATP2A2 AKT2 CDK13 AXL STK4 DDX19A POMK MAP3K11 LMTK2 FBH1 SEPTIN6 PKMYT1 MFN2 GTPBP2 HSP90AA1 MYO1G CFTR PFKFB4 EHD4 FGFR3 RAB40C GRK5 NRBP2 PHKG1 PDE2A DDX17 MAPK13 GRPEL1 RAB7A INO80 MYH9 IKBKE MAP2K3 NMUR2 FGR ABCG4 HK1 MAP3K1 ABCD4 ARHGAP35 PRKD2 UBE2J2 IRAK1 ARL4D PKN1 RASD2 ATAD2B STK10 EEF2K ABCC5 TUBAL3 AKT3 RAB14 GNAT1 PSKH1 RRAGD TUBB1 ABCE1 EPHA8 ABCD1 DD…
0.00400472	85	1588	1.55791	GO:0032553 ribonucleotide binding	http://amigo.geneontology.org/amigo/term/GO:0032553	GRK3 ITK RET SLK MAP3K20 MYO1C ATP2A2 AKT2 CDK13 AXL STK4 DDX19A POMK MAP3K11 LMTK2 FBH1 SEPTIN6 PKMYT1 MFN2 GTPBP2 HSP90AA1 MYO1G CFTR PFKFB4 EHD4 FGFR3 RAB40C GRK5 NRBP2 PHKG1 PDE2A DDX17 MAPK13 RAB7A INO80 MYH9 IKBKE MAP2K3 NMUR2 FGR ABCG4 HK1 MAP3K1 ABCD4 ARHGAP35 PRKD2 UBE2J2 IRAK1 ARL4D PKN1 RASD2 ATAD2B STK10 EEF2K ABCC5 TUBAL3 AKT3 RAB14 GNAT1 PSKH1 RRAGD TUBB1 ABCE1 EPHA8 ABCD1 DDX19B SE…
0.00400472	84	1573	1.55592	GO:0032555 purine ribonucleotide binding	http://amigo.geneontology.org/amigo/term/GO:0032555	GRK3 ITK RET SLK MAP3K20 MYO1C ATP2A2 AKT2 CDK13 AXL STK4 DDX19A POMK MAP3K11 LMTK2 FBH1 SEPTIN6 PKMYT1 MFN2 GTPBP2 HSP90AA1 MYO1G CFTR PFKFB4 EHD4 FGFR3 RAB40C GRK5 NRBP2 PHKG1 PDE2A DDX17 MAPK13 RAB7A INO80 MYH9 IKBKE MAP2K3 NMUR2 FGR ABCG4 HK1 MAP3K1 ABCD4 ARHGAP35 PRKD2 UBE2J2 IRAK1 ARL4D PKN1 RASD2 ATAD2B STK10 EEF2K ABCC5 TUBAL3 AKT3 RAB14 GNAT1 PSKH1 RRAGD TUBB1 ABCE1 EPHA8 ABCD1 DDX19B SE…
0.00400472	94	1788	1.53862	GO:0097367 carbohydrate derivative binding	http://amigo.geneontology.org/amigo/term/GO:0097367	GRK3 THBS3 ITK RET SLK MAP3K20 MYO1C ATP2A2 AKT2 CDK13 NCAN THBS1 AXL STK4 DDX19A POMK MAP3K11 LMTK2 FBH1 SEPTIN6 PKMYT1 MFN2 AOC1 GTPBP2 HSP90AA1 MYO1G CFTR PFKFB4 EHD4 FGFR3 RAB40C GRK5 NRBP2 PHKG1 PDE2A DDX17 MAPK13 RAB7A INO80 MYH9 IKBKE MAP2K3 NMUR2 FGR ABCG4 HK1 CTSB MAP3K1 ABCD4 TPP1 ARHGAP35 PRKD2 UBE2J2 IRAK1 ARL4D ADAMTS15 PKN1 RASD2 ATAD2B EVA1C STK10 EEF2K ABCC5 TUBAL3 AKT3 RAB14 GNAT…
0.00400472	104	2060	1.52236	GO:0140096 catalytic activity acting on a protein	http://amigo.geneontology.org/amigo/term/GO:0140096	UHRF1 STK4 ZDHHC20 UBE2J2 UBE2G2 GRK3 RANBP2 ITK RET CAPN6 SLK MAP3K20 AKT2 CDK13 CDC34 PITRM1 WDR82 PTPN7 AXL FKBP1B RHBDF2 CAPN8 POMK TGM1 MAP3K11 MYLIP LMTK2 PKMYT1 MGAT5B ADAM10 PPM1K FNTB PRMT1 UBA6 FGFR3 C2 GRK5 NRBP2 PHKG1 TMPRSS13 ABR RNF144B KLK13 RNF20 RNFT1 MAPK13 IKBKE ADAMTS8 TRAF2 MAP2K3 USP47 GALNT1 TRIM68 CDC14B FGR CTSB PAMR1 ZDHHC16 MAP3K1 PRPF19 DPP8 MEX3C OTUB2 MTMR4 ATG4B TPP…
0.0052651	92	1789	1.49189	GO:0000166 nucleotide binding	http://amigo.geneontology.org/amigo/term/GO:0000166	GRK3 ITK RET SLK MAP3K20 MYO1C ATP2A2 AKT2 CDK13 UHRF1 NT5C1A AXL STK4 TP53I3 DDX19A POMK MAP3K11 LMTK2 FBH1 SEPTIN6 PKMYT1 MFN2 GTPBP2 HSP90AA1 MYO1G CFTR PRMT1 PFKFB4 EHD4 FGFR3 RAB40C GRK5 NRBP2 PHKG1 PDE2A DDX17 MAPK13 GRPEL1 RAB7A INO80 MYH9 IKBKE MAP2K3 NMUR2 FGR ABCG4 HK1 MAP3K1 ABCD4 ARHGAP35 PRKD2 UBE2J2 IRAK1 ARL4D PKN1 RASD2 ATAD2B STK10 EEF2K ABCC5 TUBAL3 AKT3 RAB14 GNAT1 PSKH1 RRAGD …
0.0052651	81	1526	1.54858	GO:0035639 purine ribonucleoside triphosphate binding	http://amigo.geneontology.org/amigo/term/GO:0035639	GRK3 ITK RET SLK MAP3K20 MYO1C ATP2A2 AKT2 CDK13 AXL STK4 DDX19A POMK MAP3K11 LMTK2 FBH1 SEPTIN6 PKMYT1 MFN2 GTPBP2 HSP90AA1 MYO1G CFTR PFKFB4 EHD4 FGFR3 RAB40C GRK5 NRBP2 PHKG1 DDX17 MAPK13 RAB7A INO80 MYH9 IKBKE MAP2K3 NMUR2 FGR ABCG4 HK1 MAP3K1 ABCD4 ARHGAP35 PRKD2 UBE2J2 IRAK1 ARL4D PKN1 RASD2 ATAD2B STK10 EEF2K ABCC5 TUBAL3 AKT3 RAB14 GNAT1 PSKH1 RRAGD TUBB1 ABCE1 EPHA8 ABCD1 DDX19B SEPTIN11…
0.0052651	92	1789	1.49189	GO:1901265 nucleoside phosphate binding	http://amigo.geneontology.org/amigo/term/GO:1901265	GRK3 ITK RET SLK MAP3K20 MYO1C ATP2A2 AKT2 CDK13 UHRF1 NT5C1A AXL STK4 TP53I3 DDX19A POMK MAP3K11 LMTK2 FBH1 SEPTIN6 PKMYT1 MFN2 GTPBP2 HSP90AA1 MYO1G CFTR PRMT1 PFKFB4 EHD4 FGFR3 RAB40C GRK5 NRBP2 PHKG1 PDE2A DDX17 MAPK13 GRPEL1 RAB7A INO80 MYH9 IKBKE MAP2K3 NMUR2 FGR ABCG4 HK1 MAP3K1 ABCD4 ARHGAP35 PRKD2 UBE2J2 IRAK1 ARL4D PKN1 RASD2 ATAD2B STK10 EEF2K ABCC5 TUBAL3 AKT3 RAB14 GNAT1 PSKH1 RRAGD …
0.0133623	99	2037	1.42604	GO:0036094 small molecule binding	http://amigo.geneontology.org/amigo/term/GO:0036094	GRK3 ITK RET SLK MAP3K20 MYO1C ATP2A2 AKT2 CDK13 UHRF1 NT5C1A AXL STK4 TP53I3 DDX19A POMK MAP3K11 LMTK2 FBH1 SEPTIN6 THNSL2 PKMYT1 MFN2 GTPBP2 HSP90AA1 MYO1G CFTR PRMT1 PFKFB4 EHD4 FGFR3 RAB40C GRK5 NRBP2 PHKG1 PDE2A GCAT DDX17 SGPL1 MAPK13 GRPEL1 RAB7A INO80 MYH9 IKBKE MAP2K3 NMUR2 FGR ABCG4 HK1 ALOX5AP MAP3K1 ABCD4 ARHGAP35 PRKD2 UBE2J2 IRAK1 ARL4D PKN1 RASD2 ATAD2B STK10 EEF2K ABCC5 TUBAL3 AKT…
0.0176591	95	1929	1.42407	GO:0043168 anion binding	http://amigo.geneontology.org/amigo/term/GO:0043168	GRK3 ITK RET SLK MAP3K20 MYO1C ATP2A2 AKT2 CDK13 AXL STK4 TP53I3 DDX19A POMK MAP3K11 LMTK2 FBH1 SEPTIN6 THNSL2 PKMYT1 MFN2 GTPBP2 HSP90AA1 MYO1G CFTR PFKFB4 EHD4 FGFR3 RAB40C GRK5 NRBP2 PHKG1 PDE2A GCAT DDX17 SGPL1 MAPK13 RAB7A INO80 MYH9 IKBKE MAP2K3 NMUR2 FGR ABCG4 HNF4A HK1 ALOX5AP MAP3K1 ABCD4 TPP1 ARHGAP35 PRKD2 UBE2J2 ARAP3 IRAK1 ARL4D PKN1 RASD2 ATAD2B STK10 EEF2K ABCC5 TUBAL3 AKT3 RAB14 G…
0.0293364	25	336	2.08383	GO:0030695 GTPase regulator activity	http://amigo.geneontology.org/amigo/term/GO:0030695	FARP1 ARHGAP31 ARHGAP27 ELMOD1 ASAP1 RALGDS GIT2 ABR ARHGAP8 EIF2B5 TBC1D13 ELMOD2 RGS6 CYTH4 ARFGEF1 ARHGAP35 ARAP3 ARHGAP1 SIPA1L3 OCRL ARHGEF1 NCKAP1L ARHGEF15 RASGRP1 SGSM2
0.0293364	25	336	2.08383	GO:0060589 nucleoside-triphosphatase regulator activity	http://amigo.geneontology.org/amigo/term/GO:0060589	FARP1 ARHGAP31 ARHGAP27 ELMOD1 ASAP1 RALGDS GIT2 ABR ARHGAP8 EIF2B5 TBC1D13 ELMOD2 RGS6 CYTH4 ARFGEF1 ARHGAP35 ARAP3 ARHGAP1 SIPA1L3 OCRL ARHGEF1 NCKAP1L ARHGEF15 RASGRP1 SGSM2
0.0320262	80	1538	1.44104	GO:0042802 identical protein binding	http://amigo.geneontology.org/amigo/term/GO:0042802	ABI3 PYCR1 MRAP2 CD2AP BAK1 GIPC1 PRF1 SLK TP53 GYG1 UHRF1 STK4 TP53I3 TKT C1QL2 TGM1 KCNH2 MAP3K11 GSTA4 MSI2 AOC1 ADAM10 FGF2 APOBEC2 GTPBP2 HSP90AA1 PRMT1 FGFR3 EDC3 C1QTNF6 PDE2A KASH5 HEYL ADD2 RNF20 GRPEL1 MYH9 IKBKE TRAF2 DCP1A TRIM68 ABCG4 HNF4A GFAP PEX14 PRPF19 ABCD4 ICOSLG SGTA PML IRAK1 STX1A STK10 IL6ST ADRB3 QPRT ADRA1D FNBP1 HMG20A ABCD1 APAF1 RASEF ZDHHC17 ERCC4 ERBB2 RASGRP1 ACAC…
0.0414907	35	554	1.77874	GO:0004672 protein kinase activity	http://amigo.geneontology.org/amigo/term/GO:0004672	STK4 GRK3 ITK RET SLK MAP3K20 AKT2 CDK13 AXL POMK MAP3K11 LMTK2 PKMYT1 FGFR3 GRK5 NRBP2 PHKG1 ABR MAPK13 IKBKE MAP2K3 FGR MAP3K1 PRKD2 IRAK1 PKN1 STK10 EEF2K AKT3 PSKH1 EPHA8 ERBB2 RPS6KA4 CSNK1E PAK2
0.0496674	23	316	2.0406	GO:0008047 enzyme activator activity	http://amigo.geneontology.org/amigo/term/GO:0008047	ARHGAP31 ARHGAP27 ELMOD1 ASAP1 GIT2 ABR ARHGAP8 DCP1A TBC1D13 ALOX5AP ELMOD2 RGS6 ARHGAP35 ARAP3 ARHGAP1 AREG SIPA1L3 OCRL NCKAP1L APAF1 HBEGF SGSM2 PAK2
0.0496674	24	367	2.0133	GO:0032561 guanyl ribonucleotide binding	http://amigo.geneontology.org/amigo/term/GO:0032561	SEPTIN6 MFN2 GTPBP2 EHD4 RAB40C PDE2A RAB7A NMUR2 ARHGAP35 ARL4D RASD2 TUBAL3 RAB14 GNAT1 RRAGD TUBB1 SEPTIN11 RASEF RALB RAB31 RAB20 EHD1 TUBB4B RAC1
